# Supplementary material for: Crystal structure of poly[[aqua­(μ-2,3-di­hydro­thieno[3,4-b][1,4]dioxine-5,7-di­carboxyl­ato-κ2 O 5:O 7)[μ-di(pyridin-4-yl)sulfane-κ2 N:N′]zinc] 0.26-hydrate]
Source: Acta Crystallogr E Crystallogr Commun. 2017 Feb 14;73(Pt 3):375–7. doi: 10.1107/S2056989017002031 (PMC5347058; doi:10.1107/S2056989017002031)
Supplement: Supplementary file 1 [file e-73-00375-sup1.cif]

##############################################################################
#                                                                            #
# This CIF contains the data in a paper accepted for publication in          #
# Acta Crystallographica Section E. It conforms to the requirements of       #
# Notes for Authors for Acta Crystallographica Section E, and has been       #
# peer reviewed under the auspices of the IUCr Commission on Journals.       #
#                                                                            #
# Full details of the Crystallographic Information File format               #
# are given in the paper "The Crystallographic Information File (CIF):       #
# a New Standard Archive File for Crystallography" by S. R. Hall, F. H.      #
# Allen and I. D. Brown [Acta Cryst. (1991), A47, 655-685].                  #
#                                                                            #
# The current version of the core CIF dictionary is obtainable from          #
# ftp://ftp.iucr.org/pub/cif_core.dic.                                       #
#                                                                            #
# Software is freely available for graphical display of the structure(s)     #
# in this CIF. For information consult the CIF software page                 #
# http://www.iucr.org/resources/cif/software.                                #
#                                                                            #
# This file may be used for bona fide research purposes within the           #
# scientific community so long as proper attribution is given to the journal # 
# article from which it was obtained.                                        #
#                                                                            #
##############################################################################
data_I
_audit_creation_method     'SHELXL-2016/6'
_journal_date_recd_electronic     2017-01-23
_journal_date_accepted     2017-02-08
_journal_name_full     'Acta Crystallographica, Section E'
_journal_year     2017
_journal_volume     73
_journal_issue      3
_journal_page_first     375
_journal_page_last     377
_journal_paper_category     GM
_journal_paper_doi     10.1107/S2056989017002031
_journal_coeditor_code     WM5363
_publ_contact_author_name     'Dr Bing Hu'
_publ_contact_author_address
;
State Key Laboratory of Structural Chemistry
Fujian Institute of Research on the Structure of Matter
Chinese Academy of Sciences
Fuzhou, Fujian 350002
People's Republic of China
;
_publ_contact_author_email     hubing@fjirsm.ac.cn
_publ_contact_author_fax
                 86000000000000E294
_publ_contact_author_phone
                   86000000000000E294
_publ_section_title
;\
Crystal structure of
poly[[aqua(\m-2,3-dihydrothieno[3,4-<i>b</i>][1,4]dioxine-5,7-dicarboxylato-\
\k^2^<i>O</i>^5^:<i>O</i>^7^)[\m-di(pyridin-4-yl)sulfane-\k^2^<i>N</i>:\
<i>N</i>']zinc] 0.26-hydrate]
;
_publ_section_title_footnote     .
loop_
    _publ_author_name
    _publ_author_address
    'Wen-Liang Wu'
;
State Key Laboratory of Structural Chemistry
Fujian Institute of Research on the Structure of Matter
Chinese Academy of Sciences
Fuzhou, Fujian 350002
People's Republic of China
;
    'Bing Hu'
;
State Key Laboratory of Structural Chemistry
Fujian Institute of Research on the Structure of Matter
Chinese Academy of Sciences
Fuzhou, Fujian 350002
People's Republic of China
;
_publ_section_synopsis
;
The zinc cation in the structure has a N~2~O~3~ coordination set, arranged in a
trigonal--bipyramidal configuration. The bridging mode of the organic ligands
leads to the formation of a polymeric layer structure parallel to the
<i>ab</i> plane.
;
_chemical_name_systematic
;\
Poly[[aqua(\m-2,3-dihydrothieno[3,4-<i>b</i>][1,4]dioxine-5,7-dicarboxylato-\
\k^2^<i>O</i>^5^:<i>O</i>^7^)[\m-di(pyridin-4-yl)sulfane-\
\k^2^<i>N</i>:<i>N</i>']zinc] 0.26-hydrate]
;
_chemical_name_common     ?
_chemical_formula_moiety     'C18 H14 N2 O7 S2 Zn, 0.262(H2 O)'
_chemical_formula_sum     'C18 H14.524 N2 O7.262 S2 Zn'
_chemical_formula_iupac     '[Zn (C8 H4 O6 S) (C10 H8 N2 S) (H2 O)], 0.26H2 O'
_chemical_formula_weight     504.57
_chemical_melting_point     ?
_shelx_space_group_comment
;
The symmetry employed for this shelxl refinement is uniquely defined
by the following loop, which should always be used as a source of
symmetry information in preference to the above space-group names.
They are only intended as comments.
;
_space_group_crystal_system     triclinic
_space_group_name_H-M_alt     'P -1'
_space_group_name_Hall     '-P 1'
loop_
    _space_group_symop_operation_xyz
    'x, y, z'
    '-x, -y, -z'
_cell_length_a     10.0052(6)
_cell_length_b     10.2173(5)
_cell_length_c     10.6694(5)
_cell_angle_alpha     87.515(4)
_cell_angle_beta     68.625(5)
_cell_angle_gamma     73.988(5)
_cell_volume     974.27(10)
_cell_formula_units_Z     2
_cell_measurement_reflns_used     6096
_cell_measurement_theta_min     4.0960
_cell_measurement_theta_max     27.2430
_cell_measurement_temperature     295(2)
_exptl_crystal_description     block
_exptl_crystal_colour     yellow
_exptl_crystal_size_max     0.320
_exptl_crystal_size_mid     0.250
_exptl_crystal_size_min     0.200
_exptl_crystal_density_diffrn     1.718
_exptl_crystal_density_meas     ?
_exptl_crystal_density_method     ?
_exptl_crystal_F_000     512.7
_exptl_absorpt_coefficient_mu     1.522
_exptl_absorpt_correction_type     multi-scan
_exptl_absorpt_process_details
;
(<i>CrysAlis PRO</i>; Rigaku OD, 2015)
;
_shelx_estimated_absorpt_T_min     0.642
_shelx_estimated_absorpt_T_max     0.751
_exptl_absorpt_correction_T_min     0.78430
_exptl_absorpt_correction_T_max     1.00000
_diffrn_ambient_temperature     295(2)
_diffrn_radiation_type     MoK\a
_diffrn_radiation_wavelength     0.71073
_diffrn_measurement_device_type
                              'Rigaku SuperNova, single source at offset, EosS2'
_diffrn_measurement_method     '\w scans'
_diffrn_detector_area_resol_mean     8.0584
_diffrn_reflns_number     10924
_diffrn_reflns_av_R_equivalents     0.0206
_diffrn_reflns_theta_min     3.486
_diffrn_reflns_theta_max     27.943
_diffrn_reflns_theta_full     25.242
_diffrn_measured_fraction_theta_max     0.839
_diffrn_measured_fraction_theta_full     0.990
_diffrn_reflns_limit_h_min     -12
_diffrn_reflns_limit_h_max     12
_diffrn_reflns_limit_k_min     -13
_diffrn_reflns_limit_k_max     13
_diffrn_reflns_limit_l_min     -14
_diffrn_reflns_limit_l_max     13
_refine_special_details     ?
_reflns_number_total     3925
_reflns_number_gt     3549
_reflns_threshold_expression     'I > 2\s(I)'
_refine_ls_structure_factor_coef     Fsqd
_refine_ls_matrix_type     full
_refine_ls_R_factor_all     0.0342
_refine_ls_R_factor_gt     0.0298
_refine_ls_wR_factor_gt     0.0672
_refine_ls_wR_factor_ref     0.0694
_refine_ls_goodness_of_fit_ref     1.011
_refine_ls_restrained_S_all     1.009
_refine_ls_number_reflns     3925
_refine_ls_number_parameters     306
_refine_ls_number_restraints     47
_refine_ls_hydrogen_treatment     mixed
_refine_ls_weighting_scheme     calc
_refine_ls_weighting_details
;
w=1/[\s^2^(Fo^2^)+(0.0267P)^2^+0.8000P] where P=(Fo^2^+2Fc^2^)/3
;
_atom_sites_solution_hydrogens     mixed
_atom_sites_solution_primary     ?
_atom_sites_solution_secondary     ?
_refine_ls_shift/su_max     0.000
_refine_ls_shift/su_mean     0.000
_refine_diff_density_max     0.576
_refine_diff_density_min     -0.394
_refine_ls_extinction_method     none
_refine_ls_extinction_coef     .
loop_
    _atom_type_symbol
    _atom_type_description
    _atom_type_scat_dispersion_real
    _atom_type_scat_dispersion_imag
    _atom_type_scat_source
    'C' 'C' 0.0033 0.0016
                         'International Tables Vol C Tables 4.2.6.8 and 6.1.1.4'
    'H' 'H' 0.0000 0.0000
                         'International Tables Vol C Tables 4.2.6.8 and 6.1.1.4'
    'N' 'N' 0.0061 0.0033
                         'International Tables Vol C Tables 4.2.6.8 and 6.1.1.4'
    'O' 'O' 0.0106 0.0060
                         'International Tables Vol C Tables 4.2.6.8 and 6.1.1.4'
    'S' 'S' 0.1246 0.1234
                         'International Tables Vol C Tables 4.2.6.8 and 6.1.1.4'
    'Zn' 'Zn' 0.2839 1.4301
                         'International Tables Vol C Tables 4.2.6.8 and 6.1.1.4'
_computing_data_collection
;
CrysAlis PRO (Rigaku OD, 2015)
;
_computing_cell_refinement
;
CrysAlis PRO (Rigaku OD, 2015)
;
_computing_data_reduction
;
CrysAlis PRO (Rigaku OD, 2015)
;
_computing_structure_solution
;
SHELXT2014 (Sheldrick, 2015a)
;
_computing_structure_refinement
;
SHELXL2014 (Sheldrick, 2015b)
;
_computing_molecular_graphics
;
DIAMOND (Brandenburg & Putz, 2004)
;
_computing_publication_material
;
publCIF (Westrip, 2010)
;
loop_
    _atom_site_type_symbol
    _atom_site_label
    _atom_site_fract_x
    _atom_site_fract_y
    _atom_site_fract_z
    _atom_site_U_iso_or_equiv
    _atom_site_adp_type
    _atom_site_calc_flag
    _atom_site_occupancy
    _atom_site_disorder_assembly
    _atom_site_disorder_group
    Zn Zn1 0.87280(3) 0.50627(3) 0.23783(3) 0.02570(9) Uani d 1 . .
    S S1 0.40744(6) 0.53672(5) 0.19475(5) 0.02461(13) Uani d 1 . .
    S S2 0.66583(9) 0.04878(7) 0.67347(6) 0.04739(19) Uani d 1 . .
    O O1 0.46527(18) 0.85023(18) -0.01437(18) 0.0414(4) Uani d 1 . .
    O O2 0.17934(19) 0.80589(19) 0.0274(2) 0.0467(5) Uani d 1 . .
    O O3 0.11429(19) 0.47305(18) 0.27948(18) 0.0425(4) Uani d 1 . .
    O O4 0.03227(16) 0.59934(17) 0.13592(15) 0.0315(4) Uani d 1 . .
    O O5 0.69482(17) 0.54177(17) 0.18673(16) 0.0341(4) Uani d 1 . .
    O O6 0.72194(17) 0.71896(18) 0.05940(18) 0.0417(4) Uani d 1 . .
    O O7 0.98637(17) 0.32423(18) 0.10848(16) 0.0331(4) Uani d 1 . .
    H H7A 0.949(2) 0.331(3) 0.0497(19) 0.050 Uiso d 1 . .
    H H7B 1.0774(12) 0.315(3) 0.075(2) 0.050 Uiso d 1 . .
    N N1 0.8030(2) 0.37482(18) 0.39130(18) 0.0271(4) Uani d 1 . .
    N N2 0.7799(2) -0.31732(19) 0.38683(18) 0.0293(4) Uani d 1 . .
    C C1 0.5018(2) 0.6525(2) 0.1156(2) 0.0234(4) Uani d 1 . .
    C C2 0.4201(2) 0.7464(2) 0.0563(2) 0.0260(5) Uani d 1 . .
    C C3 0.3432(9) 0.9506(9) -0.0350(10) 0.050(2) Uani d 0.624(9) A 1
    H H3A 0.3823 1.0115 -0.1018 0.060 Uiso calc 0.624(9) A 1
    H H3B 0.2798 1.0046 0.0487 0.060 Uiso calc 0.624(9) A 1
    C C4 0.2518(6) 0.8826(6) -0.0820(6) 0.0520(16) Uani d 0.624(9) A 1
    H H4A 0.1773 0.9509 -0.1056 0.062 Uiso calc 0.624(9) A 1
    H H4B 0.3160 0.8218 -0.1611 0.062 Uiso calc 0.624(9) A 1
    C C3A 0.3637(11) 0.9273(19) -0.0762(13) 0.049(4) Uani d 0.376(9) A 2
    H H3C 0.3861 0.8817 -0.1623 0.059 Uiso calc 0.376(9) A 2
    H H3D 0.3792 1.0171 -0.0932 0.059 Uiso calc 0.376(9) A 2
    C C4A 0.2024(9) 0.9430(7) 0.0105(12) 0.055(3) Uani d 0.376(9) A 2
    H H4C 0.1787 0.9870 0.0977 0.066 Uiso calc 0.376(9) A 2
    H H4D 0.1377 0.9989 -0.0322 0.066 Uiso calc 0.376(9) A 2
    C C6 0.2801(2) 0.7233(2) 0.0760(2) 0.0275(5) Uani d 1 . .
    C C7 0.2570(2) 0.6134(2) 0.1493(2) 0.0246(4) Uani d 1 . .
    C C8 0.6522(2) 0.6389(2) 0.1185(2) 0.0270(5) Uani d 1 . .
    C C9 0.1274(2) 0.5569(2) 0.1920(2) 0.0271(5) Uani d 1 . .
    C C10 0.6685(3) 0.3545(3) 0.4234(3) 0.0364(5) Uani d 1 . .
    H H10A 0.6029 0.4076 0.3856 0.044 Uiso calc 1 . .
    C C11 0.6230(3) 0.2585(3) 0.5098(3) 0.0419(6) Uani d 1 . .
    H H11A 0.5276 0.2488 0.5314 0.050 Uiso calc 1 . .
    C C12 0.7185(3) 0.1776(2) 0.5640(2) 0.0333(5) Uani d 1 . .
    C C13 0.8558(3) 0.1991(3) 0.5352(3) 0.0445(6) Uani d 1 . .
    H H13A 0.9224 0.1476 0.5728 0.053 Uiso calc 1 . .
    C C14 0.8924(3) 0.2991(3) 0.4487(3) 0.0452(7) Uani d 1 . .
    H H14A 0.9852 0.3141 0.4299 0.054 Uiso calc 1 . .
    C C15 0.7464(3) -0.3252(2) 0.5191(2) 0.0332(5) Uani d 1 . .
    H H15A 0.7490 -0.4104 0.5540 0.040 Uiso calc 1 . .
    C C16 0.7082(3) -0.2146(2) 0.6076(2) 0.0347(5) Uani d 1 . .
    H H16A 0.6836 -0.2252 0.6995 0.042 Uiso calc 1 . .
    C C17 0.7074(3) -0.0877(2) 0.5566(2) 0.0331(5) Uani d 1 . .
    C C18 0.7401(3) -0.0775(3) 0.4195(3) 0.0446(7) Uani d 1 . .
    H H18A 0.7383 0.0065 0.3820 0.054 Uiso calc 1 . .
    C C19 0.7751(3) -0.1935(2) 0.3391(2) 0.0404(6) Uani d 1 . .
    H H19A 0.7966 -0.1852 0.2472 0.049 Uiso calc 1 . .
    O O8 0.9744(16) 0.0639(13) 0.2164(12) 0.126(7) Uani d 0.262(10) . .
loop_
    _atom_site_aniso_label
    _atom_site_aniso_U_11
    _atom_site_aniso_U_22
    _atom_site_aniso_U_33
    _atom_site_aniso_U_12
    _atom_site_aniso_U_13
    _atom_site_aniso_U_23
    Zn1 0.02134(13) 0.02812(15) 0.03265(15) -0.01234(10) -0.01248(10)
                                                                     0.00955(10)
    S1 0.0224(3) 0.0256(3) 0.0299(3) -0.0091(2) -0.0128(2) 0.0050(2)
    S2 0.0788(5) 0.0330(3) 0.0288(3) -0.0272(3) -0.0098(3) 0.0049(3)
    O1 0.0354(9) 0.0444(10) 0.0579(11) -0.0242(8) -0.0256(8) 0.0275(9)
    O2 0.0373(10) 0.0506(11) 0.0721(13) -0.0245(9) -0.0374(9) 0.0357(10)
    O3 0.0427(10) 0.0491(11) 0.0498(11) -0.0300(9) -0.0231(8) 0.0265(9)
    O4 0.0234(8) 0.0453(10) 0.0338(8) -0.0185(7) -0.0139(7) 0.0095(7)
    O5 0.0248(8) 0.0393(10) 0.0456(10) -0.0101(7) -0.0213(7) 0.0103(8)
    O6 0.0235(8) 0.0425(10) 0.0624(12) -0.0158(8) -0.0162(8) 0.0160(9)
    O7 0.0253(8) 0.0427(10) 0.0341(9) -0.0126(8) -0.0118(7) 0.0031(7)
    N1 0.0269(9) 0.0250(10) 0.0312(10) -0.0107(8) -0.0105(8) 0.0052(8)
    N2 0.0330(10) 0.0268(10) 0.0317(10) -0.0117(8) -0.0139(8) 0.0063(8)
    C1 0.0190(10) 0.0273(11) 0.0252(11) -0.0090(8) -0.0079(8) 0.0016(9)
    C2 0.0242(10) 0.0282(12) 0.0284(11) -0.0122(9) -0.0098(9) 0.0058(9)
    C3 0.050(4) 0.046(4) 0.073(5) -0.026(3) -0.039(3) 0.035(4)
    C4 0.051(3) 0.065(3) 0.061(3) -0.032(3) -0.036(3) 0.039(3)
    C3A 0.046(5) 0.049(6) 0.061(7) -0.020(4) -0.027(5) 0.034(5)
    C4A 0.046(4) 0.047(5) 0.083(6) -0.016(4) -0.038(4) 0.036(4)
    C6 0.0228(10) 0.0326(12) 0.0329(12) -0.0108(9) -0.0152(9) 0.0084(9)
    C7 0.0208(10) 0.0295(12) 0.0270(11) -0.0091(9) -0.0112(8) 0.0032(9)
    C8 0.0198(10) 0.0305(12) 0.0317(12) -0.0075(9) -0.0098(9) -0.0006(9)
    C9 0.0236(11) 0.0298(12) 0.0308(12) -0.0131(9) -0.0090(9) 0.0024(9)
    C10 0.0284(12) 0.0387(14) 0.0433(14) -0.0120(10) -0.0137(10) 0.0111(11)
    C11 0.0338(13) 0.0492(16) 0.0473(15) -0.0228(12) -0.0132(11) 0.0147(12)
    C12 0.0457(14) 0.0235(12) 0.0271(12) -0.0130(10) -0.0069(10) 0.0013(9)
    C13 0.0433(15) 0.0397(15) 0.0514(16) -0.0093(12) -0.0215(12) 0.0172(12)
    C14 0.0315(13) 0.0500(16) 0.0605(17) -0.0187(12) -0.0208(12) 0.0225(13)
    C15 0.0398(13) 0.0285(12) 0.0360(13) -0.0141(10) -0.0168(11) 0.0114(10)
    C16 0.0429(14) 0.0339(13) 0.0292(12) -0.0141(11) -0.0136(10) 0.0078(10)
    C17 0.0396(13) 0.0279(12) 0.0324(12) -0.0116(10) -0.0126(10) 0.0036(9)
    C18 0.0727(19) 0.0260(13) 0.0367(14) -0.0166(13) -0.0206(13) 0.0100(10)
    C19 0.0594(17) 0.0330(14) 0.0293(13) -0.0135(12) -0.0169(12) 0.0072(10)
    O8 0.138(13) 0.101(10) 0.094(10) -0.032(8) 0.007(8) 0.002(7)
_geom_special_details
;
 All esds (except the esd in the dihedral angle between two l.s. planes)
 are estimated using the full covariance matrix.  The cell esds are taken
 into account individually in the estimation of esds in distances, angles
 and torsion angles; correlations between esds in cell parameters are only
 used when they are defined by crystal symmetry.  An approximate (isotropic)
 treatment of cell esds is used for estimating esds involving l.s. planes.
;
loop_
    _geom_bond_atom_site_label_1
    _geom_bond_atom_site_label_2
    _geom_bond_site_symmetry_2
    _geom_bond_distance
    _geom_bond_publ_flag
    Zn1 O5 . 1.9835(15) y
    Zn1 O4 1_655 2.0285(15) y
    Zn1 N1 . 2.1131(18) y
    Zn1 O7 . 2.1375(17) y
    Zn1 N2 1_565 2.2107(18) y
    S1 C1 . 1.718(2) ?
    S1 C7 . 1.721(2) ?
    S2 C17 . 1.768(2) ?
    S2 C12 . 1.781(2) ?
    O1 C2 . 1.358(3) ?
    O1 C3 . 1.441(5) ?
    O1 C3A . 1.446(7) ?
    O2 C6 . 1.367(3) ?
    O2 C4 . 1.456(4) ?
    O2 C4A . 1.474(6) ?
    O3 C9 . 1.236(3) ?
    O4 C9 . 1.271(3) ?
    O4 Zn1 1_455 2.0285(15) ?
    O5 C8 . 1.275(3) ?
    O6 C8 . 1.226(3) ?
    O7 H7A . 0.827(9) ?
    O7 H7B . 0.828(9) ?
    N1 C14 . 1.323(3) ?
    N1 C10 . 1.336(3) ?
    N2 C15 . 1.331(3) ?
    N2 C19 . 1.339(3) ?
    N2 Zn1 1_545 2.2107(18) ?
    C1 C2 . 1.372(3) ?
    C1 C8 . 1.484(3) ?
    C2 C6 . 1.424(3) ?
    C3 C4 . 1.512(8) ?
    C3 H3A . 0.9700 ?
    C3 H3B . 0.9700 ?
    C4 H4A . 0.9700 ?
    C4 H4B . 0.9700 ?
    C3A C4A . 1.506(9) ?
    C3A H3C . 0.9700 ?
    C3A H3D . 0.9700 ?
    C4A H4C . 0.9700 ?
    C4A H4D . 0.9700 ?
    C6 C7 . 1.364(3) ?
    C7 C9 . 1.477(3) ?
    C10 C11 . 1.371(3) ?
    C10 H10A . 0.9300 ?
    C11 C12 . 1.363(3) ?
    C11 H11A . 0.9300 ?
    C12 C13 . 1.372(4) ?
    C13 C14 . 1.382(4) ?
    C13 H13A . 0.9300 ?
    C14 H14A . 0.9300 ?
    C15 C16 . 1.380(3) ?
    C15 H15A . 0.9300 ?
    C16 C17 . 1.383(3) ?
    C16 H16A . 0.9300 ?
    C17 C18 . 1.384(3) ?
    C18 C19 . 1.379(3) ?
    C18 H18A . 0.9300 ?
    C19 H19A . 0.9300 ?
loop_
    _geom_angle_atom_site_label_1
    _geom_angle_atom_site_label_2
    _geom_angle_atom_site_label_3
    _geom_angle_site_symmetry_1
    _geom_angle_site_symmetry_3
    _geom_angle
    _geom_angle_publ_flag
    O5 Zn1 O4 . 1_655 117.56(6) y
    O5 Zn1 N1 . . 95.66(7) y
    O4 Zn1 N1 1_655 . 146.78(7) y
    O5 Zn1 O7 . . 93.06(6) y
    O4 Zn1 O7 1_655 . 92.61(6) y
    N1 Zn1 O7 . . 85.43(7) y
    O5 Zn1 N2 . 1_565 95.24(7) y
    O4 Zn1 N2 1_655 1_565 85.85(7) y
    N1 Zn1 N2 . 1_565 91.17(7) y
    O7 Zn1 N2 . 1_565 171.31(6) y
    C1 S1 C7 . . 92.49(10) ?
    C17 S2 C12 . . 101.52(11) ?
    C2 O1 C3 . . 111.8(4) ?
    C2 O1 C3A . . 113.7(7) ?
    C6 O2 C4 . . 111.1(2) ?
    C6 O2 C4A . . 110.1(3) ?
    C9 O4 Zn1 . 1_455 101.88(14) ?
    C8 O5 Zn1 . . 126.61(15) ?
    Zn1 O7 H7A . . 106.5(19) ?
    Zn1 O7 H7B . . 110.6(19) ?
    H7A O7 H7B . . 111.7(16) ?
    C14 N1 C10 . . 117.0(2) ?
    C14 N1 Zn1 . . 122.99(16) ?
    C10 N1 Zn1 . . 119.57(16) ?
    C15 N2 C19 . . 116.8(2) ?
    C15 N2 Zn1 . 1_545 125.22(15) ?
    C19 N2 Zn1 . 1_545 117.37(15) ?
    C2 C1 C8 . . 129.8(2) ?
    C2 C1 S1 . . 111.10(15) ?
    C8 C1 S1 . . 119.09(16) ?
    O1 C2 C1 . . 124.96(19) ?
    O1 C2 C6 . . 122.68(19) ?
    C1 C2 C6 . . 112.4(2) ?
    O1 C3 C4 . . 110.7(6) ?
    O1 C3 H3A . . 109.5 ?
    C4 C3 H3A . . 109.5 ?
    O1 C3 H3B . . 109.5 ?
    C4 C3 H3B . . 109.5 ?
    H3A C3 H3B . . 108.1 ?
    O2 C4 C3 . . 108.1(6) ?
    O2 C4 H4A . . 110.1 ?
    C3 C4 H4A . . 110.1 ?
    O2 C4 H4B . . 110.1 ?
    C3 C4 H4B . . 110.1 ?
    H4A C4 H4B . . 108.4 ?
    O1 C3A C4A . . 112.5(8) ?
    O1 C3A H3C . . 109.1 ?
    C4A C3A H3C . . 109.1 ?
    O1 C3A H3D . . 109.1 ?
    C4A C3A H3D . . 109.1 ?
    H3C C3A H3D . . 107.8 ?
    O2 C4A C3A . . 108.1(11) ?
    O2 C4A H4C . . 110.1 ?
    C3A C4A H4C . . 110.1 ?
    O2 C4A H4D . . 110.1 ?
    C3A C4A H4D . . 110.1 ?
    H4C C4A H4D . . 108.4 ?
    C7 C6 O2 . . 124.33(19) ?
    C7 C6 C2 . . 113.23(19) ?
    O2 C6 C2 . . 122.4(2) ?
    C6 C7 C9 . . 129.87(19) ?
    C6 C7 S1 . . 110.81(15) ?
    C9 C7 S1 . . 119.32(17) ?
    O6 C8 O5 . . 126.4(2) ?
    O6 C8 C1 . . 119.5(2) ?
    O5 C8 C1 . . 114.1(2) ?
    O3 C9 O4 . . 122.8(2) ?
    O3 C9 C7 . . 120.0(2) ?
    O4 C9 C7 . . 117.1(2) ?
    N1 C10 C11 . . 122.7(2) ?
    N1 C10 H10A . . 118.7 ?
    C11 C10 H10A . . 118.7 ?
    C12 C11 C10 . . 119.6(2) ?
    C12 C11 H11A . . 120.2 ?
    C10 C11 H11A . . 120.2 ?
    C11 C12 C13 . . 118.6(2) ?
    C11 C12 S2 . . 121.1(2) ?
    C13 C12 S2 . . 120.2(2) ?
    C12 C13 C14 . . 118.2(2) ?
    C12 C13 H13A . . 120.9 ?
    C14 C13 H13A . . 120.9 ?
    N1 C14 C13 . . 123.7(2) ?
    N1 C14 H14A . . 118.2 ?
    C13 C14 H14A . . 118.2 ?
    N2 C15 C16 . . 124.0(2) ?
    N2 C15 H15A . . 118.0 ?
    C16 C15 H15A . . 118.0 ?
    C15 C16 C17 . . 118.6(2) ?
    C15 C16 H16A . . 120.7 ?
    C17 C16 H16A . . 120.7 ?
    C16 C17 C18 . . 118.0(2) ?
    C16 C17 S2 . . 116.68(18) ?
    C18 C17 S2 . . 125.28(19) ?
    C19 C18 C17 . . 119.2(2) ?
    C19 C18 H18A . . 120.4 ?
    C17 C18 H18A . . 120.4 ?
    N2 C19 C18 . . 123.3(2) ?
    N2 C19 H19A . . 118.4 ?
    C18 C19 H19A . . 118.4 ?
loop_
    _geom_torsion_atom_site_label_1
    _geom_torsion_atom_site_label_2
    _geom_torsion_atom_site_label_3
    _geom_torsion_atom_site_label_4
    _geom_torsion_site_symmetry_1
    _geom_torsion_site_symmetry_2
    _geom_torsion_site_symmetry_3
    _geom_torsion_site_symmetry_4
    _geom_torsion
    _geom_torsion_publ_flag
    C7 S1 C1 C2 . . . . -0.11(17) ?
    C7 S1 C1 C8 . . . . -179.57(17) ?
    C3 O1 C2 C1 . . . . -165.4(5) ?
    C3A O1 C2 C1 . . . . 174.9(8) ?
    C3 O1 C2 C6 . . . . 14.9(5) ?
    C3A O1 C2 C6 . . . . -4.7(8) ?
    C8 C1 C2 O1 . . . . -0.2(4) ?
    S1 C1 C2 O1 . . . . -179.60(17) ?
    C8 C1 C2 C6 . . . . 179.5(2) ?
    S1 C1 C2 C6 . . . . 0.1(2) ?
    C2 O1 C3 C4 . . . . -46.5(8) ?
    C3A O1 C3 C4 . . . . 53(3) ?
    C6 O2 C4 C3 . . . . -50.6(6) ?
    C4A O2 C4 C3 . . . . 46.4(6) ?
    O1 C3 C4 O2 . . . . 66.3(9) ?
    C2 O1 C3A C4A . . . . 36.5(17) ?
    C3 O1 C3A C4A . . . . -51(2) ?
    C6 O2 C4A C3A . . . . 54.2(9) ?
    C4 O2 C4A C3A . . . . -45.6(7) ?
    O1 C3A C4A O2 . . . . -62.5(17) ?
    C4 O2 C6 C7 . . . . -160.5(4) ?
    C4A O2 C6 C7 . . . . 154.0(5) ?
    C4 O2 C6 C2 . . . . 20.7(4) ?
    C4A O2 C6 C2 . . . . -24.9(6) ?
    O1 C2 C6 C7 . . . . 179.7(2) ?
    C1 C2 C6 C7 . . . . 0.0(3) ?
    O1 C2 C6 O2 . . . . -1.4(3) ?
    C1 C2 C6 O2 . . . . 179.0(2) ?
    O2 C6 C7 C9 . . . . 0.6(4) ?
    C2 C6 C7 C9 . . . . 179.5(2) ?
    O2 C6 C7 S1 . . . . -179.02(18) ?
    C2 C6 C7 S1 . . . . -0.1(2) ?
    C1 S1 C7 C6 . . . . 0.11(17) ?
    C1 S1 C7 C9 . . . . -179.53(17) ?
    Zn1 O5 C8 O6 . . . . 8.7(3) ?
    Zn1 O5 C8 C1 . . . . -170.36(13) ?
    C2 C1 C8 O6 . . . . -1.2(3) ?
    S1 C1 C8 O6 . . . . 178.18(17) ?
    C2 C1 C8 O5 . . . . 177.9(2) ?
    S1 C1 C8 O5 . . . . -2.7(3) ?
    Zn1 O4 C9 O3 1_455 . . . 3.9(3) ?
    Zn1 O4 C9 C7 1_455 . . . -175.43(15) ?
    C6 C7 C9 O3 . . . . -166.0(2) ?
    S1 C7 C9 O3 . . . . 13.6(3) ?
    C6 C7 C9 O4 . . . . 13.4(3) ?
    S1 C7 C9 O4 . . . . -167.03(16) ?
    C14 N1 C10 C11 . . . . -1.1(4) ?
    Zn1 N1 C10 C11 . . . . 171.90(19) ?
    N1 C10 C11 C12 . . . . -1.5(4) ?
    C10 C11 C12 C13 . . . . 3.1(4) ?
    C10 C11 C12 S2 . . . . -178.43(19) ?
    C17 S2 C12 C11 . . . . 83.8(2) ?
    C17 S2 C12 C13 . . . . -97.7(2) ?
    C11 C12 C13 C14 . . . . -2.1(4) ?
    S2 C12 C13 C14 . . . . 179.4(2) ?
    C10 N1 C14 C13 . . . . 2.1(4) ?
    Zn1 N1 C14 C13 . . . . -170.6(2) ?
    C12 C13 C14 N1 . . . . -0.5(4) ?
    C19 N2 C15 C16 . . . . -0.1(4) ?
    Zn1 N2 C15 C16 1_545 . . . 170.64(18) ?
    N2 C15 C16 C17 . . . . -1.5(4) ?
    C15 C16 C17 C18 . . . . 2.2(4) ?
    C15 C16 C17 S2 . . . . -177.25(19) ?
    C12 S2 C17 C16 . . . . 167.2(2) ?
    C12 S2 C17 C18 . . . . -12.2(3) ?
    C16 C17 C18 C19 . . . . -1.4(4) ?
    S2 C17 C18 C19 . . . . 178.0(2) ?
    C15 N2 C19 C18 . . . . 1.0(4) ?
    Zn1 N2 C19 C18 1_545 . . . -170.5(2) ?
    C17 C18 C19 N2 . . . . -0.2(4) ?
loop_
    _geom_hbond_atom_site_label_D
    _geom_hbond_atom_site_label_H
    _geom_hbond_atom_site_label_A
    _geom_hbond_site_symmetry_A
    _geom_hbond_distance_DH
    _geom_hbond_distance_HA
    _geom_hbond_distance_DA
    _geom_hbond_angle_DHA
    O7 H7A O2 2_665 0.827(9) 2.48(2) 3.123(2) 135(2)
    O7 H7A O4 2_665 0.827(9) 2.037(18) 2.746(2) 143(2)
    O7 H7B O6 2_765 0.828(9) 1.941(13) 2.733(2) 159(2)
    C3 H3A O6 2_675 0.97 2.66 3.275(9) 122.0
    C4 H4A O8 2_665 0.97 2.27 3.015(17) 132.5
    C3A H3D O6 2_675 0.97 2.60 3.473(19) 150.4
    C4A H4C O8 1_465 0.97 1.93 2.566(16) 121.1
    C10 H10A O5 . 0.93 2.50 3.079(3) 120.6
    C14 H14A O3 1_655 0.93 2.51 3.213(3) 132.5
    C15 H15A S1 2_656 0.93 3.01 3.768(2) 139.9
    C15 H15A O3 2_656 0.93 2.57 3.096(3) 115.9
    C15 H15A N1 1_545 0.93 2.67 3.227(3) 119.4
    C18 H18A O8 . 0.93 2.58 3.190(13) 123.2
_shelx_hkl_file
;
   0   0   2 1299.08 81.3695   3
   0   0  -2 1367.88 83.9149   3
   0   0   2 1282.70 85.9888   4
   0   0   2 1394.69 85.2599   2
   0   0  -2 1221.84 80.9770   2
   0   0  -2 1236.46 82.6403   4
   0   0  -2 1391.06 54.4294   7
   0   0   2 1481.69 57.2057   7
   0   0   3 14936.7 305.943   7
   0   0  -3 14200.1 403.877   4
   0   0   3 14089.0 391.533   3
   0   0   3 14103.7 391.602   2
   0   0  -3 15136.7 303.682   7
   0   0  -3 14926.5 398.542   3
   0   0  -3 14751.9 404.937   2
   0   0   3 14444.5 404.744   4
   0   0   4 2543.63 161.732   3
   0   0  -4 2762.43 175.107   4
   0   0  -4 2391.97 161.323   3
   0   0  -4 2599.95 105.189   7
   0   0   4 3315.49 190.744   4
   0   0  -4 2753.98 172.548   2
   0   0   4 2691.27 166.064   2
   0   0  -5 12737.8 451.225   4
   0   0   5 12415.0 432.050   2
   0   0   5 11446.5 417.482   3
   0   0  -5 12413.4 299.471   7
   0   0  -5 12144.9 432.429   3
   0   0   5 11883.5 436.028   4
   0   0  -6 7685.71 363.948   3
   0   0   6 8379.44 367.684   3
   0   0  -6 7210.70 362.162   4
   0   0   6 7578.83 354.364   2
   0   0  -6 7268.74 225.222   7
   0   0   7 3922.74 271.569   2
   0   0   7 4071.18 190.835   6
   0   0  -7 4101.37 164.276   7
   0   0  -8 42.4499 19.2031   7
   0   0   8 13.9726 57.1306   2
   0   0   8 73.6523 37.1418   6
   0   0   9 6981.53 417.291   2
   0   0   9 6528.37 249.808   6
   0   0  10 114.207 71.0849   2
   0   0  11 2670.13 287.602   2
   0  -1  11 644.322 148.126   2
   0  -1  10 710.588 157.048   2
   0   1  -9 130.704 43.2534   7
   0  -1   9 115.115 76.8928   2
   0  -1   8 6839.01 392.471   2
   0   1  -8 6826.22 279.354   7
   0   1  -7 25.5773 25.8106   7
   0  -1   7-32.9939 63.4441   2
   0  -1   6 10774.0 416.791   3
   0   1  -6 10718.6 336.011   7
   0  -1   6 10362.2 432.441   2
   0  -1   6 10126.3 425.442   4
   0   1  -6 10659.2 438.914   4
   0  -1   5 10664.5 385.791   3
   0  -1   5 10921.1 405.278   4
   0   1  -5 12040.5 424.019   4
   0  -1   5 11095.9 413.771   2
   0   1  -5 11072.0 328.224   7
   0  -1   4 27826.5 692.531   2
   0   1  -4 28933.1 609.057   7
   0  -1   4 30032.1 618.543   7
   0   1  -4 27471.2 681.536   4
   0  -1   4 28155.2 677.583   4
   0  -1   4 27986.8 663.506   3
   0   1  -3 124432. 2093.24   4
   0   1  -3 121717. 2035.61   7
   0  -1   3 118649. 2086.83   4
   0  -1   3 118234. 2063.29   3
   0  -1   3 122120. 2108.58   2
   0  -1   3 125762. 2041.46   7
   0  -1   2 87242.0 1490.33   4
   0   1  -2 88896.4 1488.53   7
   0  -1   2 86836.0 1476.57   3
   0   1  -2 88749.5 1494.05   4
   0  -1   2 88864.6 1520.09   2
   0  -1   2 89403.4 1490.24   7
   0  -1  -2 364219. 5659.14   6
   0  -1  -2 360526. 5703.70   2
   0  -1  -2 355210. 5749.00   3
   0  -1  -2 357590. 5746.80   4
   0   1   2 359440. 5749.17   4
   0   1   2 362321. 5741.36   3
   0   1   2 362212. 5645.80   6
   0   1   2 367835. 5696.76   2
   0  -1  -3 205282. 3424.23   3
   0   1   3 210757. 3252.92   5
   0   1   3 202911. 3427.39   4
   0   1   3 209383. 3272.78   6
   0   1   3 203619. 3408.85   3
   0  -1  -3 198590. 3384.14   2
   0   1   3 202196. 3370.89   2
   0  -1  -3 200747. 3419.35   4
   0  -1  -4 625.667 85.1092   3
   0   1   4 643.901 54.6623   6
   0   1   4 575.133 73.5231   2
   0   1   4 616.814 85.0116   4
   0  -1  -4 397.339 66.1515   2
   0   1   4 576.786 84.7664   3
   0  -1  -4 497.929 78.9314   4
   0   1   5 21341.6 641.339   4
   0  -1  -5 22284.5 647.325   4
   0   1   5 21615.6 471.824   6
   0  -1  -5 22621.5 649.246   3
   0   1   5 21808.3 629.270   3
   0   1   5 21977.5 604.133   2
   0   1   6 24514.7 706.837   2
   0   1   6 25375.3 540.847   6
   0  -1  -6 25711.3 758.656   4
   0  -1  -6 24575.6 745.457   3
   0  -1  -7 14918.3 593.383   3
   0   1   7 15470.7 564.125   2
   0   1   7 15796.4 390.157   6
   0   1   8 12520.7 528.018   2
   0   1   8 12017.0 386.933   5
   0   1   8 11794.0 322.805   6
   0   1   9 308.792 60.8802   5
   0   1   9 264.377 81.7288   2
   0   1  10 245.597 87.8781   2
   0   1  11 424.455 135.768   2
   0  -2  11 38.3846 77.3437   2
   0  -2  10 1674.78 218.633   2
   0  -2   9 8610.78 481.465   2
   0   2  -9 8486.04 369.794   7
   0   2  -8 345.320 73.3018   7
   0  -2   8 297.035 89.0951   2
   0  -2   7 5231.92 319.008   2
   0   2  -7 4498.21 242.877   7
   0  -2   6 1579.55 153.266   4
   0  -2   6 1636.81 163.696   2
   0   2  -6 1621.61 134.271   7
   0  -2   6 1628.12 148.484   3
   0   2  -6 1580.81 154.523   4
   0  -2   5 6297.19 266.179   7
   0   2  -5 5710.04 252.454   7
   0   2  -5 5332.66 264.761   4
   0  -2   5 5718.07 289.182   2
   0  -2   5 5770.35 262.073   3
   0  -2   5 6080.94 279.697   4
   0   2  -4 16024.9 446.473   7
   0  -2   4 15455.8 428.327   3
   0  -2   4 16163.7 448.340   4
   0  -2   4 16086.0 481.983   2
   0   2  -4 15293.1 445.425   4
   0  -2   4 16568.4 455.922   7
   0  -2   3 18359.1 435.545   4
   0  -2   3 18342.9 425.781   3
   0  -2   3 17709.1 474.578   2
   0  -2   3 18835.1 474.459   7
   0   2  -3 18516.6 442.101   4
   0   2  -3 17570.2 460.942   7
   0  -2   2 60865.0 1131.36   2
   0   2  -2 60309.6 1151.88   7
   0  -2   2 62067.9 1066.72   4
   0   2  -2 64171.5 1076.22   4
   0  -2   2 64738.1 1165.17   7
   0  -2   1 27823.2 585.874   7
   0   2  -1 27661.9 584.945   7
   0  -2   1 28578.7 578.589   6
   0  -2   0 26063.8 479.818   3
   0  -2   0 26978.0 544.939   6
   0   2   0 27213.4 542.621   7
   0   2   0 27325.7 547.342   6
   0  -2   0 26739.1 479.313   1
   0  -2   0 26191.8 540.006   7
   0   2   0 26282.4 474.330   1
   0  -2  -1 1647.49 76.0603   5
   0  -2  -1 1729.01 62.0287   2
   0  -2  -1 1877.89 90.4575   7
   0   2   1 1901.75 96.0133   3
   0  -2  -1 1768.17 87.9647   4
   0   2   1 1893.16 92.3007   4
   0   2   1 1797.12 87.3639   7
   0   2   1 1725.36 94.1861   6
   0  -2  -1 1827.06 97.5514   3
   0   2   1 1852.28 90.4836   1
   0  -2  -1 1764.83 69.3981   9
   0   2   1 1861.48 66.4496   9
   0  -2  -1 1733.44 95.2967   6
   0  -2  -2 978705. 14897.8   3
   0   2   2 983888. 14802.0   9
   0  -2  -2 959815. 14805.2   2
   0   2   2 976100. 14888.4   4
   0   2   2 943304. 14788.3   2
   0  -2  -2 977491. 14750.7   5
   0  -2  -2 968685. 14880.8   4
   0   2   2 962102. 14888.9   3
   0   2   2 954401. 14818.1   6
   0   2   2 994607. 14759.2   7
   0   2   2 999999. 14773.1   8
   0  -2  -3 3903.98 200.598   4
   0  -2  -3 3856.22 161.484   6
   0   2   3 3907.20 103.806   5
   0  -2  -3 3912.95 174.577   2
   0   2   3 3894.44 198.176   3
   0  -2  -3 3957.20 208.323   3
   0   2   3 3828.06 165.920   2
   0   2   3 4085.61 153.620   6
   0  -2  -3 3823.73 118.341   5
   0   2   3 4500.37 215.813   4
   0   2   3 3677.47 166.059   9
   0  -2  -4 48822.4 1004.31   2
   0   2   4 49892.6 1057.17   3
   0  -2  -4 48900.5 939.661   6
   0   2   4 48321.8 897.795   6
   0   2   4 48057.0 1065.66   4
   0   2   4 48216.7 988.209   9
   0   2   4 47821.6 809.968   5
   0  -2  -4 47259.8 1057.81   4
   0  -2  -4 49524.5 1075.91   3
   0   2   4 48297.7 980.891   2
   0   2   5 35555.0 693.124   6
   0  -2  -5 35367.3 903.285   3
   0   2   5 35583.6 819.750   2
   0   2   5 33080.4 865.820   3
   0   2   5 34429.1 623.181   5
   0   2   5 34847.2 896.224   4
   0  -2  -5 34601.9 890.712   4
   0  -2  -6 2962.57 241.096   3
   0   2   6 2914.74 116.037   5
   0   2   6 3403.85 218.225   2
   0   2   6 2849.89 137.183   6
   0  -2  -7 529.660 118.185   3
   0   2   7 370.234 79.5101   2
   0   2   7 571.757 59.7242   6
   0   2   7 569.122 53.5605   5
   0  -2  -8 762.715 142.242   3
   0   2   8 708.045 61.9161   5
   0   2   8 599.718 62.3764   6
   0   2   8 750.568 122.883   2
   0   2   9 3262.97 277.467   2
   0   2  10 81.2947 66.1122   2
   0   2  11 2365.70 269.858   2
   0  -3  11 692.460 164.719   2
   0   3 -10 290.080 82.3379   7
   0  -3  10 253.182 113.035   2
   0  -3   9 210.780 76.0560   2
   0   3  -9 307.124 84.5268   7
   0   3  -8 46.5909 46.4225   7
   0  -3   8 118.545 64.4869   2
   0  -3   7 936.132 135.368   2
   0  -3   7 1031.65 125.062   3
   0   3  -7 1025.57 126.882   7
   0  -3   6 7050.62 310.962   3
   0  -3   6 6539.44 313.447   4
   0   3  -6 7062.01 328.123   7
   0  -3   6 6880.02 352.560   2
   0  -3   5 415.290 78.7515   7
   0  -3   5 503.205 76.7541   4
   0   3  -5 527.050 84.8067   7
   0  -3   5 514.947 90.7263   2
   0   3  -5 522.442 75.1510   4
   0  -3   5 436.288 67.2478   3
   0   3  -4 45787.9 918.109   4
   0  -3   4 43699.4 985.025   2
   0  -3   4 44470.3 896.401   3
   0  -3   4 44944.0 906.948   4
   0   3  -4 43156.5 982.357   7
   0  -3   3 40382.5 873.130   2
   0   3  -3 43517.6 799.713   4
   0   3  -3 38867.1 895.643   7
   0  -3   3 41344.7 787.250   4
   0  -3   3 42040.2 915.632   7
   0  -3   2 67628.3 1285.18   6
   0  -3   2 68486.4 1234.99   2
   0  -3   2 68413.9 1314.16   7
   0   3  -2 68920.3 1133.92   4
   0   3  -2 65753.2 1304.36   7
   0  -3   1 50418.9 1005.98   7
   0  -3   1 52046.8 993.812   6
   0  -3   0 18180.7 378.027   1
   0  -3   0 18237.4 460.972   6
   0  -3   0 18104.9 458.215   7
   0  -3   0 17426.6 379.337   3
   0   3   0 18850.8 462.770   7
   0   3   0 18624.2 342.367   4
   0   3   0 17460.3 370.594   1
   0  -3  -1 14454.7 367.507   3
   0   3   1 14095.6 344.048   4
   0  -3  -1 14393.1 376.377   7
   0   3   1 15305.2 393.034   6
   0  -3  -1 14594.3 394.104   6
   0  -3  -1 13678.6 350.487   1
   0   3   1 14101.1 343.654   1
   0   3   1 14607.1 374.920   7
   0  -3  -1 14419.4 298.536   9
   0  -3  -2 129749. 2246.94   3
   0   3   2 128092. 2202.24   1
   0  -3  -2 128815. 2123.22   5
   0   3   2 132014. 2205.54   6
   0  -3  -2 131039. 2130.79   9
   0   3   2 127930. 2222.18   4
   0  -3  -2 128892. 2113.84   2
   0   3   2 127972. 2108.16   9
   0   3   2 130926. 2228.10   3
   0  -3  -2 128770. 2121.51   8
   0  -3  -2 131927. 2223.63   6
   0   3   2 130960. 2156.26   7
   0   3   3 7263.07 295.622   4
   0  -3  -3 7203.30 265.786   6
   0  -3  -3 7238.83 306.600   3
   0  -3  -3 7371.75 244.858   2
   0   3   3 6688.09 276.702   1
   0   3   3 7343.97 227.862   2
   0   3   3 7538.17 252.659   6
   0   3   3 7685.13 299.475   3
   0  -3  -3 7510.44 205.075   5
   0  -3  -3 6966.95 288.156   4
   0   3   3 7258.06 235.971   9
   0   3   3 7521.12 207.722   7
   0  -3  -4 185981. 3067.01   5
   0   3   4 189118. 3033.60   7
   0   3   4 193753. 3212.69   9
   0   3   4 193967. 3135.73   8
   0  -3  -4 193957. 3236.32   2
   0   3   4 198427. 3200.20   2
   0   3   4 194093. 3346.26   4
   0  -3  -4 191086. 3228.67   6
   0  -3  -4 194907. 3347.09   4
   0   3   4 198662. 3174.05   6
   0  -3  -4 193486. 3372.13   3
   0   3   4 195920. 3337.69   3
   0   3   5 125955. 2203.85   2
   0   3   5 122138. 2112.83   8
   0  -3  -5 121333. 2366.70   3
   0   3   5 121561. 2208.73   9
   0  -3  -5 120710. 2177.84   6
   0   3   5 125419. 2106.52   6
   0   3   6 1633.62 155.056   2
   0  -3  -6 1777.41 197.987   3
   0   3   6 1877.28 122.164   6
   0   3   6 1831.92 163.588   9
   0   3   7 6050.07 226.780   6
   0   3   7 6186.92 325.037   2
   0  -3  -7 6571.75 403.020   3
   0   3   8 632.055 114.984   2
   0  -3  -8 578.425 129.775   3
   0   3   8 588.440 67.6033   6
   0  -3  -9 2747.93 300.592   3
   0   3   9 2532.65 235.318   2
   0   3  10 4856.00 346.737   2
   0   3  11 1.87375 61.6931   2
   0   3  11-50.7977 92.3574   1
   0  -4  11 144.866 96.6105   2
   0  -4  10 2495.51 281.602   2
   0   4 -10 2345.81 229.670   7
   0  -4   9 498.002 121.527   2
   0   4  -9 359.501 95.6437   7
   0  -4   8 3126.42 272.811   2
   0   4  -8 2846.08 239.166   7
   0  -4   7 8960.45 446.609   2
   0  -4   7 8910.37 375.934   3
   0   4  -7 9053.03 424.932   7
   0  -4   6 3451.55 248.419   2
   0  -4   6 3176.16 198.819   3
   0  -4   6 3172.04 203.426   4
   0   4  -6 3328.78 242.149   7
   0  -4   5 14264.3 509.927   7
   0   4  -5 13392.4 495.023   7
   0  -4   5 12485.4 393.066   3
   0  -4   5 12842.8 401.777   4
   0  -4   5 13519.2 484.602   2
   0  -4   4 2796.40 204.177   7
   0  -4   4 2639.46 139.447   4
   0   4  -4 2258.99 185.217   7
   0  -4   4 2636.86 139.367   3
   0  -4   4 2293.90 171.872   2
   0  -4   4 2900.73 190.947   6
   0  -4   3 48.4199 39.0436   6
   0  -4   3 21.2046 27.0810   2
   0  -4   3-24.2760 38.6391   7
   0   4  -3 12.0706 32.9173   7
   0   4  -2 6623.77 295.607   7
   0  -4   2 6769.18 301.891   7
   0  -4   2 6560.70 234.991   2
   0  -4   2 6857.57 289.019   6
   0  -4   1 15619.6 457.677   6
   0   4  -1 14817.5 457.872   7
   0  -4   1 14764.3 339.401   2
   0  -4   1 15113.6 466.837   7
   0  -4   1 14396.4 327.552   1
   0  -4   0 43791.1 823.545   1
   0  -4   0 44122.6 947.807   6
   0  -4   0 43701.3 830.543   3
   0  -4   0 44584.5 954.090   7
   0   4   0 44937.5 762.261   4
   0   4   0 43957.0 943.517   7
   0  -4  -1 6873.41 247.274   3
   0  -4  -1 7105.58 285.198   6
   0   4   1 6690.55 224.838   1
   0  -4  -1 6581.64 182.320   9
   0  -4  -1 6517.06 230.733   1
   0  -4  -1 6601.41 264.877   7
   0   4   1 7095.85 222.788   4
   0   4   1 6558.19 259.569   7
   0   4   1 6540.73 269.181   6
   0  -4  -2 154698. 2612.27   5
   0   4   2 160535. 2690.65   3
   0  -4  -2 152573. 2709.36   3
   0  -4  -2 156718. 2570.43   9
   0  -4  -2 154725. 2589.46   8
   0   4   2 158375. 2662.35   1
   0  -4  -2 157480. 2727.74   6
   0   4   2 158283. 2701.47   6
   0   4   2 157859. 2668.43   4
   0   4   2 158649. 2656.51   7
   0  -4  -2 159223. 2526.07   2
   0  -4  -3 1015.84 80.2632   2
   0   4   3 942.946 104.723   4
   0  -4  -3 1040.14 114.339   3
   0   4   3 932.787 82.2324   7
   0   4   3 889.896 99.2030   1
   0   4   3 853.427 93.7666   6
   0   4   3 838.023 70.1484   9
   0  -4  -3 763.860 92.9503   6
   0  -4  -3 816.347 69.1988   5
   0   4   3 1060.76 110.495   3
   0   4   4 180146. 3195.43   3
   0  -4  -4 182655. 3139.93   6
   0   4   4 177056. 3071.59   6
   0  -4  -4 183296. 2955.33   5
   0   4   4 183205. 3212.72   4
   0  -4  -4 181840. 3251.01   3
   0   4   4 182839. 3181.56   1
   0   4   4 183124. 3012.34   2
   0   4   4 183425. 2959.02   7
   0   4   4 179532. 3031.72   9
   0   4   5 536.659 74.9764   2
   0   4   5 410.095 87.3732   1
   0  -4  -5 391.910 94.3382   3
   0   4   5 349.085 33.8705   7
   0   4   5 330.327 56.3309   8
   0  -4  -5 345.275 68.9124   6
   0   4   5 394.072 67.7093   9
   0   4   5 399.895 67.1335   6
   0   4   6 4351.16 212.459   6
   0   4   6 4724.17 246.105   2
   0   4   6 5036.77 262.575   9
   0   4   6 4587.78 211.829   8
   0   4   6 4347.81 288.341   1
   0  -4  -6 4690.06 328.438   3
   0  -4  -6 4500.40 254.903   6
   0   4   7 29788.1 711.892   8
   0   4   7 30852.6 798.678   2
   0   4   7 29051.0 678.077   6
   0   4   7 28316.7 882.574   1
   0  -4  -7 27191.1 937.366   3
   0   4   8 389.551 72.3228   8
   0   4   8 410.800 95.2835   2
   0   4   8 523.056 119.153   1
   0  -4  -8 617.663 148.251   3
   0   4   8 503.337 72.3041   6
   0   4   9-58.9864 84.6697   1
   0  -4  -9 135.021 86.4500   3
   0   4   9 88.5818 50.7483   8
   0   4   9 129.216 78.7446   2
   0   4  10 64.0192 70.9073   2
   0   4  10 44.6058 65.6048   1
   0   4  11 843.846 157.760   2
   0  -5  11 111.947 86.3888   2
   0   5 -10 38.6485 72.9251   7
   0  -5  10 75.1080 73.9804   2
   0  -5   9 577.864 133.851   2
   0   5  -9 650.201 126.647   7
   0   5  -8 1361.62 179.938   7
   0  -5   8 990.374 161.218   2
   0  -5   7 58.1003 39.1851   3
   0   5  -7 135.203 71.2811   7
   0  -5   7 37.0139 57.3749   2
   0  -5   7 102.775 51.4270   4
   0  -5   6 5068.29 308.490   2
   0   5  -6 4225.12 298.077   7
   0  -5   6 4800.81 239.070   4
   0  -5   6 4648.11 231.328   3
   0   5  -5 987.044 137.738   7
   0  -5   5 1114.14 100.178   3
   0  -5   5 1346.74 146.821   2
   0   5  -4 20429.3 670.121   7
   0  -5   4 21760.7 609.504   2
   0  -5   3 8425.51 363.683   6
   0   5  -3 7917.94 372.381   7
   0  -5   3 8369.81 311.534   2
   0  -5   3 8594.46 391.453   7
   0   5  -2 10815.8 427.226   7
   0  -5   2 10581.6 321.793   2
   0  -5   2 10954.5 435.520   7
   0  -5   2 11143.4 420.900   6
   0  -5   1 38772.6 733.508   2
   0  -5   1 39312.8 746.674   1
   0  -5   1 38774.9 731.851   3
   0  -5   1 38335.2 938.848   7
   0   5  -1 39150.8 936.328   7
   0  -5   1 41169.4 942.771   6
   0  -5   0 38769.4 903.745   6
   0  -5   0 36786.1 748.746   1
   0   5   0 36196.8 876.147   7
   0  -5   0 36677.6 641.135   2
   0  -5   0 37154.6 758.328   3
   0  -5   0 39347.3 910.274   7
   0   5   0 38149.0 665.315   4
   0  -5  -1 23858.6 471.572   9
   0   5   1 23208.6 532.703   1
   0  -5  -1 22338.2 619.832   7
   0  -5  -1 21190.4 540.780   1
   0   5   1 22758.8 616.562   7
   0   5   1 23022.7 510.308   4
   0  -5  -1 24227.9 650.765   6
   0  -5  -1 21835.4 562.717   3
   0  -5  -1 23255.3 585.302   5
   0   5   2 24812.8 602.200   1
   0  -5  -2 25050.9 525.927   9
   0   5   2 25255.7 669.410   6
   0  -5  -2 24293.6 589.956   5
   0   5   2 25467.1 637.439   7
   0   5   2 24406.9 600.408   4
   0  -5  -2 23911.7 646.951   3
   0  -5  -2 26063.3 694.576   6
   0  -5  -3 1132.17 125.200   6
   0  -5  -3 1052.64 88.5662   8
   0  -5  -3 1168.96 96.5924   5
   0   5   3 1094.12 121.510   6
   0  -5  -3 1322.20 141.419   3
   0   5   3 1006.39 111.051   1
   0   5   3 1389.01 128.956   4
   0   5   3 1042.71 103.950   7
   0  -5  -4 29434.5 841.155   3
   0   5   4 30826.7 687.067   7
   0  -5  -4 30186.8 799.987   6
   0   5   4 31401.5 653.076   9
   0   5   4 30408.9 811.774   4
   0   5   4 29118.1 745.828   6
   0   5   4 30449.1 789.963   1
   0  -5  -4 30516.1 660.486   5
   0   5   5 553.165 61.3761   7
   0   5   5 549.407 76.8358   9
   0  -5  -5 416.191 86.2438   6
   0  -5  -5 531.923 61.5408   5
   0  -5  -5 673.905 130.299   3
   0   5   5 558.668 91.4450   6
   0   5   5 618.421 110.867   1
   0   5   6 39903.0 1038.09   1
   0   5   6 38053.4 884.964   9
   0  -5  -6 37564.7 1091.01   3
   0   5   6 37014.3 875.526   6
   0  -5  -6 38450.8 974.884   6
   0   5   7 23268.7 630.248   6
   0  -5  -7 25406.6 892.499   3
   0   5   7 24150.2 805.228   1
   0  -5  -8 4346.07 367.918   3
   0   5   8 3835.36 315.759   1
   0  -5  -9 5336.55 438.004   3
   0   5   9 5982.52 416.261   1
   0   5  10 110.222 70.0236   1
   0   6 -11 236.889 105.074   7
   0  -6  10 5621.50 432.656   2
   0   6 -10 6322.30 441.386   7
   0  -6   9 81.5262 60.1076   2
   0   6  -9-6.60336 52.3696   7
   0  -6   8 13025.8 601.768   2
   0   6  -8 13960.9 633.719   7
   0  -6   7 4643.75 323.451   2
   0   6  -7 4695.98 342.760   7
   0  -6   6 6886.18 272.985   3
   0   6  -6 6724.40 403.790   7
   0  -6   6 6601.32 361.856   2
   0  -6   5 10188.2 316.210   3
   0  -6   5 10366.1 429.172   2
   0   6  -5 10088.8 484.457   7
   0  -6   4 94.1918 47.3433   2
   0   6  -4 113.778 58.0769   7
   0  -6   3 4050.01 209.704   2
   0   6  -3 3488.07 263.918   7
   0  -6   2 3819.43 178.906   2
   0  -6   2 3948.20 158.684   1
   0   6  -2 3799.51 264.091   7
   0  -6   1 1843.19 98.5555   2
   0   6  -1 2024.99 183.820   7
   0  -6   1 1899.87 114.651   1
   0  -6   1 1890.10 111.258   3
   0   6   0 27379.3 774.144   7
   0  -6   0 29173.0 801.580   7
   0  -6   0 28298.4 635.374   1
   0  -6   0 28143.3 646.577   3
   0  -6  -1 1200.78 120.398   5
   0   6   1 1036.64 95.1657   1
   0  -6  -1 954.112 102.032   3
   0  -6  -1 960.211 71.8957   9
   0   6   1 933.827 78.9395   4
   0   6   1 905.181 115.765   7
   0  -6  -2 26760.4 720.682   3
   0   6   2 27442.2 727.928   7
   0   6   2 28181.4 671.586   1
   0  -6  -2 27999.1 685.691   5
   0  -6  -2 27128.8 579.698   9
   0   6   2 27021.6 653.806   4
   0   6   3 661.301 94.7869   4
   0  -6  -3 552.494 78.1695   5
   0  -6  -3 530.669 96.2135   3
   0   6   3 525.751 81.4765   7
   0  -6  -3 634.257 72.9151   8
   0   6   3 493.413 81.9162   1
   0  -6  -4 42733.7 903.980   5
   0  -6  -4 43159.6 1104.22   3
   0   6   4 41720.5 932.885   7
   0   6   4 42088.7 1009.88   6
   0   6   4 42303.8 1013.21   1
   0   6   5 223.757 49.4071   9
   0  -6  -5 231.108 49.2227   5
   0   6   5 252.332 56.0732   7
   0   6   5 173.948 57.0163   6
   0  -6  -5 122.400 70.7660   3
   0   6   5 271.936 82.9401   1
   0   6   6 44330.0 1025.30   6
   0   6   6 42355.1 930.077   9
   0   6   6 40423.3 813.720   7
   0  -6  -6 43943.7 1237.61   3
   0  -6  -7 124.454 89.8256   3
   0   6   7 185.748 96.6273   1
   0   6   8 3751.00 313.740   1
   0  -6  -8 3407.92 341.506   3
   0  -6  -9 6802.06 510.187   3
   0   6   9 6441.04 438.026   1
   0   7 -11 3300.95 347.462   7
   0  -7  10 36.4161 68.7444   2
   0   7 -10 7.07832 59.8882   7
   0   7  -9 134.797 76.0700   7
   0  -7   9 288.677 114.712   2
   0  -7   8 329.039 108.462   2
   0   7  -8 411.973 120.052   7
   0  -7   7 1518.41 183.002   2
   0   7  -7 1709.28 221.570   7
   0  -7   6 79.1097 54.2024   2
   0   7  -6 25.7342 53.3768   7
   0   7  -5 48.2337 66.2630   7
   0  -7   5 46.3785 24.8205   3
   0  -7   5-10.2009 36.9593   2
   0  -7   4 325.245 75.4447   2
   0   7  -4 164.485 67.7856   7
   0   7  -3 3759.75 287.985   7
   0  -7   3 3056.97 185.690   2
   0  -7   2 36593.6 787.763   2
   0   7  -2 37629.9 1046.72   7
   0  -7   2 38642.5 775.648   1
   0  -7   2 38664.8 740.783   3
   0  -7   1 2719.59 151.098   3
   0  -7   1 2769.41 152.935   1
   0   7  -1 2486.63 225.840   7
   0  -7   1 2838.61 120.394   2
   0  -7   0 33743.7 771.972   3
   0   7   0 32933.3 926.786   7
   0  -7   0 34427.6 763.871   1
   0   7   1 36510.6 725.620   4
   0  -7  -1 33730.2 831.716   3
   0   7   1 33743.9 924.438   7
   0  -7  -1 35536.3 703.844   9
   0   7   2 1884.37 140.928   4
   0   7   2 1876.61 148.376   1
   0  -7  -2 1760.76 165.330   3
   0  -7  -2 2102.40 119.908   9
   0  -7  -2 1808.86 158.517   5
   0   7   2 1936.19 181.969   7
   0  -7  -3 3421.15 191.029   8
   0  -7  -3 4006.74 271.042   3
   0   7   3 3574.85 223.463   4
   0  -7  -3 3984.37 225.483   5
   0   7   3 3985.86 237.399   1
   0   7   3 3975.22 249.824   7
   0   7   4 7997.08 355.399   7
   0  -7  -4 8728.83 342.733   5
   0  -7  -4 8444.07 437.733   3
   0   7   5 722.190 98.9198   7
   0  -7  -5 1130.37 168.502   3
   0   7   5 847.870 134.368   1
   0   7   6 15925.7 619.612   1
   0  -7  -6 16140.6 701.218   3
   0  -7  -7 2491.23 287.369   3
   0   7   7 2453.45 249.873   1
   0  -7  -8 6129.93 476.787   3
   0   7   8 5039.06 373.938   1
   0   7   9 6626.36 456.236   1
   0  -7  -9 8171.64 579.780   3
   0   8 -10 591.899 149.150   7
   0  -8  10 486.934 135.442   2
   0  -8   9 187.233 94.0669   2
   0   8  -9 289.262 111.575   7
   0  -8   8 7400.23 444.018   2
   0   8  -8 6574.00 486.489   7
   0   8  -7 457.068 125.420   7
   0  -8   7 540.904 114.340   2
   0  -8   6 1761.88 185.459   2
   0   8  -6 1538.91 218.618   7
   0   8  -5 521.962 128.211   7
   0  -8   5 422.846 85.4820   2
   0   8  -4 263.548 101.917   7
   0  -8   4 451.477 43.2474   3
   0  -8   4 507.403 86.9488   2
   0  -8   3 13807.8 384.468   1
   0   8  -3 13459.5 609.038   7
   0  -8   3 13761.1 428.679   2
   0  -8   3 13623.0 326.664   3
   0  -8   2 932.378 80.1338   3
   0   8  -2 1092.87 164.357   7
   0  -8   2 997.352 93.1471   1
   0  -8   2 880.495 82.7096   2
   0  -8   1 5872.67 169.963   2
   0  -8   1 5621.37 243.946   1
   0  -8   1 5738.33 240.842   3
   0   8  -1 6192.29 379.266   7
   0   8   0 50.4196 53.0420   7
   0  -8   0 151.716 49.2510   3
   0  -8   0 34.4873 29.8024   1
   0  -8  -1 545.337 62.1548   9
   0  -8  -1 685.028 103.263   3
   0   8   1 608.930 119.139   7
   0  -8  -2 14449.2 534.666   3
   0   8   2 14838.0 437.625   4
   0  -8  -2 14297.3 380.260   9
   0   8   2 13728.9 553.973   7
   0   8   2 14666.9 469.927   1
   0   8   3 1464.25 146.347   1
   0  -8  -3 1268.14 123.498   8
   0  -8  -3 1413.97 172.230   3
   0   8   3 1535.71 170.281   7
   0   8   3 1358.73 139.748   4
   0   8   4 16587.8 589.468   7
   0  -8  -4 17980.1 683.943   3
   0   8   4 17434.9 589.082   1
   0  -8  -5-55.8761 51.9122   3
   0   8   5-26.1563 51.6872   1
   0   8   5 85.9471 49.9609   7
   0  -8  -6 14676.6 690.576   3
   0   8   6 15488.4 616.181   1
   0  -8  -7 125.634 86.2340   3
   0   8   7 87.3929 92.4758   1
   0   8   8 6176.06 419.030   1
   0  -8  -8 5380.24 465.347   3
   0  -9   9 996.427 182.120   2
   0   9  -8 1090.32 219.713   7
   0  -9   8 1649.70 219.532   2
   0   9  -7 97.2592 88.6554   7
   0  -9   7 25.3430 64.6584   2
   0  -9   6 1084.29 147.196   2
   0   9  -6 1189.30 204.523   7
   0   9  -5 43.3913 92.1768   7
   0  -9   5-19.9027 43.6649   2
   0  -9   4 1222.10 130.920   2
   0   9  -4 1312.79 210.149   7
   0   9  -3 220.987 108.851   7
   0  -9   3 119.042 41.9213   2
   0   9  -2 499.341 135.937   7
   0  -9   1 5030.82 233.716   3
   0   9  -1 5672.66 387.676   7
   0  -9   0 10632.3 396.804   3
   0   9   0 9755.88 510.223   7
   0  -9   0 10746.0 316.581   9
   0   9   1 2921.80 264.053   7
   0  -9  -1 2369.57 196.573   3
   0   9   2 13701.5 586.816   7
   0  -9  -2 13133.5 525.394   3
   0  -9  -3 7112.01 402.336   3
   0   9   3 7180.31 403.484   7
   0   9   3 8127.96 366.193   1
   0   9   4 4631.15 290.702   1
   0   9   4 4356.12 306.703   7
   0  -9  -4 4671.84 343.062   3
   0  -9  -5 336.988 125.732   3
   0   9   5 467.043 105.466   1
   0  -9  -6 1880.47 249.768   3
   0   9   6 1408.42 184.387   1
   0   9   7 326.113 105.482   1
   0  -9  -7 167.501 94.4878   3
   0   9   8 2267.52 262.484   1
   0  10  -6 4787.64 427.164   7
   0  10  -5 2407.00 297.736   7
   0  10  -4 472.128 143.515   7
   0  10  -3 400.978 120.019   7
   0  10  -2 765.605 160.311   7
   0  10  -1 1219.21 197.339   7
   0  10   0 220.304 98.3958   7
   0 -10  -1 6746.83 347.719   3
   0  10   1 6518.57 431.724   7
   0  10   2 4698.35 354.023   7
   0 -10  -2 4940.55 320.350   3
   0 -10  -3 146.766 85.2390   3
   0  10   3 77.5275 72.3374   7
   0 -10  -4 3674.58 323.475   3
   0  10   4 3947.50 275.418   1
   0 -10  -5 162.700 79.9130   3
   0  10   5 136.813 76.7584   1
   0  10   6 4200.79 321.152   1
   0 -10  -6 4478.22 395.881   3
   0  10   7 74.4164 81.2034   1
   0  11  -4 433.838 146.282   7
   0  11  -3 101.889 96.7294   7
   0  11  -2 332.160 128.950   7
   0  11  -1 313.080 124.926   7
   0  11   0 441.471 134.160   7
   0  11   1 1338.33 211.186   7
   0  11   2 5279.58 404.389   7
   0  11   3 4375.85 358.953   7
   0 -11  -5 701.872 167.695   3
   0 -11  -6 14.4763 104.256   3
   0  12  -1 269.508 129.635   7
   0  12   0 102.944 93.5889   7
   0  12   1 683.819 168.955   7
   0  12   2 681.050 161.620   7
  -1  12   1 472.464 161.247   7
  -1  12   0 873.704 201.797   7
  -1  11   2 1336.85 213.319   7
  -1  11   1 64.8289 78.1974   7
  -1  11   0 2027.61 263.147   7
  -1  11  -1 2092.65 280.261   7
  -1  11  -2 243.691 130.159   7
  -1  11  -3 11410.9 668.608   7
  -1  10   6 152.973 89.1701   1
  -1  10   5 0.99699 58.3822   1
  -1  10   4 1094.13 158.184   1
   1 -10  -4 834.569 156.897   3
   1 -10  -3 924.254 156.156   3
  -1  10   3 954.774 161.638   7
  -1  10   2 13.0099 65.6759   7
  -1  10   1 2308.66 258.326   7
  -1  10   0 16543.3 734.860   7
  -1  10  -1 3384.42 324.308   7
  -1  10  -2 534.659 136.190   7
  -1  10  -3 8590.52 549.124   7
  -1  10  -4 3254.20 343.941   7
  -1  10  -5 4099.85 389.329   7
  -1  10  -6 743.289 177.404   7
  -1   9   7 1033.98 182.216   1
  -1   9   6 1432.45 194.353   1
   1  -9  -6 1827.27 255.878   3
   1  -9  -5 399.152 130.195   3
  -1   9   5 515.193 117.341   1
  -1   9   4 1316.18 167.785   1
   1  -9  -4 1440.99 196.605   3
  -1   9   3 1141.63 144.388   1
  -1   9   3 922.873 149.598   7
   1  -9  -3 1333.54 175.094   3
  -1   9   2 804.970 143.011   7
   1  -9  -2 1212.83 159.757   3
   1  -9  -1 871.436 125.033   3
  -1   9   1 868.683 152.436   7
  -1   9   0 6217.77 405.600   7
   1  -9   0 6060.81 287.394   3
   1  -9   0 5865.96 250.236   9
  -1   9  -1 1322.50 187.195   7
  -1   9  -2 3450.65 316.588   7
  -1   9  -3 9147.19 530.795   7
  -1   9  -4 1921.79 248.147   7
  -1   9  -5 27336.5 1022.87   7
  -1   9  -6 65.1009 80.0095   7
   1  -9   6 193.902 79.7101   2
   1  -9   7 12153.7 520.295   2
  -1   9  -7 12048.3 683.662   7
   1  -9   8 137.161 88.0524   2
  -1   9  -8 63.9522 77.6430   7
   1  -9   9 3633.00 317.269   2
  -1   8   8 736.592 154.767   1
  -1   8   7 19.7637 69.8715   1
  -1   8   6 152.762 80.4421   1
   1  -8  -6 165.681 108.557   3
   1  -8  -5 430.583 120.583   3
  -1   8   5 633.569 127.340   1
   1  -8  -4 1900.94 216.122   3
  -1   8   4 1340.49 159.476   1
  -1   8   4 1765.26 175.787   7
   1  -8  -3 1284.21 123.677   9
  -1   8   3 1501.72 159.230   1
  -1   8   3 1550.19 176.096   7
   1  -8  -3 1506.41 180.041   3
   1  -8  -2 20.9973 43.0138   3
   1  -8  -2 64.9379 39.0090   9
  -1   8   2-17.3529 44.8627   7
  -1   8   2 149.886 54.7223   1
   1  -8  -1 1095.69 131.041   3
   1  -8  -1 1203.12 109.725   9
  -1   8   1 953.043 142.188   7
   1  -8   0 2013.58 153.625   3
   1  -8   0 1769.79 157.567   1
   1  -8   0 1846.80 129.980   9
  -1   8   0 1829.48 208.493   7
  -1   8  -1 7019.70 413.358   7
   1  -8   1 6423.13 246.639   3
   1  -8   1 6422.45 292.076   1
   1  -8   2 29110.6 706.231   1
  -1   8  -2 27033.9 918.792   7
   1  -8   2 28639.0 565.855   3
   1  -8   3 5535.59 215.139   2
  -1   8  -3 5251.46 374.640   7
   1  -8   3 5079.14 240.470   1
  -1   8  -4 2755.30 278.010   7
   1  -8   4 2703.91 175.726   2
   1  -8   5 22941.5 654.608   2
  -1   8  -5 21560.6 854.293   7
   1  -8   6 417.798 96.2348   2
  -1   8  -6 364.393 126.430   7
   1  -8   7 5658.01 347.381   2
  -1   8  -7 5916.65 443.707   7
  -1   8  -8 3003.19 327.217   7
   1  -8   8 3818.82 302.204   2
  -1   8  -9 2094.24 277.291   7
   1  -8   9 1770.12 228.254   2
  -1   8 -10 1804.68 271.992   7
   1  -8  10 1941.09 243.934   2
  -1   7   8 877.521 163.415   1
  -1   7   7 2943.44 277.785   1
   1  -7  -7 3675.21 358.059   3
  -1   7   6 2434.41 221.340   6
   1  -7  -6 2234.06 257.183   3
  -1   7   6 2234.67 236.270   1
  -1   7   5 2081.96 207.863   1
  -1   7   5 2329.28 218.336   6
  -1   7   5 2054.05 163.138   7
   1  -7  -5 2396.06 249.592   3
  -1   7   4 10299.5 468.493   6
  -1   7   4 9055.59 387.400   7
  -1   7   4 10790.2 455.443   1
   1  -7  -4 10051.3 490.879   3
  -1   7   3 4398.91 265.468   1
   1  -7  -3 3793.96 273.664   3
  -1   7   3 4369.27 292.365   6
   1  -7  -3 3959.67 218.954   9
  -1   7   3 4227.73 263.179   7
   1  -7  -3 4214.56 255.852   5
  -1   7   2 1221.43 158.377   6
   1  -7  -2 1404.07 119.984   9
   1  -7  -2 1326.76 149.682   3
  -1   7   2 1393.05 135.038   4
  -1   7   2 1579.85 165.455   7
  -1   7   2 1416.75 139.462   1
  -1   7   1 129.637 41.5630   4
  -1   7   1 147.612 73.7782   6
   1  -7  -1 143.513 38.6989   9
   1  -7  -1 78.0333 40.1663   1
  -1   7   1 133.131 64.0798   7
   1  -7  -1 138.665 54.1756   3
   1  -7   0 3188.18 198.920   1
  -1   7   0 2943.68 241.300   7
   1  -7   0 3406.82 170.118   9
   1  -7   0 2654.89 168.632   3
  -1   7   0 3086.41 143.142   4
   1  -7   1 1398.33 103.178   3
  -1   7  -1 1206.76 156.673   7
   1  -7   1 1220.49 115.114   1
   1  -7   2 1392.18 77.0606   3
  -1   7  -2 1718.29 194.065   7
   1  -7   2 1516.06 123.215   1
   1  -7   3 640.681 79.9908   1
  -1   7  -3 579.930 123.530   7
   1  -7   3 674.852 74.6147   2
   1  -7   4 11050.0 385.920   2
  -1   7  -4 10497.2 523.198   7
   1  -7   5 33411.6 843.551   2
  -1   7  -5 31379.1 1008.24   7
  -1   7  -6 3380.80 309.440   7
   1  -7   6 3583.25 253.359   2
   1  -7   7 14337.2 570.899   2
  -1   7  -7 14442.4 676.958   7
  -1   7  -8 682.346 164.104   7
   1  -7   8 970.624 162.526   2
  -1   7  -9 16074.8 751.025   7
   1  -7   9 15482.6 672.223   2
  -1   7 -10 78.4902 95.7599   7
   1  -7  10 129.788 94.0805   2
  -1   7 -11 2783.75 324.887   7
  -1   6   9 1310.69 207.217   1
  -1   6   8 2204.08 255.052   1
  -1   6   7 41.1235 68.5571   1
   1  -6  -7-57.5376 84.0539   3
  -1   6   7 42.4906 54.1947   6
  -1   6   6 4723.44 322.158   1
  -1   6   6 4327.11 274.940   6
   1  -6  -6 4192.50 345.370   3
   1  -6  -5 90.5093 74.3785   3
  -1   6   5 86.1004 40.7210   7
  -1   6   5 67.9106 51.5791   1
  -1   6   5 142.125 70.0121   6
  -1   6   5 66.6192 40.3055   9
  -1   6   4 303.566 67.5217   7
  -1   6   4 321.228 87.2596   6
  -1   6   4 365.208 83.8144   1
   1  -6  -4 338.256 69.1091   5
  -1   6   3 556.546 92.9402   1
   1  -6  -3 504.529 78.2664   9
   1  -6  -3 625.222 110.098   3
  -1   6   3 628.471 93.5856   7
  -1   6   3 520.793 101.194   6
  -1   6   3 502.196 93.8948   4
   1  -6  -3 422.031 78.3939   5
  -1   6   2 430.318 82.9395   6
  -1   6   2 476.118 76.7468   4
  -1   6   2 278.824 68.4533   7
  -1   6   2 469.138 79.2862   1
   1  -6  -2 435.035 65.9974   9
   1  -6  -2 435.246 77.2165   5
   1  -6  -2 498.860 92.3190   3
   1  -6  -1 8987.97 355.650   1
  -1   6   1 8444.04 394.357   6
   1  -6  -1 8972.30 368.606   5
   1  -6  -1 8476.06 337.757   3
  -1   6   1 9846.66 344.595   1
  -1   6   1 8427.79 377.096   7
   1  -6  -1 9355.77 299.102   9
  -1   6   1 9490.24 321.851   4
  -1   6   0 83.8868 29.7650   4
   1  -6   0 81.5872 34.3093   3
   1  -6   0 84.6180 49.0907   5
   1  -6   0 161.412 47.0230   1
  -1   6   0 8.47267 40.5390   6
  -1   6   0 86.2805 47.6691   7
  -1   6  -1 10022.2 236.406   4
   1  -6   1 9463.86 323.054   1
  -1   6  -1 9135.48 418.184   7
   1  -6   1 10028.6 284.013   3
   1  -6   2 12437.5 307.673   2
   1  -6   2 12188.5 357.752   1
   1  -6   2 11618.2 263.515   3
  -1   6  -2 12402.3 502.373   7
  -1   6  -3 22068.7 732.505   7
   1  -6   3 22601.5 546.119   2
   1  -6   4 10151.8 363.260   2
  -1   6  -4 9150.77 456.322   7
   1  -6   5 152.781 59.6020   2
  -1   6  -5 17.6088 53.0998   7
  -1   6  -6 7352.67 423.804   7
   1  -6   6 6347.29 199.783   3
   1  -6   6 6936.21 353.147   2
   1  -6   7 37139.0 1008.53   2
  -1   6  -7 34825.3 1080.69   7
  -1   6  -8 1148.70 183.318   7
   1  -6   8 1024.20 161.323   2
  -1   6  -9 5285.08 399.818   7
   1  -6   9 5672.32 387.707   2
  -1   6 -10 4048.96 352.980   7
   1  -6  10 3247.68 308.339   2
   1  -6  11 1846.97 254.160   2
  -1   6 -11 1526.91 224.705   7
  -1   5   9 483.260 108.459   2
  -1   5   9 410.290 111.287   1
  -1   5   8 301.424 79.0287   2
  -1   5   8 339.335 114.201   1
  -1   5   7 2998.64 213.194   6
  -1   5   7 3009.95 270.915   1
  -1   5   7 3347.90 224.377   2
   1  -5  -7 2948.73 295.759   3
  -1   5   6 226.375 81.6296   1
  -1   5   6 239.204 27.7994   7
  -1   5   6 290.522 72.4562   6
  -1   5   6 253.605 68.6415   2
   1  -5  -6 158.420 73.2607   3
   1  -5  -5 13284.1 576.289   3
   1  -5  -5 13784.3 426.082   5
  -1   5   5 13788.5 442.088   9
  -1   5   5 14401.7 543.896   1
   1  -5  -5 14208.0 559.094   6
  -1   5   5 14626.6 424.945   2
  -1   5   5 14286.7 378.090   7
  -1   5   5 13744.9 485.751   6
   1  -5  -4 9006.33 418.403   6
  -1   5   4 9369.62 282.084   2
   1  -5  -4 8511.55 327.297   5
  -1   5   4 8132.41 300.196   7
   1  -5  -4 9159.30 429.698   3
  -1   5   4 8972.01 310.552   9
  -1   5   4 9383.66 399.379   1
  -1   5   4 9359.16 382.433   6
  -1   5   3 544.720 90.9507   3
  -1   5   3 651.621 97.7888   6
   1  -5  -3 373.529 68.0595   5
  -1   5   3 374.563 70.5580   1
   1  -5  -3 379.432 63.2338   9
   1  -5  -3 590.596 103.173   6
  -1   5   3 448.967 71.5146   7
   1  -5  -3 602.725 98.3211   3
  -1   5   3 430.484 80.1852   4
  -1   5   2 29974.0 723.413   4
   1  -5  -2 29646.5 705.955   5
   1  -5  -2 29259.5 800.441   6
  -1   5   2 29658.4 714.747   1
   1  -5  -2 28042.5 739.227   3
  -1   5   2 28323.3 713.526   7
   1  -5  -2 27564.9 578.728   8
   1  -5  -2 29248.4 661.195   9
  -1   5   2 29896.1 725.583   3
  -1   5   2 29313.0 766.767   6
  -1   5   1 5065.09 259.435   7
   1  -5  -1 4919.20 197.724   9
   1  -5  -1 5470.77 250.723   1
  -1   5   1 5104.08 221.481   3
   1  -5  -1 5141.11 248.358   5
  -1   5   1 5722.82 240.001   1
  -1   5   1 5131.92 220.913   4
  -1   5   1 5098.73 270.371   6
   1  -5  -1 4779.02 230.753   3
   1  -5  -1 5376.71 292.129   6
  -1   5   0 8636.34 259.814   4
  -1   5   0 8394.97 356.097   7
   1  -5   0 8678.70 301.936   1
   1  -5   0 8913.72 380.966   6
   1  -5   0 9232.84 348.641   5
   1  -5   0 8456.80 280.222   3
  -1   5   0 8721.10 369.064   6
   1  -5   1 6176.02 312.196   6
  -1   5  -1 5803.86 298.091   7
   1  -5   1 5809.26 281.990   5
   1  -5   1 6189.52 191.053   3
  -1   5  -1 5913.45 299.597   6
   1  -5   1 5523.18 220.621   1
   1  -5   2 2669.76 200.177   6
  -1   5  -2 2415.96 83.7026   4
  -1   5  -2 2590.92 202.915   7
   1  -5   2 2219.72 112.760   2
  -1   5  -3 3645.02 126.463   4
   1  -5   3 3383.11 230.657   6
  -1   5  -3 3216.70 234.780   7
   1  -5   3 3369.31 173.559   2
  -1   5  -4 1092.68 83.0235   4
   1  -5   4 1060.12 110.203   2
  -1   5  -4 1030.26 141.465   7
  -1   5  -5 1765.87 127.352   4
   1  -5   5 1834.39 93.6092   3
   1  -5   5 2021.78 171.346   2
  -1   5  -5 2305.37 210.719   7
  -1   5  -6 88.7905 61.9879   7
   1  -5   6 32.9431 26.1905   3
  -1   5  -6 26.3080 31.3005   4
   1  -5   6 2.61611 39.2643   2
   1  -5   7 58739.6 1165.20   3
  -1   5  -7 57734.7 1437.39   7
   1  -5   7 59864.7 1394.17   2
  -1   5  -7 60379.9 1292.87   4
  -1   5  -8 950.335 159.349   7
   1  -5   8 729.016 139.027   2
   1  -5   9 22795.7 817.131   2
  -1   5  -9 19976.2 772.050   7
  -1   5 -10 1456.35 200.238   7
   1  -5  10 1973.52 240.990   2
  -1   5 -11 3147.38 303.805   7
   1  -5  11 3244.49 329.881   2
  -1   4  11 2156.54 247.671   2
  -1   4  10 4070.12 319.077   2
  -1   4  10 3730.69 350.494   1
  -1   4   9 4107.41 303.307   2
  -1   4   9 4738.44 374.194   1
  -1   4   8 10025.7 519.974   1
  -1   4   8 10015.3 452.385   2
   1  -4  -7 6846.88 439.218   3
  -1   4   7 5753.00 315.217   2
  -1   4   7 5936.75 239.765   8
  -1   4   7 7287.12 409.707   1
  -1   4   7 6017.76 286.190   6
  -1   4   6 3623.19 227.807   2
   1  -4  -6 3954.95 266.504   6
  -1   4   6 3491.18 264.972   1
   1  -4  -6 3216.29 282.219   3
  -1   4   6 4039.11 172.713   8
  -1   4   6 3497.85 212.844   6
  -1   4   5 391.776 75.7873   6
  -1   4   5 347.708 83.8356   1
  -1   4   5 292.744 45.4447   5
   1  -4  -5 423.221 88.1626   6
  -1   4   5 288.466 60.4952   9
   1  -4  -5 257.393 80.3175   3
  -1   4   5 286.952 37.7327   7
  -1   4   5 450.518 75.2507   2
  -1   4   4 10830.4 304.470   7
  -1   4   4 10602.0 332.122   2
  -1   4   4 9633.20 368.069   6
   1  -4  -4 10826.9 454.129   3
   1  -4  -4 10424.3 340.332   5
  -1   4   4 10417.2 350.386   9
   1  -4  -4 10810.2 432.407   6
  -1   4   4 9380.61 419.743   4
  -1   4   4 10727.3 416.943   1
  -1   4   3 575.295 92.7275   4
  -1   4   3 695.944 95.4232   3
  -1   4   3 611.521 69.3135   9
   1  -4  -3 596.571 81.9267   9
  -1   4   3 427.399 64.2926   7
   1  -4  -3 458.076 66.1010   5
  -1   4   3 536.376 85.5521   1
   1  -4  -3 406.368 79.5993   3
   1  -4  -3 509.445 88.7630   6
  -1   4   3 651.697 91.2782   6
  -1   4   3 708.170 66.2477   2
  -1   4   2 2293.48 145.570   7
   1  -4  -2 2039.40 90.2664   8
   1  -4  -2 2245.36 164.656   3
  -1   4   2 2097.54 146.934   1
  -1   4   2 2538.39 166.355   3
   1  -4  -2 2364.87 139.041   9
  -1   4   2 2325.10 88.8278   2
  -1   4   2 2154.19 158.160   6
  -1   4   2 2214.01 155.038   4
   1  -4  -2 2388.59 145.467   5
   1  -4  -2 2259.44 172.603   6
  -1   4   1 10538.4 356.810   7
  -1   4   1 11085.8 337.944   1
  -1   4   1 10601.0 330.088   3
  -1   4   1 10874.2 329.605   4
   1  -4  -1 10896.6 348.137   5
   1  -4  -1 11201.5 306.284   9
   1  -4  -1 10637.0 342.075   3
   1  -4  -1 10527.5 393.915   6
  -1   4   1 10581.7 377.242   6
   1  -4  -1 10891.9 352.846   1
   1  -4   0 8538.22 309.448   5
   1  -4   0 8481.46 258.695   3
  -1   4   0 8887.75 337.302   6
   1  -4   0 8546.94 342.837   6
  -1   4   0 8186.39 321.219   7
   1  -4   0 8419.32 277.639   1
   1  -4   1 12044.6 390.710   5
   1  -4   1 11347.9 314.409   1
  -1   4  -1 11271.0 398.646   7
   1  -4   1 11693.3 266.860   3
   1  -4   1 11781.0 407.310   6
  -1   4  -1 11783.1 402.502   6
  -1   4  -2 25887.2 675.791   6
   1  -4   2 27419.7 689.626   6
   1  -4   2 25970.2 542.301   2
  -1   4  -2 25287.4 688.801   7
  -1   4  -3 22215.2 462.085   4
   1  -4   3 22847.1 613.916   6
   1  -4   3 21271.9 528.159   2
  -1   4  -4 25719.8 572.432   4
   1  -4   4 23707.0 471.705   3
   1  -4   4 24866.4 631.575   2
   1  -4   4 26696.8 684.559   6
  -1   4  -4 24489.2 713.103   7
   1  -4   5 34486.4 695.192   3
  -1   4  -5 34611.6 912.601   7
   1  -4   5 34407.2 853.335   2
  -1   4  -5 34879.6 790.298   4
   1  -4   5 36553.5 867.732   6
   1  -4   6 27090.1 722.109   6
   1  -4   6 26599.7 759.326   2
  -1   4  -6 27508.0 797.693   7
   1  -4   6 25878.4 615.030   3
  -1   4  -6 26684.3 704.822   4
  -1   4  -7 109.012 47.1410   4
   1  -4   7 168.872 58.3841   6
   1  -4   7 237.593 55.9176   3
  -1   4  -7 211.219 75.3908   7
   1  -4   7 106.788 56.7652   2
  -1   4  -8 559.750 112.223   7
  -1   4  -8 685.820 118.419   4
   1  -4   8 772.578 106.119   3
   1  -4   8 490.328 107.150   2
   1  -4   9 24320.6 846.951   2
  -1   4  -9 23248.4 786.523   7
   1  -4  10 3741.56 332.073   2
  -1   4 -10 3732.24 294.276   7
   1  -4  11 2090.21 259.850   2
  -1   3  11 88.3665 77.1365   2
  -1   3  10 2924.51 278.421   2
  -1   3  10 2553.35 288.208   1
  -1   3   9 2178.81 248.534   1
  -1   3   9 2618.40 247.758   2
  -1   3   8 6939.15 293.475   6
  -1   3   8 6728.24 415.455   1
  -1   3   7 80.1226 56.4581   2
  -1   3   7 189.099 75.4607   1
  -1   3   7 88.3273 35.2277   6
  -1   3   7 121.201 27.6880   5
   1  -3  -6 162.741 68.4191   3
  -1   3   6 0.69443 36.7488   2
  -1   3   6 46.8237 42.8239   1
  -1   3   6 57.9624 27.9024   6
  -1   3   6 113.114 28.3325   5
   1  -3  -5 7232.68 378.541   3
   1  -3  -5 6476.91 315.727   6
  -1   3   5 6670.66 223.837   8
  -1   3   5 6674.55 277.298   6
  -1   3   5 6743.24 298.361   2
  -1   3   5 6485.11 302.594   9
  -1   3   5 7031.56 343.891   1
  -1   3   5 6927.85 215.353   5
  -1   3   4 2309.90 106.157   8
  -1   3   4 2547.65 187.948   1
  -1   3   4 2569.80 201.954   4
  -1   3   4 2353.37 155.193   6
   1  -3  -4 2529.68 181.758   6
  -1   3   4 2037.81 174.844   3
   1  -3  -4 2200.16 187.454   3
  -1   3   4 2627.03 122.336   5
  -1   3   4 2465.98 106.854   7
  -1   3   4 2462.57 152.946   2
  -1   3   4 2613.44 164.745   9
  -1   3   3 64511.8 1195.37   2
  -1   3   3 63516.0 1259.65   6
   1  -3  -3 64175.9 1312.67   6
  -1   3   3 63822.1 1322.07   3
   1  -3  -3 66144.0 1348.74   3
  -1   3   3 66242.8 1161.78   5
  -1   3   3 65526.2 1303.57   1
  -1   3   3 64784.3 1223.12   9
  -1   3   3 66623.7 1344.36   4
  -1   3   3 66407.0 1161.13   7
   1  -3  -3 64670.7 1207.13   5
  -1   3   2 114085. 2018.38   4
  -1   3   2 109371. 1924.31   7
  -1   3   2 113767. 1994.29   1
   1  -3  -2 113446. 1941.97   5
  -1   3   2 115136. 1908.52   5
  -1   3   2 113602. 2009.12   3
   1  -3  -2 112351. 2021.49   3
  -1   3   2 111657. 1859.92   2
  -1   3   2 112256. 1998.08   6
   1  -3  -2 111060. 1948.34   9
  -1   3   2 113526. 1906.69   9
   1  -3  -2 112958. 2036.74   6
  -1   3   1 1656.45 108.706   1
  -1   3   1 1439.88 99.4244   5
   1  -3  -1 1710.87 111.467   5
   1  -3  -1 1668.42 97.2999   9
  -1   3   1 1652.74 108.953   3
   1  -3  -1 1431.99 106.461   3
  -1   3   1 1810.23 127.951   6
   1  -3  -1 1588.47 127.733   6
  -1   3   1 1624.17 111.553   7
   1  -3  -1 1491.47 109.950   1
  -1   3   0 30086.9 690.112   6
  -1   3   0 31163.5 598.794   3
   1  -3   0 29876.8 660.259   5
   1  -3   0 31021.3 604.841   3
   1  -3   0 31405.4 636.625   1
   1  -3   0 30543.5 707.576   6
  -1   3   0 29820.1 679.379   7
  -1   3   0 30173.1 621.554   1
   1  -3   1 1232.34 55.4198   3
  -1   3  -1 1290.71 64.3701   2
   1  -3   1 1282.24 109.138   6
  -1   3  -1 1227.65 108.762   7
   1  -3   1 1171.14 99.3355   5
  -1   3  -1 1401.93 112.328   6
  -1   3  -2 7159.86 287.520   7
   1  -3   2 7020.50 271.670   6
  -1   3  -2 7127.36 274.543   6
  -1   3  -2 6946.48 221.247   2
   1  -3   2 6697.62 211.440   2
  -1   3  -3 363.380 46.5576   4
  -1   3  -3 305.011 51.5405   2
   1  -3   3 409.317 58.3241   2
   1  -3   3 400.697 62.8354   6
   1  -3   3 411.186 30.5567   3
  -1   3  -3 398.684 68.1558   7
   1  -3   4 4800.25 225.018   6
  -1   3  -4 4858.59 207.737   4
   1  -3   4 4663.29 227.064   2
   1  -3   4 4757.47 163.681   3
  -1   3  -4 5087.03 257.517   7
  -1   3  -4 4657.92 234.914   2
   1  -3   5 414.568 62.1537   6
   1  -3   5 260.182 45.0450   3
  -1   3  -5 346.170 65.4081   4
  -1   3  -5 315.993 70.2080   7
   1  -3   5 450.148 78.3977   2
   1  -3   6 2215.31 159.732   6
   1  -3   6 2149.59 147.928   3
  -1   3  -6 2367.69 189.316   7
   1  -3   6 1975.32 176.045   2
   1  -3   6 2259.88 169.842   4
  -1   3  -6 2446.16 183.546   4
   1  -3   7 12167.8 409.285   6
  -1   3  -7 12147.7 481.474   4
  -1   3  -7 11541.6 461.364   7
   1  -3   7 12208.0 498.875   2
   1  -3   7 11435.6 412.577   3
  -1   3  -8 1402.34 168.140   4
   1  -3   8 1155.44 123.533   6
  -1   3  -8 1287.47 150.926   7
   1  -3   8 1407.56 172.268   2
   1  -3   9 16831.8 674.385   2
  -1   3  -9 15766.7 583.507   7
  -1   3  -9 16617.2 663.252   4
  -1   3 -10 15.0948 40.7391   7
   1  -3  10-5.85583 56.1706   2
   1  -3  11 24569.6 934.479   2
  -1   2  11 345.543 138.912   2
  -1   2  10 2656.16 272.962   2
  -1   2  10 2568.18 281.111   1
  -1   2   9 6864.08 414.030   2
  -1   2   9 5786.97 400.993   1
  -1   2   8 5590.71 226.120   5
  -1   2   8 5884.44 374.229   1
  -1   2   8 4884.19 329.250   2
  -1   2   8 5582.84 251.182   6
  -1   2   7 9154.59 332.989   6
  -1   2   7 9412.23 302.281   5
  -1   2   7 9612.28 437.587   2
  -1   2   6 26914.8 664.092   6
  -1   2   6 28499.4 609.640   5
  -1   2   6 27088.9 767.273   2
  -1   2   5 2965.41 205.071   9
  -1   2   5 3493.58 215.748   2
  -1   2   5 3593.08 156.577   5
  -1   2   5 3516.93 186.790   6
   1  -2  -5 3431.60 247.160   3
  -1   2   5 3143.26 222.014   1
  -1   2   4 21642.6 580.047   9
  -1   2   4 22547.3 657.517   4
  -1   2   4 21235.3 406.107   7
  -1   2   4 22612.0 645.062   3
   1  -2  -4 21630.2 583.151   6
  -1   2   4 22003.0 542.937   6
  -1   2   4 22967.7 485.610   5
   1  -2  -4 21828.6 646.817   3
  -1   2   4 21801.6 613.221   1
  -1   2   4 22470.6 577.988   2
  -1   2   3 3031.93 163.750   9
   1  -2  -3 3137.42 147.365   5
  -1   2   3 3324.70 165.099   6
  -1   2   3 3024.97 187.241   3
  -1   2   3 3096.06 159.990   2
   1  -2  -3 2811.74 184.262   3
  -1   2   3 2960.37 127.530   5
  -1   2   3 3005.05 179.767   1
   1  -2  -3 2932.74 174.632   6
  -1   2   3 2922.76 188.241   4
  -1   2   2 14812.6 344.194   5
  -1   2   2 14921.6 419.935   3
  -1   2   2 15102.0 357.103   2
  -1   2   2 15214.0 398.017   6
  -1   2   2 14663.7 370.361   9
   1  -2  -2 13911.4 417.122   3
  -1   2   2 14958.9 407.102   1
   1  -2  -2 15672.7 397.020   9
   1  -2  -2 14598.1 364.446   5
  -1   2   2 14540.2 419.394   4
   1  -2  -2 14458.9 413.065   6
   1  -2  -1 1839.90 97.1775   9
  -1   2   1 1843.26 114.722   6
   1  -2  -1 1970.80 105.306   5
  -1   2   1 1997.60 99.7336   5
  -1   2   1 1757.02 106.731   1
   1  -2  -1 1812.52 110.019   3
   1  -2  -1 1924.91 122.503   6
  -1   2   1 1887.14 92.0027   9
   1  -2  -1 1762.18 110.353   1
  -1   2   1 1807.25 108.829   3
  -1   2   0 1062.41 75.6037   5
   1  -2   0 1026.20 70.7914   1
   1  -2   0 1155.09 90.0621   6
   1  -2   0 1061.82 65.2903   3
  -1   2   0 1178.31 66.5007   3
   1  -2   0 1113.66 79.9844   5
  -1   2   0 1176.59 75.2723   1
  -1   2   0 1088.96 85.2047   6
   1  -2   1 13575.0 354.905   6
   1  -2   1 12605.7 339.713   5
  -1   2  -1 12872.2 347.757   6
  -1   2  -1 13000.0 273.486   2
  -1   2  -2 28191.1 607.756   6
  -1   2  -2 28287.2 634.323   7
  -1   2  -2 28496.8 577.923   2
   1  -2   2 28282.9 607.008   6
   1  -2   2 28259.3 565.314   2
  -1   2  -3 47027.1 923.479   2
   1  -2   3 45751.6 802.125   3
   1  -2   3 44341.2 898.262   2
  -1   2  -3 46679.8 876.322   4
   1  -2   3 46776.2 894.431   6
  -1   2  -3 44389.7 935.522   7
  -1   2  -4 2875.79 162.735   4
   1  -2   4 3243.96 157.545   6
   1  -2   4 2919.16 136.834   3
  -1   2  -4 3136.00 187.836   2
   1  -2   4 3023.28 176.282   2
   1  -2   4 3231.94 164.544   4
  -1   2  -4 2929.41 174.077   7
   1  -2   5 44272.3 1005.05   2
   1  -2   5 44540.2 916.197   3
   1  -2   5 44187.3 958.645   4
  -1   2  -5 44119.8 969.144   7
  -1   2  -5 45786.8 1039.24   2
  -1   2  -5 45407.8 996.141   4
   1  -2   5 46610.9 905.736   6
   1  -2   6 15143.8 497.621   4
  -1   2  -6 15513.2 484.696   7
   1  -2   6 15634.9 529.345   2
   1  -2   6 15525.7 467.684   3
  -1   2  -6 15294.9 518.856   4
   1  -2   6 15668.3 424.837   6
   1  -2   7 7788.15 385.887   2
   1  -2   7 8583.77 295.646   6
  -1   2  -7 7679.70 383.135   4
   1  -2   7 8265.42 350.512   3
  -1   2  -7 7742.81 335.905   7
  -1   2  -8 8631.05 439.121   4
   1  -2   8 8739.88 438.404   2
   1  -2   8 8738.23 307.856   6
  -1   2  -8 8660.88 367.140   7
   1  -2   9 2513.16 250.300   2
  -1   2  -9 2676.02 201.460   7
  -1   2  -9 2708.70 258.396   4
  -1   2 -10 994.798 125.982   7
   1  -2  10 1421.60 203.347   2
   1  -2  11 9351.80 538.970   2
  -1   1  11 51.0898 93.9760   2
  -1   1  11-50.4587 82.4846   1
  -1   1  10 14269.1 663.469   2
  -1   1   9 29.7730 57.7168   2
  -1   1   8 2521.35 173.624   5
  -1   1   8 2731.12 174.959   6
  -1   1   8 2641.95 246.484   2
  -1   1   7 3725.11 206.359   6
  -1   1   7 4007.85 282.974   2
  -1   1   7 4227.97 219.611   5
  -1   1   6 10038.3 338.529   5
  -1   1   6 9362.78 339.514   6
  -1   1   6 10161.8 427.299   2
  -1   1   5 11879.2 431.389   2
  -1   1   5 11420.1 364.904   6
  -1   1   5 11488.8 423.780   9
  -1   1   5 11708.0 353.759   5
  -1   1   5 11330.7 459.151   4
  -1   1   5 10869.9 235.547   7
  -1   1   5 10725.5 437.512   3
  -1   1   4 28391.5 632.618   6
  -1   1   4 27652.9 685.641   2
  -1   1   4 27568.6 731.672   4
  -1   1   4 26394.9 491.268   7
  -1   1   4 27996.9 727.111   3
  -1   1   4 27570.0 595.998   5
  -1   1   4 26659.4 678.349   9
  -1   1   3 28439.0 620.605   6
  -1   1   3 28515.2 649.129   2
   1  -1  -3 27551.4 681.235   3
  -1   1   3 29109.8 589.623   5
  -1   1   3 26958.3 643.021   9
  -1   1   3 28931.5 689.909   3
  -1   1   3 27894.3 514.922   7
  -1   1   3 28709.1 695.523   4
  -1   1   2 52357.6 1008.71   3
   1  -1  -2 49987.4 981.429   6
   1  -1  -2 52097.2 980.892   9
  -1   1   2 51706.8 970.790   6
   1  -1  -2 50973.6 943.518   5
  -1   1   2 51917.4 966.545   9
  -1   1   2 51815.0 923.153   5
  -1   1   2 50239.2 980.331   1
  -1   1   1 851.635 68.7113   6
  -1   1   1 906.085 62.9658   9
  -1   1   1 1029.75 76.9291   3
  -1   1   1 823.569 68.3748   1
   1  -1  -1 862.929 71.9731   1
   1  -1  -1 858.420 71.5826   6
  -1   1   1 757.593 56.0199   5
   1  -1  -1 843.886 65.9775   9
   1  -1  -1 882.496 62.3644   5
  -1   1   0 138585. 2284.94   1
   1  -1   0 137805. 2327.23   6
   1  -1   0 144934. 2294.50   1
   1  -1   0 140440. 2304.87   5
   1  -1   1 33238.2 622.444   5
  -1   1  -1 32490.8 576.820   2
   1  -1   1 33522.1 626.077   6
  -1   1  -1 32467.3 620.683   6
   1  -1   2 66311.4 1134.02   6
  -1   1  -2 64461.1 1153.85   2
   1  -1   2 66394.8 1157.81   5
  -1   1  -2 68207.6 1086.42   3
   1  -1   2 63439.4 1140.10   2
  -1   1  -2 64297.5 1133.14   6
  -1   1  -3 3175.44 133.876   3
   1  -1   3 3209.25 146.806   4
  -1   1  -3 3066.61 148.596   4
  -1   1  -3 3007.82 157.644   2
   1  -1   3 2971.51 150.731   2
   1  -1   3 3119.94 126.883   3
   1  -1   3 3368.54 127.150   6
   1  -1   4 10756.1 314.257   3
   1  -1   4 10793.5 273.337   6
  -1   1  -4 10514.5 321.771   3
   1  -1   4 9752.81 338.582   2
  -1   1  -4 10737.6 350.836   4
  -1   1  -4 10431.9 359.555   2
   1  -1   4 11027.2 341.816   4
  -1   1  -4 10098.9 314.399   7
  -1   1  -5 1062.22 119.352   2
  -1   1  -5 993.093 91.5647   7
  -1   1  -5 853.990 103.620   4
   1  -1   5 859.640 91.3746   3
   1  -1   5 1073.67 75.2466   6
   1  -1   5 924.196 103.751   4
  -1   1  -5 859.448 94.1055   3
   1  -1   5 953.039 109.081   2
  -1   1  -6 75.0285 32.4727   7
  -1   1  -6 60.7538 47.7523   4
   1  -1   6 42.9665 40.2869   4
   1  -1   6 35.5772 30.4529   2
   1  -1   6 56.4441 21.5684   6
   1  -1   6 104.734 49.9936   3
  -1   1  -6 96.1468 43.4721   3
   1  -1   7 123.377 31.5994   6
   1  -1   7 90.1567 49.0551   2
  -1   1  -7 105.277 56.4323   4
   1  -1   7 82.8774 43.5391   3
  -1   1  -7 62.5120 36.2662   7
  -1   1  -7 109.196 49.3164   3
   1  -1   8 986.237 146.013   2
   1  -1   8 625.951 65.8124   6
  -1   1  -8 510.934 78.0067   7
  -1   1  -8 820.647 133.549   4
   1  -1   9 18870.6 708.509   2
  -1   1  -9 18879.2 538.026   7
  -1   1  -9 18891.8 745.847   4
   1  -1  10-48.9586 62.8722   2
   1  -1  11 11169.4 590.138   2
   1  -1  12 41.6960 86.4127   2
  -1   0  11 37.5244 89.4863   2
  -1   0  10 5785.75 419.823   2
  -1   0   9 585.557 136.268   2
  -1   0   9 677.768 117.317   5
  -1   0   8 13461.7 575.095   2
  -1   0   8 11539.1 415.957   6
  -1   0   7 36384.1 1007.61   2
  -1   0   7 36488.7 860.885   6
  -1   0   6 58112.8 1180.48   6
  -1   0   6 59681.6 1326.22   2
   1   0  -6 56595.0 1044.60   7
  -1   0   6 56949.6 1040.91   7
  -1   0   5 9030.27 390.444   3
  -1   0   5 9870.36 396.519   2
   1   0  -5 9269.21 262.270   7
  -1   0   5 9480.07 336.744   6
  -1   0   5 9901.30 264.514   7
  -1   0   5 9498.39 407.792   4
  -1   0   4 13241.1 435.012   2
  -1   0   4 13260.0 443.137   3
   1   0  -4 13141.3 314.338   7
  -1   0   4 13026.7 309.508   7
  -1   0   4 12705.9 443.758   4
   1   0  -3 984.484 63.3509   7
  -1   0   3 996.874 98.4341   3
  -1   0   3 1009.71 101.998   4
  -1   0   3 910.157 60.3597   7
  -1   0   3 898.319 88.2745   2
  -1   0   2 40921.6 840.055   3
  -1   0   2 42987.8 747.309   7
  -1   0   2 42105.4 828.239   9
   1   0  -1 19177.1 407.847   1
  -1   0   1 19640.6 404.929   1
  -1   0   1 20046.1 418.992   5
  -1   0   1 20064.3 387.078   7
   1   0  -1 20714.0 423.818   9
  -1   0   1 19136.3 413.060   9
  -1   0  -2 34758.0 652.479   4
  -1   0  -2 33898.8 650.596   2
   1   0   2 33796.0 608.037   5
   1   0   2 33223.4 636.925   2
  -1   0  -2 35003.4 631.805   3
  -1   0  -3 10350.5 308.010   4
   1   0   3 9587.01 293.399   4
   1   0   3 9853.50 290.387   2
   1   0   3 9494.74 274.397   3
  -1   0  -3 10578.4 293.939   3
  -1   0  -3 9667.11 301.139   2
   1   0   4 2370.52 77.6670   6
  -1   0  -4 2091.84 147.665   2
   1   0   4 2094.46 142.886   4
   1   0   4 2149.20 141.282   2
   1   0   4 2728.47 150.418   3
  -1   0  -4 2140.64 141.260   3
  -1   0  -4 2309.89 156.505   4
  -1   0  -4 2218.94 109.470   7
  -1   0  -5 3627.24 219.718   2
  -1   0  -5 3817.57 214.373   3
   1   0   5 3840.78 219.897   4
   1   0   5 3799.59 114.329   6
  -1   0  -5 3828.78 228.825   4
  -1   0  -5 3824.46 154.312   7
   1   0   5 3545.57 205.754   2
   1   0   5 3717.50 203.706   3
   1   0   6 848.595 104.887   3
   1   0   6 886.172 115.406   4
   1   0   6 897.143 54.3251   6
  -1   0  -6 942.584 126.217   4
  -1   0  -6 860.693 76.7367   7
  -1   0  -6 817.005 108.690   3
  -1   0  -6 932.401 119.165   2
   1   0   6 900.607 112.713   2
   1   0   7 35729.1 648.996   6
   1   0   7 34951.4 679.846   6
  -1   0  -7 36242.4 734.635   7
   1   0   7 37611.4 954.313   2
  -1   0  -7 35921.8 951.762   3
  -1   0  -7 38168.1 1005.62   4
   1   0   8 13387.8 316.270   6
  -1   0  -8 13540.0 583.066   4
   1   0   8 13981.7 558.200   2
  -1   0  -8 14226.1 573.224   3
  -1   0  -8 13977.2 375.864   7
   1   0   8 13711.1 298.832   6
   1   0   9 5511.77 354.884   2
  -1   0  -9 5709.58 219.790   7
  -1   0  -9 6043.47 385.482   3
  -1   0  -9 5083.33 373.671   4
   1   0  10 1393.58 195.230   2
   1   0  11 1703.49 224.186   2
   1   0  12 457.810 146.958   2
  -1  -1  11 185.036 91.3448   2
  -1  -1  10 14144.0 681.346   2
  -1  -1   9 28.4257 66.8899   2
  -1  -1   9 183.788 62.1022   6
   1   1  -8 39131.1 865.094   7
  -1  -1   8 39780.5 1134.47   2
   1   1  -7 3368.84 183.417   7
  -1  -1   7 3321.08 266.305   2
  -1  -1   7 3403.74 185.768   7
  -1  -1   6 9005.35 307.525   7
  -1  -1   6 9608.30 431.304   2
   1   1  -6 8793.56 306.565   7
  -1  -1   5 14288.1 504.144   2
  -1  -1   5 14545.1 392.755   7
  -1  -1   5 14019.7 492.061   3
  -1  -1   5 13236.2 485.237   4
   1   1  -5 14070.9 393.198   7
  -1  -1   4 778.063 97.8677   3
  -1  -1   4 781.943 100.137   2
  -1  -1   4 630.778 87.8442   4
  -1  -1   4 782.661 75.2594   7
  -1  -1   3 17596.8 416.375   7
  -1  -1   3 17390.9 474.867   4
   1   1  -3 17952.3 421.508   7
  -1  -1   3 17698.4 477.874   3
  -1  -1   2 21609.4 461.927   7
   1   1  -2 21647.3 463.882   7
   1   1  -1 116282. 1941.57   7
  -1  -1   1 120166. 1945.08   7
  -1  -1  -2 93194.0 1605.64   2
   1   1   2 97027.3 1632.57   4
  -1  -1  -2 96463.3 1636.77   4
  -1  -1  -2 99513.3 1630.97   3
  -1  -1  -3 32708.7 694.325   4
  -1  -1  -3 32873.5 683.285   3
  -1  -1  -3 31720.8 669.411   2
   1   1   3 30662.2 644.653   2
   1   1   3 30030.4 657.182   3
   1   1   3 31684.4 683.839   4
  -1  -1  -4 5979.53 268.098   4
   1   1   4 5898.76 246.586   3
  -1  -1  -4 5731.67 248.169   2
   1   1   4 6067.03 150.741   5
   1   1   4 5883.01 257.591   4
   1   1   4 6285.28 244.303   2
  -1  -1  -4 5868.72 255.673   3
   1   1   5 1265.30 121.496   3
  -1  -1  -5 1207.40 125.700   3
   1   1   5 1243.01 127.583   4
   1   1   5 1250.80 116.922   2
  -1  -1  -5 1226.56 62.1892   7
  -1  -1  -5 1203.93 124.100   2
  -1  -1  -5 1194.16 129.952   4
   1   1   6 10712.3 411.752   2
  -1  -1  -6 10992.7 247.470   7
  -1  -1  -6 11877.7 472.781   4
   1   1   6 10454.8 416.654   3
  -1  -1  -6 11076.9 441.455   2
  -1  -1  -6 11189.9 445.328   3
   1   1   7 7166.16 350.807   2
  -1  -1  -7 7418.22 383.676   3
  -1  -1  -7 6993.90 180.042   7
  -1  -1  -7 7399.72 392.739   4
  -1  -1  -8 526.516 110.941   3
  -1  -1  -8 782.154 142.229   4
   1   1   8 640.112 66.2613   5
   1   1   8 806.512 130.780   2
  -1  -1  -9 3232.96 297.848   4
   1   1   9 3120.94 261.955   2
  -1  -1  -9 3578.76 305.346   3
   1   1  10 304.578 103.045   2
  -1  -1 -10 419.869 116.464   3
   1   1  11 7442.16 459.766   2
   1   1  12 154.016 109.859   2
  -1  -2  11 3598.32 359.310   2
  -1  -2  10 2207.89 268.183   2
   1   2  -9 2123.39 176.556   7
  -1  -2   9 1919.10 235.870   2
   1   2  -8 15722.2 516.045   7
  -1  -2   8 16845.2 678.104   2
  -1  -2   7 4116.37 301.695   2
  -1  -2   7 4130.00 231.794   7
   1   2  -7 3726.29 223.954   7
  -1  -2   6 18272.6 643.817   2
   1   2  -6 18680.4 544.638   7
  -1  -2   6 20014.1 550.932   7
  -1  -2   6 18605.0 613.439   3
  -1  -2   5 102158. 1824.45   7
   1   2  -5 98663.5 1815.03   7
  -1  -2   5 97691.5 1943.23   2
  -1  -2   5 95653.9 1885.57   3
  -1  -2   5 98950.4 1903.39   4
  -1  -2   4 94911.0 1819.42   2
   1   2  -4 95626.5 1732.67   7
  -1  -2   4 95526.0 1777.22   3
  -1  -2   4 98132.4 1736.94   7
  -1  -2   4 92546.9 1769.51   4
  -1  -2   3 762.552 81.0784   4
  -1  -2   3 738.381 78.4085   7
   1   2  -3 703.583 76.3486   7
  -1  -2   2 47117.7 921.846   7
   1   2  -2 47324.3 925.884   7
  -1  -2   1 4662.33 182.563   7
   1   2  -1 4629.76 181.625   7
  -1  -2   0 28853.1 587.684   7
   1   2   0 29221.1 590.814   7
  -1  -2  -1 64138.7 1091.84   4
  -1  -2  -1 62549.8 1119.32   7
   1   2   2 24497.4 510.019   8
   1   2   2 24502.7 526.750   4
  -1  -2  -2 24873.3 534.928   4
  -1  -2  -2 24525.0 476.211   7
  -1  -2  -2 24724.8 517.662   8
  -1  -2  -2 23975.7 538.010   3
   1   2   2 25124.9 481.204   7
  -1  -2  -2 24528.4 479.465   6
   1   2   3 21856.9 535.618   4
  -1  -2  -3 21572.3 540.264   4
  -1  -2  -3 21617.9 425.257   6
  -1  -2  -3 21549.1 409.750   7
   1   2   3 21687.8 485.137   8
   1   2   3 21926.9 528.327   3
  -1  -2  -3 21510.3 497.516   2
  -1  -2  -3 21113.2 542.360   3
  -1  -2  -4 26897.5 682.281   3
   1   2   4 26820.5 672.029   4
  -1  -2  -4 26954.4 688.158   4
  -1  -2  -4 26520.3 507.869   6
   1   2   4 27558.0 612.489   2
  -1  -2  -4 26505.2 637.436   2
   1   2   4 26558.7 656.228   3
  -1  -2  -5 18420.6 546.747   2
   1   2   5 19057.0 577.205   4
  -1  -2  -5 18421.3 584.187   4
   1   2   5 18455.1 515.264   2
   1   2   5 19153.9 560.676   3
  -1  -2  -5 18523.8 581.664   3
   1   2   6 2096.49 165.403   2
  -1  -2  -6 1903.42 180.705   3
  -1  -2  -6 1817.05 165.565   2
  -1  -2  -6 1914.47 183.323   4
  -1  -2  -7 23407.1 781.310   4
   1   2   7 24227.3 698.772   2
  -1  -2  -7 24332.7 788.972   3
   1   2   8 6853.82 161.825   5
  -1  -2  -8 7957.25 442.116   4
  -1  -2  -8 8083.56 445.818   3
   1   2   8 8599.07 398.362   2
   1   2   9 5182.71 335.716   2
  -1  -2  -9 5706.48 403.286   3
  -1  -2  -9 5477.07 391.706   4
   1   2  10 3746.88 297.335   2
  -1  -2 -10 3829.42 348.882   3
   1   2  11 769.832 151.733   2
   1   2  12 387.423 134.675   2
  -1  -3  11 155.195 78.8718   2
  -1  -3  10 13167.5 671.862   2
  -1  -3   9 160.537 81.3873   2
   1   3  -9 169.076 63.8689   7
   1   3  -8 30706.5 852.793   7
  -1  -3   8 32000.9 1003.45   2
  -1  -3   7-4.45183 34.6528   7
  -1  -3   7 9.00069 41.9426   2
   1   3  -7 40.6183 42.9791   7
  -1  -3   6 31795.6 819.507   7
  -1  -3   6 31124.5 840.239   3
  -1  -3   6 31972.2 907.607   2
   1   3  -6 32321.1 823.988   7
  -1  -3   6 31343.5 843.541   4
  -1  -3   5 920.596 109.714   4
  -1  -3   5 1001.12 125.427   2
   1   3  -5 910.602 110.457   7
  -1  -3   5 955.494 112.160   3
  -1  -3   5 971.197 117.481   7
  -1  -3   4 28980.0 692.644   4
   1   3  -4 28674.5 727.443   7
  -1  -3   4 29562.7 762.962   2
  -1  -3   4 29483.0 733.575   7
  -1  -3   3 76206.6 1439.89   7
  -1  -3   3 72245.0 1337.29   4
   1   3  -3 73487.5 1426.97   7
  -1  -3   2 6121.55 189.095   4
  -1  -3   2 6520.78 262.999   7
   1   3  -2 5835.33 252.262   7
  -1  -3   1 54936.7 1076.22   7
   1   3  -1 54338.9 1074.16   7
   1   3   0 122.969 36.1816   7
  -1  -3   0 63.6387 24.5072   7
   1   3   1 103.897 21.0116   1
  -1  -3  -1 90.0938 29.3260   7
   1   3   1 103.546 31.0712   7
  -1  -3  -1 100.035 23.0297   4
  -1  -3  -2 1815.97 108.098   6
  -1  -3  -2 1992.41 110.054   7
   1   3   2 1747.51 107.962   4
  -1  -3  -2 1811.72 120.638   3
  -1  -3  -2 1738.38 108.082   8
   1   3   2 1854.04 65.7663   9
   1   3   2 2057.14 110.589   7
  -1  -3  -2 1848.82 114.682   4
   1   3   3 178783. 2923.31   8
  -1  -3  -3 176977. 2908.21   6
  -1  -3  -3 176949. 3007.18   4
   1   3   3 175207. 2862.62   9
  -1  -3  -3 177027. 2793.87   5
  -1  -3  -3 175151. 2918.65   2
   1   3   3 177276. 2999.27   4
   1   3   3 178873. 2869.89   7
  -1  -3  -3 179387. 2866.79   7
  -1  -3  -3 179099. 3032.96   3
   1   3   4 73345.3 1432.52   4
   1   3   4 71581.5 1205.73   7
  -1  -3  -4 71432.4 1357.88   2
  -1  -3  -4 74484.4 1451.74   4
  -1  -3  -4 72174.6 1453.15   3
  -1  -3  -4 71562.1 1207.21   7
   1   3   4 71727.0 1318.25   8
  -1  -3  -4 70856.4 1279.71   6
   1   3   4 71766.8 1418.00   3
   1   3   5 15586.4 518.825   4
   1   3   5 14274.4 428.315   2
   1   3   5 14773.9 495.575   3
  -1  -3  -5 14267.5 370.835   6
   1   3   5 15145.4 427.563   8
  -1  -3  -5 13730.1 505.395   4
  -1  -3  -5 14208.4 516.549   3
  -1  -3  -5 14960.0 469.405   2
  -1  -3  -6 17900.4 430.927   6
  -1  -3  -6 17815.9 628.462   4
   1   3   6 17600.3 526.343   2
   1   3   6 18450.8 517.434   8
  -1  -3  -6 17979.1 575.279   2
  -1  -3  -6 17062.1 622.221   3
  -1  -3  -7 425.781 97.4638   4
   1   3   7 497.917 86.8861   2
  -1  -3  -7 380.965 88.7120   3
  -1  -3  -8 835.913 151.188   3
   1   3   8 600.584 113.640   2
  -1  -3  -8 902.440 155.736   4
  -1  -3  -9 4407.47 360.088   3
  -1  -3  -9 3949.03 340.042   4
   1   3   9 3393.50 262.526   2
   1   3  10 1148.16 166.552   2
  -1  -3 -10 1011.57 195.713   3
  -1  -3 -11 3984.61 395.783   3
   1   3  11 4436.94 341.974   2
   1   4 -10 1726.47 200.731   7
  -1  -4  10 1416.28 216.462   2
   1   4  -9 2142.73 216.202   7
  -1  -4   9 1988.34 247.513   2
  -1  -4   8 6874.16 431.544   2
   1   4  -8 7131.09 385.865   7
   1   4  -7 594.916 106.497   7
  -1  -4   7 247.175 88.7599   2
  -1  -4   6 18818.7 600.665   3
  -1  -4   6 19445.0 603.841   4
   1   4  -6 19792.0 645.383   7
  -1  -4   6 19920.5 681.673   2
  -1  -4   5 18011.8 614.025   2
  -1  -4   5 17355.4 536.999   3
   1   4  -5 19292.7 608.502   7
  -1  -4   5 18219.9 535.143   4
  -1  -4   5 18852.6 604.085   7
  -1  -4   4 62892.7 1341.40   7
  -1  -4   4 62306.1 1322.71   2
  -1  -4   4 62252.4 1205.46   4
   1   4  -4 61770.0 1333.95   7
  -1  -4   3 165478. 2766.16   4
   1   4  -3 169181. 2964.16   7
  -1  -4   3 170917. 2975.15   7
  -1  -4   2 93877.8 1555.21   4
   1   4  -2 92018.6 1776.45   7
  -1  -4   2 97014.2 1795.68   7
  -1  -4   1 2568.67 78.7626   1
   1   4  -1 2830.76 178.836   7
  -1  -4   1 2681.95 175.924   7
  -1  -4   0 2308.09 79.5263   4
   1   4   0 2366.08 156.507   7
  -1  -4   0 2512.39 160.373   7
   1   4   1 871.488 61.7611   1
   1   4   1 815.329 87.9249   7
  -1  -4  -1 820.496 64.1347   4
  -1  -4  -1 891.928 92.3670   6
  -1  -4  -1 795.568 85.5989   7
   1   4   2 36028.1 745.690   1
   1   4   2 38082.5 755.775   4
   1   4   2 38272.8 787.109   7
  -1  -4  -2 35405.0 778.739   7
  -1  -4  -2 37278.5 798.481   6
  -1  -4  -2 36610.3 763.853   4
  -1  -4  -2 35936.6 797.922   3
   1   4   3 8008.79 265.117   7
  -1  -4  -3 8516.27 259.472   2
   1   4   3 8679.80 311.480   4
  -1  -4  -3 7716.21 264.318   7
   1   4   3 8291.87 211.304   9
  -1  -4  -3 8349.71 287.190   8
  -1  -4  -3 8041.59 222.379   5
  -1  -4  -3 8020.84 327.103   3
  -1  -4  -3 7814.35 304.641   4
  -1  -4  -3 7925.57 287.283   6
  -1  -4  -4 803.027 85.6435   6
  -1  -4  -4 722.702 99.1789   4
   1   4   4 725.739 95.1926   4
   1   4   4 893.459 75.4367   9
   1   4   4 963.750 74.5507   7
  -1  -4  -4 698.134 47.0174   5
  -1  -4  -4 798.101 69.0792   7
  -1  -4  -4 795.855 84.4126   2
  -1  -4  -4 747.341 106.795   3
  -1  -4  -5 985.909 110.481   2
  -1  -4  -5 1160.66 142.015   4
   1   4   5 1009.72 122.427   4
   1   4   5 1164.20 106.449   8
  -1  -4  -5 854.213 121.756   3
  -1  -4  -5 1086.95 101.788   6
   1   4   5 1106.16 101.431   9
  -1  -4  -6-3.66923 45.8213   4
  -1  -4  -6 12.0568 35.2850   2
   1   4   6 1.71898 26.2850   8
   1   4   6 30.6734 29.3144   9
  -1  -4  -6 62.7036 37.6489   6
   1   4   7 717.371 104.922   9
  -1  -4  -7 927.582 95.8218   6
  -1  -4  -7 850.002 148.834   3
  -1  -4  -7 817.746 144.514   4
   1   4   7 797.476 100.650   8
  -1  -4  -8 5469.22 391.044   3
   1   4   8 5357.92 282.439   8
  -1  -4  -8 4932.08 366.621   4
  -1  -4  -9 11831.8 622.751   3
   1   4   9 11261.6 457.064   8
   1   4  10 3931.98 272.127   8
  -1  -4 -10 3505.04 355.670   3
  -1  -4 -11 4391.23 424.487   3
  -1  -5  10 5346.69 427.165   2
   1   5 -10 5406.21 380.197   7
   1   5  -9 73.0509 73.2891   7
  -1  -5   9 31.4588 62.4861   2
  -1  -5   8 6157.17 411.528   2
   1   5  -8 6125.46 382.458   7
  -1  -5   7 221.645 87.8094   2
   1   5  -7 173.769 75.1313   7
  -1  -5   6 89430.1 1913.83   2
  -1  -5   6 90543.2 1779.84   3
   1   5  -6 91637.8 1918.08   7
  -1  -5   6 88811.5 1746.31   4
  -1  -5   5 2307.18 156.146   4
  -1  -5   5 2191.71 199.905   2
   1   5  -5 2002.72 195.181   7
   1   5  -4 20878.4 670.413   7
  -1  -5   4 20753.8 506.045   4
  -1  -5   4 21208.1 638.312   2
  -1  -5   3 1538.22 158.685   7
   1   5  -3 1893.51 176.273   7
  -1  -5   3 1642.17 90.7561   4
   1   5  -2 10063.0 413.566   7
  -1  -5   2 10742.0 425.339   7
  -1  -5   1 67028.5 1114.80   1
  -1  -5   1 66394.3 1395.30   7
   1   5  -1 67559.4 1397.12   7
  -1  -5   0 3186.10 201.508   6
  -1  -5   0 2717.81 189.761   7
   1   5   0 2789.02 190.808   7
   1   5   1 20182.6 437.011   1
  -1  -5  -1 20583.2 572.607   6
  -1  -5  -1 19299.5 500.219   3
  -1  -5  -1 19664.5 439.735   4
  -1  -5  -1 19898.2 565.507   7
  -1  -5  -1 19714.3 359.376   9
   1   5   1 19517.3 556.851   7
  -1  -5  -2 9614.02 356.190   6
   1   5   2 9553.21 345.673   7
   1   5   2 9334.07 295.161   4
  -1  -5  -2 9271.46 339.628   7
  -1  -5  -2 8847.05 334.955   3
   1   5   2 9238.93 293.130   1
  -1  -5  -2 8853.44 299.265   4
   1   5   3 5294.46 239.131   7
  -1  -5  -3 5624.57 201.338   2
   1   5   3 5630.73 250.926   4
  -1  -5  -3 5777.89 285.856   3
  -1  -5  -3 5025.12 247.849   4
  -1  -5  -3 5514.80 204.801   5
   1   5   3 5532.62 245.100   1
  -1  -5  -3 5493.30 262.723   6
  -1  -5  -3 5486.88 240.011   8
  -1  -5  -3 5675.84 245.732   7
   1   5   4 1413.09 87.0380   9
   1   5   4 1349.80 132.074   1
  -1  -5  -4 1560.39 137.068   6
  -1  -5  -4 1524.23 114.418   2
   1   5   4 1630.91 121.185   7
  -1  -5  -4 1565.09 91.1796   5
  -1  -5  -4 1590.78 150.547   4
  -1  -5  -4 1223.83 140.834   3
   1   5   4 1479.51 139.233   4
  -1  -5  -4 1411.30 112.275   7
  -1  -5  -5 23941.9 731.259   4
   1   5   5 23939.8 541.498   7
  -1  -5  -5 25052.1 641.848   2
  -1  -5  -5 24249.3 647.317   6
  -1  -5  -5 24552.7 767.120   3
   1   5   5 24158.4 561.998   9
  -1  -5  -6 8484.87 430.267   4
  -1  -5  -6 9481.95 391.033   2
   1   5   6 9243.97 335.625   9
  -1  -5  -6 9309.69 467.269   3
  -1  -5  -6 9228.47 366.176   6
   1   5   7 5306.57 263.207   8
   1   5   7 4678.80 258.045   9
  -1  -5  -7 4413.80 340.320   3
  -1  -5  -7 4856.61 261.462   6
  -1  -5  -7 5692.41 365.635   4
  -1  -5  -8 7236.06 467.156   3
   1   5   8 6991.03 325.963   8
  -1  -5  -9 22.9170 79.3016   3
   1   5   9 229.490 70.4678   8
   1   5  10 503.895 135.561   1
  -1  -5 -10 529.379 158.877   3
  -1  -6  10 4414.09 397.265   2
   1   6 -10 4843.91 387.775   7
  -1  -6   9-72.4188 66.0274   2
   1   6  -9-76.9654 71.7251   7
  -1  -6   8 3105.24 288.895   2
   1   6  -8 3697.96 316.482   7
   1   6  -7 135.495 83.9349   7
  -1  -6   7 36.1357 53.0720   2
  -1  -6   6 11773.7 519.977   2
  -1  -6   6 12308.6 441.856   3
   1   6  -6 12312.7 563.618   7
  -1  -6   6 11799.9 410.636   4
  -1  -6   5 5219.77 225.120   4
  -1  -6   5 5013.65 308.246   2
   1   6  -5 4760.91 326.019   7
  -1  -6   4 40292.4 988.904   2
  -1  -6   4 40412.2 772.969   4
   1   6  -4 37711.6 1059.50   7
  -1  -6   3 18296.9 543.360   2
   1   6  -3 16778.9 619.399   7
  -1  -6   2 13788.1 303.925   1
   1   6  -2 13373.9 525.321   7
  -1  -6   1 50181.3 887.242   1
   1   6  -1 50817.1 1184.21   7
   1   6   0 63032.2 1380.31   7
  -1  -6   0 65367.6 1396.93   7
  -1  -6  -1 12323.7 455.399   7
  -1  -6  -1 13003.2 467.005   6
  -1  -6  -1 12245.8 256.200   9
  -1  -6  -1 11813.6 387.286   3
   1   6   1 11805.9 323.098   1
   1   6   1 11427.8 440.995   7
   1   6   2 234.828 60.9222   7
  -1  -6  -2 225.311 59.9346   7
  -1  -6  -2 126.278 44.3588   6
  -1  -6  -2 123.341 46.5766   3
   1   6   2 208.928 47.3598   1
  -1  -6  -2 253.751 33.5058   2
  -1  -6  -3 456.965 82.0644   3
  -1  -6  -3 453.342 82.7410   6
  -1  -6  -3 484.860 55.0715   2
   1   6   3 558.590 81.3889   4
  -1  -6  -3 407.878 75.8653   7
  -1  -6  -3 533.692 80.7433   8
   1   6   3 411.774 73.2796   1
   1   6   3 581.352 83.8898   7
  -1  -6  -3 462.598 63.2597   5
  -1  -6  -3 499.756 75.8799   4
   1   6   4 1224.01 130.966   4
   1   6   4 960.596 116.257   1
  -1  -6  -4 989.741 91.8588   2
  -1  -6  -4 1085.31 112.317   8
  -1  -6  -4 958.609 84.7198   5
  -1  -6  -4 994.144 135.253   3
  -1  -6  -4 976.493 120.180   6
  -1  -6  -4 1202.13 132.596   4
   1   6   4 1153.66 115.883   7
   1   6   5 352.305 60.7509   7
  -1  -6  -5 424.972 86.2606   6
   1   6   5 521.689 91.9400   1
   1   6   5 736.035 67.7562   9
  -1  -6  -5 424.551 71.2415   2
  -1  -6  -5 453.778 103.536   3
  -1  -6  -5 425.381 52.1345   5
  -1  -6  -6 166.812 79.1876   3
   1   6   6 109.092 29.6069   7
  -1  -6  -6 88.8064 48.9613   6
   1   6   6 122.780 39.5570   9
  -1  -6  -6 109.605 53.2646   2
   1   6   6 73.0473 61.5998   1
  -1  -6  -7 2271.92 260.183   3
   1   6   7 1428.11 175.632   1
   1   6   8 133.106 79.0811   1
  -1  -6  -8 130.591 84.3637   3
  -1  -6  -9 476.379 145.238   3
   1   6   9 913.067 162.334   1
   1   6  10 3153.62 319.211   1
  -1  -6 -10 3228.73 359.114   3
   1   7 -10 3974.61 371.985   7
  -1  -7  10 3538.60 356.519   2
  -1  -7   9 396.497 115.324   2
   1   7  -9 468.977 130.233   7
   1   7  -8 24955.1 950.256   7
  -1  -7   8 27773.9 956.003   2
  -1  -7   7 86.4741 50.3212   2
   1   7  -7 170.402 65.2643   7
  -1  -7   6 6922.63 395.585   2
   1   7  -6 6429.89 421.714   7
   1   7  -5 1083.75 171.668   7
  -1  -7   5 1398.51 162.777   2
   1   7  -4 37918.0 1097.74   7
  -1  -7   4 38852.4 969.779   2
  -1  -7   3 3532.16 220.041   2
   1   7  -3 3213.16 269.843   7
   1   7  -2 22788.3 762.257   7
  -1  -7   2 22907.4 474.072   1
  -1  -7   2 23753.9 604.363   2
  -1  -7   1 14605.4 347.764   1
   1   7  -1 14700.7 573.545   7
  -1  -7   0 5692.78 248.621   3
   1   7   0 6986.30 363.223   7
   1   7   1 29616.5 842.961   7
  -1  -7  -1 30806.3 561.840   9
  -1  -7  -1 29579.4 748.236   3
   1   7   2 82.7928 50.7491   7
   1   7   2 69.0811 34.2789   1
  -1  -7  -2 149.576 51.8731   3
  -1  -7  -2 66.7666 18.4945   2
  -1  -7  -3 6081.65 200.343   2
  -1  -7  -3 5962.63 285.588   8
   1   7   3 5643.53 302.495   7
   1   7   3 6253.23 282.071   1
  -1  -7  -3 6009.67 328.854   3
  -1  -7  -3 6360.25 324.074   7
   1   7   3 6170.54 278.064   4
  -1  -7  -3 6399.00 277.947   5
  -1  -7  -4 1162.71 110.143   5
   1   7   4 1078.71 123.935   7
  -1  -7  -4 1131.98 93.8762   2
  -1  -7  -4 1024.68 115.400   8
   1   7   4 962.325 123.393   1
   1   7   4 998.218 123.519   4
  -1  -7  -4 998.064 142.526   3
  -1  -7  -5 1221.49 112.359   2
   1   7   5 1314.95 150.551   1
  -1  -7  -5 1178.48 164.250   3
  -1  -7  -5 1180.70 101.671   5
   1   7   5 1186.61 125.830   7
  -1  -7  -6 4157.30 331.970   3
   1   7   6 4053.66 204.954   7
   1   7   6 4467.39 299.936   1
   1   7   7 6884.98 400.019   1
  -1  -7  -7 6292.98 442.276   3
   1   7   8 3631.69 306.462   1
  -1  -7  -8 4170.12 376.809   3
  -1  -7  -9 3317.73 356.890   3
   1   7   9 3272.59 309.802   1
   1   8 -10 5185.18 449.148   7
  -1  -8   9 1339.24 213.191   2
   1   8  -9 1400.18 227.142   7
  -1  -8   8 3713.69 325.023   2
   1   8  -8 3723.38 357.187   7
  -1  -8   7-41.9348 61.8498   2
   1   8  -7-19.3664 69.7971   7
   1   8  -6 3419.41 322.107   7
  -1  -8   6 3605.65 286.298   2
  -1  -8   5 349.294 87.9213   2
   1   8  -5 517.144 129.594   7
   1   8  -4 8333.39 479.200   7
  -1  -8   4 7930.85 375.642   2
  -1  -8   3 6687.53 211.853   1
  -1  -8   3 6948.55 321.503   2
   1   8  -3 7169.02 432.239   7
  -1  -8   2 43356.1 926.388   2
  -1  -8   2 41017.1 784.444   1
   1   8  -2 41075.6 1165.71   7
   1   8  -1 35514.0 1046.89   7
  -1  -8   1 36360.9 775.665   2
  -1  -8   1 37461.6 812.799   3
   1   8   0 19480.9 705.798   7
  -1  -8   0 19503.1 552.576   3
  -1  -8  -1 3723.36 128.598   9
  -1  -8  -1 3580.38 227.915   3
   1   8   1 3468.66 269.547   7
   1   8   2 3802.79 272.866   7
  -1  -8  -2 3819.79 250.280   3
   1   8   2 3577.29 190.685   1
  -1  -8  -3 574.916 46.9398   2
   1   8   3 683.411 93.0477   1
  -1  -8  -3 661.789 100.371   5
  -1  -8  -3 707.121 105.622   8
   1   8   3 601.037 107.362   7
  -1  -8  -3 792.471 125.306   3
  -1  -8  -4 46.8264 43.7007   8
   1   8   4 12.6366 44.8584   7
  -1  -8  -4 104.976 69.9820   3
   1   8   4-7.75476 35.1946   1
   1   8   5 442.680 92.0172   7
  -1  -8  -5 310.375 97.0912   3
   1   8   5 371.084 89.4406   1
   1   8   6 273.252 82.5012   1
  -1  -8  -6 214.372 99.7163   3
   1   8   7 315.815 106.113   1
  -1  -8  -7 334.687 121.036   3
  -1  -8  -8 0.95841 81.4622   3
   1   8   8 21.3426 68.2724   1
   1   8   9 763.538 160.345   1
  -1  -9   9 101.748 77.6067   2
   1   9  -8 5715.67 475.893   7
  -1  -9   8 5348.05 401.721   2
   1   9  -7 345.853 116.605   7
  -1  -9   7 309.976 104.327   2
  -1  -9   6 16940.4 660.504   2
   1   9  -6 17372.8 808.557   7
   1   9  -5 1124.67 194.756   7
  -1  -9   5 994.509 141.843   2
  -1  -9   4 21451.5 667.178   2
   1   9  -4 20357.8 841.632   7
  -1  -9   3 903.545 111.681   2
   1   9  -3 914.006 161.404   7
  -1  -9   2 20861.1 562.384   2
  -1  -9   2 20547.5 534.269   3
   1   9  -2 21252.6 814.967   7
   1   9  -1 627.950 133.976   7
  -1  -9   1 780.912 99.0305   3
  -1  -9   1 782.881 78.4048   2
  -1  -9   0 183.697 29.5513   2
  -1  -9   0 155.715 50.0467   3
   1   9   0 207.769 85.4799   7
  -1  -9  -1 16132.0 546.932   3
   1   9   1 14503.2 622.115   7
   1   9   2 1839.90 211.584   7
  -1  -9  -2 1512.58 171.729   3
   1   9   3 10037.6 386.711   1
   1   9   3 9907.29 485.634   7
  -1  -9  -3 10443.2 482.908   3
  -1  -9  -4 353.917 105.746   3
   1   9   4 324.503 74.8943   1
   1   9   4 236.302 75.1048   7
   1   9   5 2926.09 232.000   1
  -1  -9  -5 2735.74 281.388   3
   1   9   6-3.77662 62.8851   1
  -1  -9  -6-16.3402 65.7566   3
   1   9   7 63.7132 64.9327   1
  -1  -9  -7 203.377 94.5206   3
   1   9   8 1803.00 227.522   1
  -1  -9  -8 1697.49 267.419   3
   1  10  -6 4689.08 428.356   7
   1  10  -5 64.7393 78.1973   7
   1  10  -4 5369.31 434.109   7
   1  10  -3 4406.44 383.942   7
   1  10  -2 3131.40 314.705   7
   1  10  -1 2386.57 269.080   7
   1  10   0 13986.3 659.704   7
  -1 -10   0 13995.2 496.129   3
   1  10   1 16671.1 710.654   7
  -1 -10  -1 16628.8 586.221   3
   1  10   2 6956.84 435.284   7
  -1 -10  -2 7239.50 393.204   3
  -1 -10  -3 4322.62 321.740   3
   1  10   3 4953.04 358.606   7
   1  10   3 4555.50 256.743   1
  -1 -10  -4 2356.90 249.115   3
   1  10   4 2278.70 233.778   7
   1  10   4 2455.16 202.992   1
  -1 -10  -5 219.380 104.972   3
   1  10   5 174.186 77.7019   1
   1  10   6 783.368 136.940   1
  -1 -10  -6 546.524 150.894   3
   1  10   7 338.018 110.291   1
  -1 -10  -7 169.703 109.016   3
   1  10   8 288.742 101.205   1
   1  11  -4 11252.6 672.022   7
   1  11  -3 174.488 88.2101   7
   1  11  -2 9479.16 589.884   7
   1  11  -1-45.0002 88.8774   7
   1  11   0 5633.39 436.965   7
   1  11   1 1746.12 234.982   7
   1  11   2 1215.24 197.211   7
  -1 -11  -3 4183.83 326.553   3
   1  11   3 5004.79 384.526   7
  -1 -11  -4 840.137 165.437   3
  -1 -11  -5 2970.37 313.006   3
  -1 -11  -6 8.32776 67.6657   3
   1  12  -1 3076.41 345.699   7
   1  12   0 4486.94 406.121   7
   1  12   1 2184.16 285.718   7
   1  12   2 3731.41 358.611   7
  -2  11   1 2314.77 280.049   7
  -2  11   0 4.94105 73.0086   7
  -2  11  -1 1932.12 264.788   7
  -2  11  -2 2190.90 292.656   7
  -2  10   5 2632.87 272.520   1
  -2  10   2 298.928 110.938   7
  -2  10   1 2211.24 262.682   7
  -2  10   0 4526.86 376.376   7
  -2  10  -1 242.508 104.609   7
  -2  10  -2 1195.44 213.967   7
  -2  10  -3 744.230 160.523   7
  -2  10  -4 6847.82 499.691   7
  -2  10  -5 214.229 112.353   7
  -2   9   6 287.289 99.6576   1
  -2   9   5 1508.90 199.692   1
  -2   9   4 277.096 108.835   6
  -2   9   4 276.702 91.4353   1
  -2   9   3 1922.33 210.216   7
  -2   9   3 1730.88 223.512   6
  -2   9   2 2396.52 249.528   7
  -2   9   1 11691.7 575.908   7
   2  -9   0 15264.3 488.113   9
  -2   9   0 14597.5 656.033   7
   2  -9   1 7018.07 303.286   9
  -2   9  -1 6609.40 439.787   7
  -2   9  -2 24.3615 54.6160   7
  -2   9  -3 789.984 159.444   7
  -2   9  -4 3767.05 356.700   7
  -2   9  -5 2574.21 299.654   7
  -2   9  -6 1395.14 231.945   7
  -2   9  -7 1012.54 204.267   7
  -2   8   7 1073.15 179.376   1
  -2   8   6 88.0508 74.7683   6
  -2   8   6 209.401 83.1005   1
  -2   8   5 11229.1 550.956   6
  -2   8   5 11357.6 534.820   1
  -2   8   4 6.71827 54.9563   1
  -2   8   4 10.7383 63.8140   6
  -2   8   3 9701.10 442.821   1
  -2   8   3 8579.86 433.876   7
   2  -8  -3 8391.70 383.111   9
  -2   8   3 8867.09 480.303   6
  -2   8   2 1060.45 174.225   6
   2  -8  -2 1162.80 127.461   9
  -2   8   2 1133.06 159.722   7
  -2   8   1 14580.4 627.121   6
   2  -8  -1 13830.3 463.912   9
  -2   8   1 13517.8 587.336   7
  -2   8   0 206.274 86.6980   6
  -2   8   0 221.825 100.670   7
   2  -8   0 114.615 47.3516   9
  -2   8  -1 1711.42 209.612   7
  -2   8  -2 15278.3 663.062   7
  -2   8  -3 1200.37 179.831   7
  -2   8  -4 1620.07 216.268   7
  -2   8  -5 9780.36 555.342   7
  -2   8  -6 18691.9 813.123   7
  -2   8  -7 319.706 126.128   7
   2  -8   7 93.1750 71.9833   2
  -2   8  -8 1795.79 258.833   7
   2  -8   8 1449.28 177.357   2
   2  -8   9 3612.97 298.878   2
  -2   8  -9 2975.81 335.931   7
   2  -8  10 321.427 108.739   2
  -2   7   7 92.7047 76.2757   1
  -2   7   6 3210.96 269.078   6
  -2   7   6 3266.18 288.126   1
  -2   7   5 6883.30 397.920   6
  -2   7   5 6556.20 391.982   1
  -2   7   4 1092.14 134.672   7
  -2   7   4 988.943 154.263   6
  -2   7   4 1044.94 147.946   1
  -2   7   3 10363.4 487.835   6
  -2   7   3 10475.6 449.012   1
   2  -7  -3 9054.02 393.094   9
  -2   7   3 9579.73 424.945   7
  -2   7   2 2013.14 205.806   6
  -2   7   2 1826.62 173.580   4
   2  -7  -2 1835.94 98.5801   8
  -2   7   2 2099.83 181.792   1
  -2   7   2 1771.13 180.726   7
   2  -7  -2 1892.20 159.846   9
  -2   7   1 68.9887 39.7867   4
   2  -7  -1 74.6935 36.3943   9
  -2   7   1 66.6792 54.4398   7
  -2   7   1-6.55637 44.8395   6
  -2   7   0 18616.5 501.942   4
  -2   7   0 17697.1 669.672   6
   2  -7   0 18395.1 515.973   9
  -2   7   0 18332.2 662.764   7
  -2   7  -1 18280.2 673.389   6
  -2   7  -1 17987.8 439.251   4
  -2   7  -2 14102.6 593.900   7
   2  -7   2 14164.1 455.988   1
   2  -7   3 44987.8 973.688   1
  -2   7  -3 44491.5 781.017   4
  -2   7  -3 46142.9 1232.55   7
  -2   7  -4 2470.80 251.529   7
  -2   7  -4 3162.41 117.809   4
  -2   7  -5 852.940 70.7020   4
  -2   7  -5 920.164 161.537   7
   2  -7   6 2131.27 182.254   2
  -2   7  -6 2011.63 241.078   7
  -2   7  -7 7835.30 496.797   7
   2  -7   7 8906.64 413.281   2
   2  -7   8 1832.49 207.871   2
  -2   7  -8 2063.32 256.401   7
   2  -7   9 107.280 79.3389   2
  -2   7  -9 177.121 93.8651   7
  -2   7 -10 182.615 105.545   7
   2  -7  10-44.8054 65.3873   2
  -2   7 -11 85.2372 92.0604   7
  -2   6   8 9.35886 75.4424   1
  -2   6   7 785.879 131.047   6
  -2   6   7 787.294 154.516   1
  -2   6   6 57.2368 57.0605   6
  -2   6   6-30.2312 75.3607   1
  -2   6   5 7126.78 300.003   7
  -2   6   5 7203.51 403.876   1
  -2   6   5 7623.54 280.909   2
  -2   6   5 7597.22 399.181   6
  -2   6   4 101.872 55.4452   1
   2  -6  -4 192.923 65.8491   5
  -2   6   4 96.1292 55.4818   6
  -2   6   4 142.854 45.8477   7
  -2   6   3 37962.9 1015.63   6
   2  -6  -3 37619.5 930.224   9
   2  -6  -3 38022.0 969.323   5
  -2   6   3 40085.5 985.453   1
  -2   6   3 38331.1 938.440   7
  -2   6   2 205.425 61.2288   3
  -2   6   2 252.701 67.8263   7
  -2   6   2 131.138 61.0347   6
  -2   6   2 125.256 48.6993   4
  -2   6   2 209.537 65.8209   1
   2  -6  -2 191.967 26.2026   8
   2  -6  -2 156.035 59.2383   9
   2  -6  -2 232.403 65.5345   5
  -2   6   1 8581.90 413.354   6
  -2   6   1 9549.10 360.483   4
   2  -6  -1 8896.43 334.122   9
  -2   6   1 9147.91 341.690   3
  -2   6   1 8803.48 399.623   7
  -2   6   0 1518.77 169.580   6
   2  -6   0 2082.30 164.790   1
  -2   6   0 1670.87 174.499   7
   2  -6   0 1676.26 129.822   9
   2  -6   1 15250.7 470.955   1
  -2   6  -1 15419.0 572.948   6
  -2   6  -1 14694.6 561.065   7
  -2   6  -2 3230.85 252.866   6
   2  -6   2 3233.06 187.292   1
  -2   6  -2 3178.64 253.437   7
  -2   6  -3 17026.1 637.668   7
  -2   6  -4 16699.6 400.297   4
  -2   6  -4 15380.6 622.873   7
  -2   6  -5 22.5519 55.1302   7
  -2   6  -5 95.9812 39.1513   4
   2  -6   5 92.4196 46.8645   2
  -2   6  -6 3636.31 204.127   4
  -2   6  -6 3611.67 305.435   7
   2  -6   6 3621.39 235.482   2
  -2   6  -7-25.8834 56.9403   7
  -2   6  -7 89.4821 47.3291   4
   2  -6   7-42.7713 52.2872   2
   2  -6   8 23367.8 771.023   2
  -2   6  -8 23515.7 703.850   4
  -2   6  -8 22684.4 859.511   7
  -2   6  -9 7918.06 399.667   4
   2  -6   9 8082.27 444.390   2
  -2   6  -9 7089.05 472.481   7
  -2   6 -10 2108.94 257.849   7
   2  -6  10 2177.96 248.315   2
  -2   6 -11 2813.23 310.170   7
   2  -6  11 2979.95 307.400   2
  -2   5   9 1946.77 256.919   1
  -2   5   8 1787.90 230.590   1
  -2   5   8 2054.05 199.430   2
  -2   5   7 5549.42 307.358   2
  -2   5   7 5361.79 369.758   1
  -2   5   7 5422.36 317.747   6
  -2   5   6 1826.61 161.483   2
  -2   5   6 2070.68 220.999   1
  -2   5   6 1845.17 180.488   6
   2  -5  -5 2411.32 190.297   5
  -2   5   5 2524.01 170.622   2
  -2   5   5 2179.49 208.562   1
  -2   5   5 2432.42 148.522   7
  -2   5   5 2719.18 218.405   6
  -2   5   4 3287.55 169.956   2
   2  -5  -4 3311.97 223.035   5
  -2   5   4 3283.86 235.137   6
  -2   5   4 3395.03 244.858   1
  -2   5   4 3156.28 186.712   7
  -2   5   3 7357.17 349.596   1
  -2   5   3 7891.71 370.275   6
   2  -5  -3 7143.60 331.608   5
  -2   5   3 7229.14 227.119   2
   2  -5  -3 7101.07 325.859   9
  -2   5   3 7097.40 306.043   7
  -2   5   2 1125.08 123.438   7
  -2   5   2 1230.50 133.469   4
  -2   5   2 1445.57 151.380   6
  -2   5   2 1324.18 132.372   3
  -2   5   2 1140.40 58.3764   2
   2  -5  -2 1440.98 132.779   9
   2  -5  -2 1233.01 132.457   5
  -2   5   2 1361.98 140.095   1
  -2   5   1 20969.2 654.783   6
   2  -5  -1 22861.6 634.812   1
  -2   5   1 21966.4 592.705   1
  -2   5   1 21418.7 572.350   3
   2  -5  -1 21965.0 562.236   9
  -2   5   1 20964.0 623.572   7
   2  -5  -1 20921.4 618.523   5
   2  -5   0 13930.9 486.299   5
  -2   5   0 14906.9 522.707   6
   2  -5   0 15074.3 418.452   9
  -2   5   0 15115.5 405.728   3
  -2   5   0 14451.2 507.683   7
   2  -5   0 15210.5 467.747   1
  -2   5  -1 13450.0 497.658   6
   2  -5   1 13346.2 412.389   1
   2  -5   1 13609.5 479.766   5
  -2   5  -1 13235.0 491.269   7
  -2   5  -2 14895.3 541.947   7
   2  -5   2 15296.5 429.461   1
  -2   5  -2 15251.3 536.047   6
  -2   5  -3 6774.71 343.671   6
  -2   5  -3 7100.93 367.178   7
  -2   5  -4 22790.5 739.221   7
   2  -5   4 23337.2 580.803   2
  -2   5  -4 23585.0 538.603   4
  -2   5  -5 50015.9 1019.66   4
   2  -5   5 50029.4 1076.53   2
  -2   5  -5 48247.1 1234.31   7
   2  -5   6 6613.74 324.486   2
  -2   5  -6 6260.75 379.625   7
  -2   5  -6 6944.53 302.848   4
  -2   5  -7 517.971 93.5863   4
  -2   5  -7 511.477 112.178   7
   2  -5   7 628.286 104.440   2
  -2   5  -8 681.626 140.864   7
  -2   5  -8 659.349 109.657   4
   2  -5   8 821.905 132.433   2
  -2   5  -9 8439.38 435.584   4
   2  -5   9 8727.71 461.776   2
  -2   5  -9 7853.48 465.865   7
   2  -5  10 2430.87 261.442   2
  -2   5 -10 2101.02 230.247   4
  -2   5 -10 2168.28 250.167   7
  -2   5 -11 484.007 132.032   7
   2  -5  11 526.956 140.113   2
  -2   4  10 1433.44 199.066   2
  -2   4   9 301.079 110.450   1
  -2   4   9 156.952 82.9700   2
  -2   4   8 520.849 133.435   1
  -2   4   8 688.569 123.522   2
  -2   4   7 4657.40 278.261   6
  -2   4   7 4468.23 331.853   1
  -2   4   7 4003.37 275.062   2
  -2   4   6 1097.94 155.631   1
  -2   4   6 1062.16 135.250   6
  -2   4   6 1233.65 103.721   5
  -2   4   6 993.824 125.302   2
  -2   4   6 863.786 55.4389   7
  -2   4   5 2156.47 123.974   7
  -2   4   5 2297.24 187.075   6
  -2   4   5 1841.66 186.698   1
  -2   4   5 2360.79 173.980   2
  -2   4   5 2453.34 150.941   5
   2  -4  -5 2533.28 183.709   5
  -2   4   4 579.526 74.6845   7
  -2   4   4 750.673 117.648   1
   2  -4  -4 480.303 96.0016   6
  -2   4   4 412.629 82.3694   6
  -2   4   4 625.147 87.4148   9
  -2   4   4 727.744 89.0648   2
   2  -4  -4 626.978 94.0744   5
  -2   4   4 491.220 69.2451   5
  -2   4   3 9437.93 408.693   4
  -2   4   3 9028.79 316.839   5
   2  -4  -3 9368.96 428.664   6
  -2   4   3 8806.53 369.922   1
  -2   4   3 9537.34 295.415   2
   2  -4  -3 8579.67 356.915   9
  -2   4   3 9221.83 323.201   9
  -2   4   3 9458.44 396.867   3
  -2   4   3 8773.79 320.460   7
   2  -4  -3 9565.07 367.032   5
  -2   4   3 9364.70 387.008   6
  -2   4   2 1323.07 128.080   3
  -2   4   2 1286.06 122.658   1
   2  -4  -2 1555.71 162.136   6
   2  -4  -2 1266.25 131.958   1
  -2   4   2 1458.74 119.832   5
   2  -4  -2 1401.93 125.455   9
  -2   4   2 1361.62 138.945   6
  -2   4   2 1341.17 82.3230   2
   2  -4  -2 1732.49 146.133   5
  -2   4   1 128038. 2217.09   1
   2  -4  -1 125523. 2245.89   5
   2  -4  -1 126277. 2251.31   1
   2  -4  -1 124177. 2171.20   9
  -2   4   1 123439. 2203.66   5
  -2   4   1 120518. 2283.07   6
   2  -4  -1 127735. 2359.94   6
  -2   4   1 126642. 2199.15   3
  -2   4   1 122931. 1991.62   2
   2  -4   0 242.039 51.3285   1
  -2   4   0 179.586 57.7157   6
   2  -4   0 216.585 61.7978   6
   2  -4   0 194.688 53.0327   5
   2  -4   0 138.528 33.6741   9
   2  -4   1 21673.3 640.879   6
  -2   4  -1 21622.0 419.045   2
   2  -4   1 22180.2 605.353   5
  -2   4  -1 21321.5 616.783   6
   2  -4   1 21836.2 539.768   1
  -2   4  -1 22309.2 452.431   3
  -2   4  -1 21006.8 618.294   7
  -2   4  -2 14111.8 347.314   2
   2  -4   2 14575.1 472.165   5
  -2   4  -2 13386.6 479.703   7
   2  -4   2 13755.1 482.808   6
  -2   4  -2 14018.9 473.805   6
  -2   4  -3 2035.64 169.056   6
   2  -4   3 2247.40 174.202   5
  -2   4  -3 2201.33 136.991   2
   2  -4   3 2159.68 173.741   6
  -2   4  -3 2068.74 178.139   7
  -2   4  -4 7084.51 353.297   7
  -2   4  -4 7530.16 263.967   4
  -2   4  -4 7391.85 301.206   2
   2  -4   4 7313.09 335.433   6
   2  -4   4 6959.34 272.302   2
  -2   4  -5 4270.27 216.859   4
  -2   4  -5 3807.78 236.961   2
  -2   4  -5 4619.98 285.910   7
   2  -4   5 4377.53 254.059   6
   2  -4   5 4305.00 233.017   2
   2  -4   6 16005.3 535.220   6
   2  -4   6 16579.0 539.145   2
  -2   4  -6 15450.7 582.768   7
  -2   4  -6 15635.2 506.509   4
  -2   4  -7 15733.7 545.566   4
   2  -4   7 14911.8 551.310   2
   2  -4   7 15202.2 525.778   6
  -2   4  -7 14622.2 585.077   7
   2  -4   8 14987.8 589.912   2
  -2   4  -8 15487.9 584.438   4
  -2   4  -8 15728.1 618.497   7
  -2   4  -9 755.448 133.362   7
  -2   4  -9 737.933 140.857   4
   2  -4   9 900.327 150.755   2
  -2   4 -10 3367.47 293.311   4
   2  -4  10 3784.72 314.304   2
  -2   4 -10 3485.36 291.270   7
   2  -4  11 2642.28 284.375   2
  -2   4 -11 2645.17 260.973   7
  -2   3  11 59.4170 87.7266   2
  -2   3  10 184.792 93.5008   2
  -2   3   9 5650.19 384.798   2
  -2   3   9 5522.43 407.463   1
  -2   3   8 3522.79 303.674   1
  -2   3   8 3779.06 242.815   6
  -2   3   8 3681.06 287.869   2
  -2   3   7 6809.69 329.004   6
  -2   3   7 6399.46 391.102   1
  -2   3   7 6613.83 259.303   5
  -2   3   7 6953.78 372.583   2
  -2   3   6 2501.21 192.893   6
  -2   3   6 2756.78 213.406   2
  -2   3   6 3030.54 248.630   1
  -2   3   6 2775.08 161.120   5
  -2   3   5 8380.03 352.922   2
   2  -3  -5 8106.64 396.200   6
  -2   3   5 8523.55 396.157   1
  -2   3   5 8029.39 283.950   5
  -2   3   5 7121.03 224.200   7
  -2   3   5 7338.21 336.158   6
  -2   3   5 7925.66 221.174   8
  -2   3   5 7496.40 230.825   7
  -2   3   4 7662.02 347.987   1
  -2   3   4 7462.02 303.044   2
   2  -3  -4 7551.93 371.222   6
  -2   3   4 7400.79 324.364   6
   2  -3  -4 7356.24 308.564   5
  -2   3   4 7045.07 261.722   5
  -2   3   4 7295.00 309.679   9
  -2   3   3 3060.96 163.118   5
  -2   3   3 2962.93 163.644   2
  -2   3   3 3267.44 222.619   4
   2  -3  -3 2669.28 205.564   6
   2  -3  -3 2786.96 181.429   5
  -2   3   3 3107.77 211.641   3
  -2   3   3 2899.06 193.242   6
  -2   3   3 3378.46 185.451   9
  -2   3   3 2452.36 182.316   1
   2  -3  -3 2741.20 187.599   9
   2  -3  -2 2742.54 173.570   5
  -2   3   2 2799.84 188.421   6
  -2   3   2 2840.20 157.292   5
   2  -3  -2 2691.30 167.603   9
  -2   3   2 3115.42 193.358   3
  -2   3   2 3102.73 161.090   9
  -2   3   2 2893.93 178.031   1
   2  -3  -2 2788.21 186.944   1
   2  -3  -2 2761.17 201.436   6
  -2   3   1 32368.7 721.115   1
   2  -3  -1 31962.5 700.403   9
   2  -3  -1 31981.1 799.450   6
  -2   3   1 31251.7 762.180   6
   2  -3  -1 31928.6 742.543   1
   2  -3  -1 31240.6 733.908   5
  -2   3   1 31489.4 706.095   5
  -2   3   1 32255.5 721.212   3
   2  -3   0 1839.95 150.317   6
  -2   3   0 1934.42 149.746   6
   2  -3   0 2155.85 138.931   1
  -2   3   0 2074.78 138.676   5
  -2   3   0 1842.67 112.217   3
   2  -3   0 1868.94 136.202   5
   2  -3   0 2295.79 126.591   9
  -2   3  -1 22663.3 445.257   3
   2  -3   1 21549.9 566.625   5
   2  -3   1 22133.3 514.521   1
  -2   3  -1 21773.7 427.397   2
  -2   3  -1 21085.5 554.056   5
   2  -3   1 22711.4 606.264   6
  -2   3  -1 21409.9 579.993   6
  -2   3  -2 78657.2 1365.18   2
   2  -3   2 77941.7 1500.15   5
   2  -3   2 80352.4 1521.77   6
  -2   3  -2 76309.2 1491.49   6
   2  -3   3 8224.82 320.550   5
  -2   3  -3 7626.51 309.904   6
  -2   3  -3 7750.23 273.807   2
   2  -3   3 8249.24 323.008   6
   2  -3   4 10324.2 363.220   6
  -2   3  -4 9144.38 347.693   6
  -2   3  -4 8817.37 374.115   7
  -2   3  -4 9930.54 317.550   4
  -2   3  -4 9875.42 351.464   2
   2  -3   4 9832.60 326.764   2
   2  -3   4 10025.4 378.380   5
  -2   3  -5 41375.5 916.025   4
  -2   3  -5 41177.8 972.396   2
   2  -3   5 42237.0 979.419   5
   2  -3   5 40526.8 927.835   2
   2  -3   5 44121.0 940.230   6
  -2   3  -5 39952.0 993.281   7
  -2   3  -6 13436.8 467.737   4
   2  -3   6 14162.5 447.497   6
   2  -3   6 13270.2 476.013   2
  -2   3  -6 12650.9 488.665   7
  -2   3  -7 28957.3 807.316   4
   2  -3   7 28074.0 799.222   2
  -2   3  -7 26752.4 797.340   7
   2  -3   7 28044.4 711.601   6
   2  -3   7 28100.1 667.544   3
   2  -3   8 3684.40 271.249   2
   2  -3   8 3925.59 223.817   3
  -2   3  -8 3610.00 273.284   4
  -2   3  -8 4035.19 277.575   7
   2  -3   8 3759.33 219.931   6
  -2   3  -9 1407.15 168.429   7
  -2   3  -9 1736.60 201.492   4
   2  -3   9 1462.71 185.813   2
  -2   3 -10 3286.59 297.133   4
  -2   3 -10 2963.85 248.793   7
   2  -3  10 3242.59 290.808   2
  -2   3 -11 1660.12 228.935   4
  -2   3 -11 1294.59 172.906   7
   2  -3  11 1381.56 209.013   2
   2  -3  12 140.354 107.347   2
  -2   2  11 296.893 134.568   2
  -2   2  10 4897.31 398.593   1
  -2   2  10 5770.99 419.438   2
  -2   2   9 1233.77 199.122   1
  -2   2   9 898.188 159.093   2
  -2   2   8 5200.75 283.586   6
  -2   2   8 5646.94 379.828   1
  -2   2   8 5817.15 375.654   2
  -2   2   7 220.316 76.0212   2
  -2   2   7 265.940 66.5464   6
  -2   2   7 319.115 61.6982   5
  -2   2   7 270.857 84.5496   1
  -2   2   6 1339.00 118.885   5
  -2   2   6 1375.23 158.887   2
  -2   2   6 1380.16 161.765   1
  -2   2   6 1096.93 57.6733   7
  -2   2   6 1160.83 126.047   6
  -2   2   5 7168.09 359.720   1
  -2   2   5 7899.11 353.417   2
  -2   2   5 6926.76 316.047   6
  -2   2   5 6849.84 275.905   5
  -2   2   5 7027.92 207.354   7
  -2   2   4 59.9962 34.7165   9
  -2   2   4 58.0927 35.8634   6
  -2   2   4 95.9296 52.7861   2
  -2   2   4 37.5671 32.0346   5
  -2   2   4 133.665 53.4565   1
   2  -2  -3 47979.8 990.546   5
  -2   2   3 45201.3 1001.55   6
   2  -2  -3 45192.0 1052.26   6
  -2   2   3 45066.3 929.129   5
  -2   2   3 46393.3 1054.54   3
  -2   2   3 45822.4 976.754   9
   2  -2  -3 47763.1 1026.56   9
  -2   2   3 47908.1 1016.80   1
  -2   2   2 5022.65 227.168   1
   2  -2  -2 4539.37 229.450   1
  -2   2   2 4647.19 231.450   6
  -2   2   2 4622.37 198.622   5
   2  -2  -2 4174.60 235.678   6
  -2   2   2 4713.53 204.185   9
  -2   2   2 5041.83 241.777   3
   2  -2  -2 4623.20 218.681   9
   2  -2  -2 4573.31 216.728   5
   2  -2  -1 36118.0 748.234   9
   2  -2  -1 35288.6 818.667   6
  -2   2   1 35379.7 736.021   5
  -2   2   1 35250.0 788.848   6
   2  -2  -1 36000.7 774.505   1
  -2   2   1 35464.2 714.577   9
  -2   2   1 36224.1 766.564   3
   2  -2  -1 34884.2 768.120   5
  -2   2   1 34773.8 753.343   1
   2  -2   0 10318.0 323.991   5
   2  -2   0 9996.96 346.918   6
  -2   2   0 10199.1 287.350   3
  -2   2   0 9880.79 296.280   1
  -2   2   0 10035.9 305.714   5
   2  -2   0 10277.2 305.193   1
   2  -2   0 9945.61 283.583   9
  -2   2   0 9294.77 323.983   6
  -2   2  -1 71909.3 1364.15   6
   2  -2   1 73969.7 1387.93   6
   2  -2   1 74523.7 1358.45   5
  -2   2  -1 72552.8 1345.14   5
   2  -2   2 3423.52 176.464   6
  -2   2  -2 2799.90 159.385   5
   2  -2   2 3140.84 167.278   5
  -2   2  -2 2861.34 159.669   6
  -2   2  -2 2953.94 130.058   2
  -2   2  -3 33110.4 740.482   6
   2  -2   3 34712.6 752.738   6
   2  -2   3 35263.8 769.685   5
  -2   2  -3 33585.0 733.312   2
  -2   2  -3 35449.1 615.302   3
  -2   2  -4 31563.9 611.719   3
  -2   2  -4 30108.5 724.894   2
   2  -2   4 32627.8 698.085   6
   2  -2   4 30803.8 722.419   5
   2  -2   4 30768.0 694.895   2
  -2   2  -4 30260.8 684.703   6
  -2   2  -4 29702.8 689.122   4
  -2   2  -5 4868.13 242.189   4
   2  -2   5 4800.17 211.524   6
  -2   2  -5 4823.65 200.921   3
   2  -2   5 4706.71 238.380   2
  -2   2  -5 5218.87 266.434   2
  -2   2  -5 4640.29 250.407   7
   2  -2   5 5157.15 244.822   5
  -2   2  -6 12517.9 457.417   4
   2  -2   6 13445.8 388.381   6
   2  -2   6 12776.9 381.377   3
   2  -2   6 13255.4 443.566   5
   2  -2   6 12025.8 446.962   2
  -2   2  -6 12417.4 447.310   7
  -2   2  -6 12874.0 402.123   3
  -2   2  -7 1411.96 136.225   3
   2  -2   7 1298.19 122.448   3
   2  -2   7 1348.30 111.359   6
  -2   2  -7 1357.91 156.923   4
   2  -2   7 1227.27 146.796   2
   2  -2   7 1112.38 120.941   5
  -2   2  -7 1487.13 148.854   7
   2  -2   8 8153.87 353.193   3
  -2   2  -8 8943.00 393.007   3
   2  -2   8 8953.53 426.218   2
  -2   2  -8 8506.68 429.550   4
  -2   2  -8 8404.66 376.943   7
   2  -2   8 8296.95 298.482   6
  -2   2  -9 2241.18 233.684   4
   2  -2   9 1765.67 197.899   2
  -2   2  -9 1920.70 179.043   7
  -2   2 -10 19738.1 786.201   4
   2  -2  10 19955.9 751.543   2
  -2   2 -10 18887.1 632.839   7
   2  -2  11 774.485 159.395   2
  -2   2 -11 945.271 183.580   4
   2  -2  12 1241.23 201.292   2
  -2   1  11 17.1161 72.7733   2
  -2   1  10 320.821 118.343   1
  -2   1  10 292.338 109.563   2
  -2   1   9-24.3207 66.8187   1
  -2   1   9 175.865 84.1942   2
  -2   1   8 593.067 124.544   1
  -2   1   8 452.464 87.3886   6
  -2   1   8 536.219 91.2431   5
  -2   1   8 272.692 90.8750   2
  -2   1   7 20360.6 711.713   1
  -2   1   7 20185.8 617.870   6
  -2   1   7 20327.7 713.816   2
  -2   1   7 19369.6 587.023   5
  -2   1   6 12078.2 302.446   7
  -2   1   6 12575.3 501.583   1
  -2   1   6 12503.6 506.198   2
  -2   1   6 13124.8 462.009   6
  -2   1   6 12142.7 424.061   5
  -2   1   5 29417.5 721.164   5
  -2   1   5 29498.2 809.426   2
  -2   1   5 31794.3 825.847   1
  -2   1   5 30159.2 770.340   6
  -2   1   5 29861.3 602.311   7
  -2   1   4 12973.8 441.164   1
  -2   1   4 12133.4 420.223   6
  -2   1   4 12465.8 470.661   3
  -2   1   4 11534.2 310.868   7
  -2   1   4 12424.9 432.771   9
  -2   1   4 12077.3 467.910   4
  -2   1   4 11933.4 386.204   5
  -2   1   4 12469.5 436.019   2
  -2   1   3 27668.8 680.715   1
  -2   1   3 27677.7 676.561   9
  -2   1   3 29341.1 735.036   3
  -2   1   3 27361.0 643.636   5
  -2   1   3 27700.0 584.430   7
  -2   1   3 27850.8 690.624   6
  -2   1   2 895.064 95.5284   6
  -2   1   2 800.787 84.5693   1
  -2   1   2 805.810 90.9186   3
  -2   1   2 665.912 75.4579   9
  -2   1   2 856.274 82.9699   5
   2  -1  -2 709.283 88.2483   6
   2  -1  -2 609.542 77.6886   1
   2  -1  -2 646.592 80.8515   9
   2  -1  -2 720.727 83.0639   5
  -2   1   1 430.841 55.2714   1
   2  -1  -1 452.931 57.3118   9
   2  -1  -1 348.655 53.1773   5
  -2   1   1 726.751 67.4882   9
  -2   1   1 427.747 63.5598   6
   2  -1  -1 433.023 65.7104   6
  -2   1   1 458.817 59.2425   5
   2  -1  -1 402.873 56.3028   1
  -2   1   1 396.093 28.6964   8
   2  -1   0 19011.9 417.028   9
  -2   1   0 18021.5 462.706   6
   2  -1   0 17278.2 466.621   6
   2  -1   0 18514.8 355.057   8
   2  -1   0 17834.4 447.386   5
   2  -1   0 18326.6 426.164   1
  -2   1   0 18123.0 419.324   1
  -2   1   0 18806.0 441.306   5
   2  -1   1 1284.85 97.6850   6
   2  -1   1 1226.75 90.9293   5
  -2   1  -1 1213.85 88.9295   5
  -2   1  -1 1175.00 92.3068   6
  -2   1  -2 20745.2 477.621   5
   2  -1   2 20479.0 479.259   5
  -2   1  -2 20035.0 467.218   6
   2  -1   2 20340.2 474.926   6
  -2   1  -3 64727.2 1194.11   2
  -2   1  -3 63846.2 1153.19   6
   2  -1   3 64035.6 1160.11   6
   2  -1   3 64820.0 1188.74   5
  -2   1  -3 63970.0 1112.58   3
  -2   1  -4 106934. 1832.01   6
  -2   1  -4 109535. 1927.86   4
  -2   1  -4 110457. 1959.90   2
  -2   1  -4 104726. 1859.44   3
   2  -1   4 109049. 1895.15   5
   2  -1   4 110107. 1836.32   6
   2  -1   4 107654. 1907.90   2
  -2   1  -5 17837.5 542.236   2
  -2   1  -5 17697.0 525.123   4
   2  -1   5 18401.9 475.024   5
   2  -1   5 16905.8 498.410   2
   2  -1   5 17738.2 412.910   6
  -2   1  -5 16837.1 471.525   3
  -2   1  -6 11149.1 433.120   4
   2  -1   6 11245.5 301.618   6
  -2   1  -6 10964.7 441.226   2
   2  -1   6 11143.5 364.786   5
   2  -1   6 11146.1 411.545   2
  -2   1  -6 10396.2 380.517   3
   2  -1   6 10336.9 357.586   3
  -2   1  -6 10982.1 381.367   7
  -2   1  -7 7628.81 314.439   7
   2  -1   7 7136.37 294.686   5
  -2   1  -7 7478.87 342.581   3
   2  -1   7 7513.20 360.359   2
  -2   1  -7 7034.10 368.113   4
   2  -1   7 6954.82 309.676   3
   2  -1   7 7206.97 229.247   6
  -2   1  -8 5100.68 333.581   4
   2  -1   8 4661.62 174.400   6
  -2   1  -8 4722.22 290.936   3
   2  -1   8 4574.63 241.485   5
   2  -1   8 4439.95 292.026   2
  -2   1  -8 4092.95 234.912   7
  -2   1  -9 17897.1 718.328   4
  -2   1  -9 19343.7 683.819   3
   2  -1   9 18808.6 565.746   5
   2  -1   9 19589.7 691.398   2
  -2   1  -9 17823.7 551.743   7
   2  -1  10 79.6269 70.7533   2
  -2   1 -10 202.083 85.9679   4
  -2   1 -10 45.4843 46.2057   7
   2  -1  11 688.869 148.975   2
  -2   1 -11 1086.23 197.308   4
  -2   1 -12 3772.93 371.898   4
   2  -1  12 4361.05 370.463   2
  -2   0  11 2548.89 305.023   2
  -2   0  10 683.125 151.288   1
  -2   0  10 700.508 170.784   2
  -2   0   9 22.1687 58.9021   1
  -2   0   9 126.373 87.8876   2
  -2   0   9 138.888 70.5267   5
  -2   0   8 19496.5 720.306   1
  -2   0   8 19375.4 748.608   2
  -2   0   8 19029.5 624.810   6
  -2   0   8 18882.4 637.876   5
  -2   0   7 2276.85 225.516   2
  -2   0   7 2976.32 220.142   6
  -2   0   7 2855.60 236.741   1
  -2   0   7 2496.00 137.515   7
  -2   0   7 2339.81 195.905   5
  -2   0   6 5089.91 303.089   1
  -2   0   6 5643.79 334.302   2
  -2   0   6 5776.06 300.752   6
  -2   0   6 5500.82 287.587   5
  -2   0   6 5159.44 206.118   7
  -2   0   5 16950.9 552.157   1
  -2   0   5 17257.6 583.382   2
  -2   0   5 16716.7 535.746   6
  -2   0   5 17044.8 526.355   5
  -2   0   5 16720.4 419.761   7
  -2   0   4 11093.0 436.918   4
  -2   0   4 11294.7 407.813   6
  -2   0   4 12552.0 416.751   1
  -2   0   4 11824.1 425.900   9
  -2   0   4 11008.3 435.101   3
  -2   0   4 11202.7 390.882   5
  -2   0   4 10964.7 315.242   7
  -2   0   3 4862.45 241.430   6
  -2   0   3 4928.01 227.720   1
  -2   0   3 5026.78 255.824   3
  -2   0   3 4674.29 232.614   9
  -2   0   3 5035.37 234.097   5
  -2   0   3 5145.40 191.014   7
  -2   0   2 319.405 57.9218   6
   2   0  -2 446.639 67.8418   9
  -2   0   2 429.418 63.9472   5
  -2   0   2 403.702 60.5113   9
  -2   0   2 314.532 53.7345   1
  -2   0   2 333.317 46.6183   7
  -2   0   1 685.381 64.7675   1
  -2   0   1 755.775 78.4150   5
   2   0  -1 701.355 65.3770   1
  -2   0   1 607.799 72.4893   6
   2   0  -1 724.067 77.0282   5
  -2   0   1 787.244 73.3485   9
   2   0  -1 672.906 69.3037   9
   2   0   0 137358. 2266.14   1
  -2   0   0 141234. 2353.01   6
  -2   0   0 139887. 2237.95   8
  -2   0   0 133168. 2256.62   1
  -2   0   0 142909. 2319.68   5
   2   0   0 138707. 2330.65   5
   2   0   0 138429. 2275.60   9
  -2   0   0 139132. 2263.33   9
  -2   0  -1 309782. 4993.38   5
  -2   0  -1 315957. 5004.48   6
   2   0   1 319100. 5016.92   6
   2   0   1 308895. 4954.66   8
   2   0   1 317716. 4997.89   5
   2   0   2 85975.8 1457.61   6
  -2   0  -2 84796.3 1450.32   5
  -2   0  -2 84495.4 1440.49   6
   2   0   2 83153.8 1456.70   5
  -2   0  -3 109847. 1880.40   2
   2   0   3 110437. 1804.51   6
   2   0   3 109322. 1836.99   5
  -2   0  -3 106634. 1836.89   5
  -2   0  -3 109087. 1789.01   6
   2   0   4 1083.32 64.0383   6
  -2   0  -4 973.966 97.8158   4
  -2   0  -4 1058.76 101.934   2
   2   0   4 1085.04 80.4393   5
  -2   0  -4 1138.23 61.6910   6
  -2   0  -4 1420.68 106.569   3
   2   0   5 333.240 61.0218   2
  -2   0  -5 250.745 57.4844   4
   2   0   5 228.107 41.0832   5
   2   0   5 248.674 28.0165   6
  -2   0  -5 245.450 59.6973   2
  -2   0  -5 194.676 48.9761   3
   2   0   6 19324.2 387.036   6
   2   0   6 21501.3 621.459   4
   2   0   6 21979.4 505.406   5
   2   0   6 21854.9 604.321   2
   2   0   6 21109.5 573.827   3
  -2   0  -6 21236.5 646.436   4
  -2   0  -6 21073.0 605.973   3
  -2   0  -6 21780.3 656.051   2
  -2   0  -7 1010.57 138.945   4
  -2   0  -7 1032.96 96.6573   7
  -2   0  -7 1108.42 134.487   3
   2   0   7 963.060 122.881   2
   2   0   7 1130.12 128.089   3
   2   0   7 1064.15 95.7504   5
   2   0   8 4886.44 223.111   5
  -2   0  -8 5165.27 319.018   3
   2   0   8 4962.91 302.757   2
  -2   0  -8 5191.20 229.973   7
  -2   0  -8 5012.90 340.140   4
  -2   0  -9 2759.55 266.983   4
  -2   0  -9 2742.31 251.935   3
   2   0   9 2261.31 157.096   5
   2   0   9 2518.23 231.449   2
  -2   0  -9 2322.07 151.274   7
  -2   0 -10 6683.10 451.781   4
  -2   0 -10 6409.37 418.454   3
   2   0  10 7145.33 420.300   2
   2   0  11 1123.05 183.056   2
  -2   0 -11 985.379 188.573   4
   2   0  12 8949.77 527.934   2
  -2   0 -12 9163.31 595.888   4
  -2  -1  11 100.386 63.4453   1
  -2  -1  10-61.1619 92.7663   2
  -2  -1  10 139.765 73.9167   1
  -2  -1   9 20.1627 69.9741   5
  -2  -1   9 54.4575 62.1018   6
  -2  -1   9 111.779 73.2834   2
  -2  -1   8-12.3180 64.3158   2
  -2  -1   8-7.15607 45.9543   6
   2   1  -7 2589.49 170.562   7
  -2  -1   7 2871.90 257.252   2
  -2  -1   7 3052.46 180.670   7
   2   1  -6 18665.6 519.140   7
  -2  -1   6 18936.5 673.222   2
  -2  -1   6 19810.7 521.213   7
  -2  -1   5 62506.8 1402.77   2
   2   1  -5 63895.0 1233.73   7
  -2  -1   5 63175.3 1219.60   7
  -2  -1   4 679.840 75.1168   7
  -2  -1   4 646.570 94.6050   4
  -2  -1   4 800.923 107.968   3
  -2  -1   4 561.865 89.6575   9
   2   1  -4 838.189 86.8599   7
   2   1  -3 19101.6 474.237   7
  -2  -1   3 18218.8 485.879   1
  -2  -1   3 18676.8 528.427   9
  -2  -1   3 18629.3 467.327   7
  -2  -1   2 37438.9 755.539   1
  -2  -1   2 37663.2 805.054   9
   2   1  -2 38406.1 773.657   7
  -2  -1   2 37970.8 769.337   7
   2   1  -1 41949.4 792.569   1
   2   1  -1 43225.5 842.236   9
   2   1  -1 42538.2 833.022   7
  -2  -1   1 42536.6 826.433   9
  -2  -1   1 43517.1 836.135   7
  -2  -1   1 42784.7 781.385   1
   2   1   0 19883.1 390.983   1
  -2  -1   0 19302.3 467.442   5
  -2  -1   0 19212.8 405.078   9
  -2  -1   0 19294.9 446.700   7
   2   1   0 19432.0 414.613   9
   2   1   1 37524.8 744.143   5
  -2  -1  -1 38198.5 730.799   8
  -2  -1  -1 38500.2 742.009   5
  -2  -1  -2 18671.7 410.546   5
   2   1   2 19266.0 440.964   8
   2   1   2 19395.5 418.807   5
  -2  -1  -3 268.844 34.2864   5
  -2  -1  -3 276.062 29.9897   6
  -2  -1  -3 123.263 34.5435   4
   2   1   3 157.844 25.9311   5
  -2  -1  -4 4312.38 216.211   4
   2   1   4 4087.72 143.321   5
  -2  -1  -4 4032.10 201.868   2
  -2  -1  -4 3975.93 198.414   3
   2   1   5 22486.4 619.340   4
  -2  -1  -5 23034.0 643.070   4
   2   1   5 23012.7 588.111   2
  -2  -1  -5 22489.1 622.568   2
   2   1   5 22817.9 469.439   5
  -2  -1  -5 22940.4 617.536   3
  -2  -1  -6 44752.9 1072.93   4
  -2  -1  -6 44406.0 1052.75   2
   2   1   6 45424.6 997.561   2
   2   1   6 44227.1 1037.67   4
  -2  -1  -6 43540.2 1035.84   3
   2   1   6 42705.1 815.196   5
   2   1   6 44856.2 993.517   3
  -2  -1  -7 13105.0 530.888   4
  -2  -1  -7 12597.4 335.835   7
  -2  -1  -7 12379.4 496.627   3
   2   1   7 12576.8 326.096   5
   2   1   7 12380.9 463.280   2
  -2  -1  -8 15185.8 598.548   3
   2   1   8 14753.4 379.371   5
  -2  -1  -8 14676.8 613.954   4
   2   1   8 14318.6 539.848   2
  -2  -1  -8 14525.9 369.156   7
  -2  -1  -9 10717.9 547.000   4
  -2  -1  -9 11184.8 536.319   3
   2   1   9 10384.3 312.779   5
   2   1   9 11106.3 492.375   2
  -2  -1  -9 10188.8 283.857   7
  -2  -1 -10 930.099 173.684   4
  -2  -1 -10 946.726 170.254   3
   2   1  10 917.155 151.416   2
   2   1  11 2158.06 244.446   2
  -2  -1 -11 2227.76 272.801   4
  -2  -1 -11 2548.20 292.005   3
   2   1  12 374.012 131.116   2
  -2  -2  11 3626.54 333.229   1
  -2  -2  10 669.306 150.146   2
  -2  -2   9 5569.94 418.108   2
   2   2  -8 7409.41 338.582   7
  -2  -2   8 6773.57 434.440   2
   2   2  -7 926.351 114.703   7
  -2  -2   7 890.611 110.600   7
  -2  -2   7 967.192 155.328   2
  -2  -2   6 21713.5 730.999   2
  -2  -2   6 20547.8 586.581   7
   2   2  -6 21091.9 601.848   7
  -2  -2   5 194.231 51.5811   7
   2   2  -5 137.122 42.0315   7
  -2  -2   5 74.0779 45.7511   3
  -2  -2   5 131.232 49.6716   4
   2   2  -4 11928.0 392.284   7
  -2  -2   4 11621.6 382.236   7
  -2  -2   4 11224.7 417.529   4
  -2  -2   3 37343.4 822.757   7
   2   2  -3 38416.8 832.135   7
  -2  -2   2 7395.13 228.779   1
  -2  -2   2 7194.94 270.052   9
  -2  -2   2 7556.47 272.443   7
   2   2  -2 7549.66 274.347   7
   2   2  -1 65730.5 1217.84   7
  -2  -2   1 66462.0 1219.04   7
  -2  -2   1 63160.4 1089.22   1
  -2  -2   1 65674.3 1180.93   9
  -2  -2   0 400.705 54.7130   7
   2   2   0 344.155 27.6247   1
   2   2   0 367.410 52.4668   7
  -2  -2   0 319.722 35.7854   9
   2   2   0 371.738 41.3906   9
  -2  -2  -1 4947.67 188.722   7
   2   2   1 4824.43 131.339   9
   2   2   1 4878.47 188.534   7
  -2  -2  -2 35648.1 729.392   8
  -2  -2  -2 34805.1 699.935   7
  -2  -2  -2 35272.7 687.062   5
   2   2   2 35871.7 723.384   8
  -2  -2  -3 64835.4 1158.33   7
   2   2   3 64340.5 1209.96   8
  -2  -2  -3 63109.8 1226.01   4
  -2  -2  -3 66589.6 1105.17   5
  -2  -2  -4 3654.22 104.191   6
  -2  -2  -4 3452.20 200.864   4
   2   2   4 3471.83 112.185   5
  -2  -2  -4 3780.03 190.616   2
  -2  -2  -4 3533.00 106.103   5
  -2  -2  -4 3330.81 140.785   7
  -2  -2  -4 3365.27 193.270   3
   2   2   4 3755.16 186.837   8
   2   2   5 29736.9 543.528   5
  -2  -2  -5 30943.9 759.735   2
  -2  -2  -5 31665.9 802.111   4
  -2  -2  -5 31597.5 609.676   7
   2   2   5 32269.2 783.187   4
  -2  -2  -5 31425.9 788.675   3
  -2  -2  -6 626.916 96.5082   2
  -2  -2  -6 471.957 94.2790   4
   2   2   6 581.225 38.5622   5
  -2  -2  -6 571.656 51.5561   7
  -2  -2  -6 349.749 74.9442   3
  -2  -2  -7 12055.9 515.629   4
  -2  -2  -7 12475.4 513.446   3
   2   2   7 11069.8 243.288   5
  -2  -2  -7 11514.0 267.804   7
  -2  -2  -7 11480.4 263.767   7
  -2  -2  -8 11892.5 531.394   3
   2   2   8 10897.5 448.239   2
  -2  -2  -8 10873.0 520.862   4
   2   2   9 997.450 148.904   2
  -2  -2  -9 1033.20 173.548   4
  -2  -2  -9 1194.42 179.756   3
  -2  -2 -10 2280.60 266.591   4
   2   2  10 2800.73 253.679   2
  -2  -2 -10 2824.36 293.351   3
  -2  -2 -11 133.621 100.650   4
  -2  -2 -11 220.929 94.5451   3
  -2  -2 -12 2167.92 297.066   3
  -2  -3  10 1297.19 219.907   2
  -2  -3   9 1287.13 210.915   2
   2   3  -9 781.050 128.137   7
   2   3  -8 56.6840 56.4882   7
  -2  -3   8 58.6183 55.4357   2
  -2  -3   7 4998.21 355.952   2
   2   3  -7 5622.11 309.972   7
  -2  -3   6 907.923 137.749   2
   2   3  -6 753.310 113.537   7
  -2  -3   6 687.484 106.807   7
   2   3  -5 265.327 62.6467   7
  -2  -3   5 412.417 87.8773   2
  -2  -3   5 326.565 75.9529   3
  -2  -3   5 335.939 74.2839   4
  -2  -3   5 441.219 79.8854   7
  -2  -3   4 45747.9 1031.53   4
   2   3  -4 48025.0 1059.95   7
  -2  -3   4 48314.7 1052.80   7
   2   3  -3 174423. 3091.84   7
  -2  -3   3 183812. 3095.80   7
   2   3  -2 7442.94 300.785   7
  -2  -3   2 7865.29 304.643   7
  -2  -3   1 35318.2 740.592   9
  -2  -3   1 37403.1 631.795   1
  -2  -3   1 38311.0 822.629   7
   2   3  -1 37471.9 821.550   7
   2   3   0 14878.6 420.987   7
  -2  -3   0 13751.7 405.929   7
  -2  -3   0 14691.9 325.382   9
   2   3   1 5174.93 211.518   7
  -2  -3  -1 4599.30 201.817   7
   2   3   1 4674.44 122.349   9
  -2  -3  -2 172.933 36.7494   7
  -2  -3  -2 244.285 44.0400   4
   2   3   2 322.589 50.2581   7
  -2  -3  -2 352.708 55.2445   8
  -2  -3  -3 10881.6 348.563   4
   2   3   3 11314.8 314.732   7
   2   3   3 10471.8 335.832   8
  -2  -3  -3 10969.6 352.930   8
  -2  -3  -3 10745.0 308.657   7
  -2  -3  -4 2225.75 107.670   6
   2   3   4 2243.28 145.748   8
  -2  -3  -4 2335.78 147.950   2
  -2  -3  -4 2308.51 168.370   3
  -2  -3  -4 2455.53 172.037   4
  -2  -3  -4 2397.78 120.686   7
  -2  -3  -5 20121.6 621.330   4
  -2  -3  -5 20152.4 423.523   6
   2   3   5 20488.5 604.340   4
  -2  -3  -5 20442.3 622.971   3
   2   3   5 21630.1 561.756   8
  -2  -3  -5 20844.8 440.318   7
  -2  -3  -5 20587.7 576.773   2
  -2  -3  -6 21776.7 682.667   4
  -2  -3  -6 21153.5 673.463   3
  -2  -3  -6 21044.9 628.137   2
   2   3   6 21591.9 585.421   8
  -2  -3  -6 20954.4 404.044   7
   2   3   7 16301.3 528.673   8
  -2  -3  -7 16186.1 623.068   3
  -2  -3  -7 16342.0 628.113   4
  -2  -3  -8 6930.18 417.507   3
  -2  -3  -8 5933.28 391.632   4
  -2  -3  -9 894.556 165.606   4
  -2  -3  -9 797.590 158.428   3
  -2  -3 -10 5092.52 407.795   3
  -2  -3 -10 6243.09 445.121   4
  -2  -3 -11 2359.53 295.566   4
  -2  -3 -11 2181.45 284.991   3
  -2  -3 -12 53.1740 78.7544   3
  -2  -4  10 3445.14 352.453   2
  -2  -4   9 6571.64 466.311   2
   2   4  -9 7480.05 413.930   7
  -2  -4   8 3866.07 332.680   2
   2   4  -8 3519.99 276.071   7
  -2  -4   7 948.922 156.383   2
   2   4  -7 951.359 137.357   7
  -2  -4   6 15254.7 618.446   2
   2   4  -6 15671.2 571.636   7
  -2  -4   5 7412.43 381.235   2
  -2  -4   5 7229.97 332.223   4
   2   4  -5 6919.40 353.512   7
  -2  -4   4 18352.5 540.091   4
   2   4  -4 19921.6 619.150   7
  -2  -4   4 20272.3 618.161   7
  -2  -4   3 392.124 75.9133   7
  -2  -4   3 499.301 65.8649   4
   2   4  -3 444.530 84.1302   7
   2   4  -2 19408.2 574.231   7
  -2  -4   2 18631.1 562.392   7
   2   4  -1 88239.0 1672.83   7
  -2  -4   1 86157.4 1665.68   7
  -2  -4   0 5257.58 245.759   7
  -2  -4   0 4915.01 161.293   9
   2   4   0 4958.43 242.617   7
   2   4   1 2101.23 148.047   7
  -2  -4  -1 1686.18 133.207   7
  -2  -4  -2 40.2671 28.1754   7
  -2  -4  -2 53.0007 27.0423   4
   2   4   2 73.8220 33.1838   7
  -2  -4  -3 95251.0 1694.45   6
  -2  -4  -3 93333.3 1736.43   4
  -2  -4  -3 93924.0 1744.34   8
   2   4   3 96960.9 1702.40   7
  -2  -4  -3 94176.4 1760.79   3
  -2  -4  -3 95714.9 1697.55   7
  -2  -4  -4 1635.43 144.519   4
   2   4   4 1686.23 115.787   7
  -2  -4  -4 1370.93 138.825   3
  -2  -4  -4 1652.40 122.686   2
  -2  -4  -4 1552.75 110.180   6
  -2  -4  -4 1656.01 110.761   7
  -2  -4  -5 52201.2 988.938   6
   2   4   5 52364.4 1157.47   4
  -2  -4  -5 50116.1 1177.32   4
  -2  -4  -5 49672.7 1187.11   3
   2   4   5 51325.1 1079.93   8
  -2  -4  -5 51014.7 1098.01   2
  -2  -4  -5 52315.8 962.309   7
  -2  -4  -6 1806.17 163.797   2
   2   4   6 1693.75 145.715   8
  -2  -4  -6 1827.75 114.248   6
  -2  -4  -6 1986.83 196.843   4
  -2  -4  -6 1914.57 94.3432   7
  -2  -4  -6 1631.00 178.114   3
  -2  -4  -7 137.581 68.7038   4
  -2  -4  -7 111.720 26.5079   6
   2   4   7 234.634 61.4189   8
  -2  -4  -7 244.404 93.2289   3
  -2  -4  -8 5767.68 386.767   4
  -2  -4  -8 6114.45 407.518   3
   2   4   8 5540.57 302.491   8
  -2  -4  -9 3075.75 302.994   4
  -2  -4  -9 2975.56 298.781   3
   2   4   9 2254.47 205.800   8
  -2  -4 -10 2605.08 294.575   4
   2   4  10 2839.69 240.790   8
  -2  -4 -10 2586.02 302.154   3
   2   4  11 22.8763 59.1025   8
  -2  -4 -11 145.982 121.688   3
  -2  -5  10 993.144 203.972   2
   2   5  -9 144.308 80.4886   7
  -2  -5   9 194.683 99.5866   2
   2   5  -8 5370.28 364.141   7
  -2  -5   8 4959.06 392.123   2
   2   5  -7 162.939 69.6747   7
  -2  -5   7 123.866 76.7112   2
   2   5  -6 802.276 135.225   7
  -2  -5   6 684.571 131.470   2
  -2  -5   5 23187.9 741.411   2
  -2  -5   5 21434.7 624.385   4
   2   5  -5 22239.8 728.970   7
  -2  -5   4 8433.24 317.777   4
   2   5  -4 8035.23 393.044   7
  -2  -5   3 22532.4 537.831   4
   2   5  -3 23721.3 709.759   7
   2   5  -2 24995.7 724.278   7
  -2  -5   2 25074.8 719.719   7
   2   5  -1 47024.9 1086.89   7
  -2  -5   1 47181.7 1081.77   7
   2   5   0 38464.4 912.015   7
  -2  -5   0 37802.1 906.498   7
  -2  -5  -1 43461.3 829.812   4
  -2  -5  -1 43540.9 983.169   7
   2   5   1 43981.7 766.932   1
   2   5   1 44104.4 990.887   7
   2   5   2 5155.42 192.200   1
  -2  -5  -2 5183.33 214.725   4
   2   5   2 5300.70 255.790   7
  -2  -5  -2 5574.98 258.041   6
  -2  -5  -2 5277.96 253.847   7
  -2  -5  -3 3222.55 190.969   4
  -2  -5  -3 3137.73 200.107   3
  -2  -5  -3 3268.89 196.264   8
   2   5   3 3140.69 188.185   7
  -2  -5  -3 3387.56 193.331   6
  -2  -5  -3 3275.13 188.535   7
  -2  -5  -4 4013.41 239.536   4
  -2  -5  -4 4000.00 207.990   6
  -2  -5  -4 3602.04 239.455   3
   2   5   4 3983.84 132.827   9
  -2  -5  -4 4238.90 202.469   2
   2   5   4 3819.45 200.419   7
  -2  -5  -4 4077.35 227.019   8
  -2  -5  -4 4159.87 203.518   7
  -2  -5  -5 6345.73 329.937   4
  -2  -5  -5 6056.27 258.359   6
   2   5   5 5813.59 209.084   9
  -2  -5  -5 6017.74 335.234   3
  -2  -5  -5 5835.22 272.395   2
  -2  -5  -5 5104.85 150.652   5
  -2  -5  -5 5465.48 140.886   5
  -2  -5  -5 5839.94 228.217   7
   2   5   5 5908.25 233.181   7
  -2  -5  -6 4736.03 322.974   3
  -2  -5  -6 5509.04 339.318   4
  -2  -5  -6 5287.76 284.734   2
  -2  -5  -6 4917.70 231.535   6
   2   5   6 5034.79 227.068   9
  -2  -5  -6 5441.60 195.890   7
  -2  -5  -7 6504.25 400.603   4
  -2  -5  -7 6754.46 272.504   6
   2   5   7 6917.96 321.600   8
  -2  -5  -7 6840.49 414.324   3
   2   5   7 6251.64 290.532   9
  -2  -5  -8 7410.08 454.525   4
  -2  -5  -8 7104.62 457.038   3
   2   5   8 7894.09 363.349   8
  -2  -5  -9 5793.73 417.781   4
  -2  -5  -9 4771.80 393.843   3
   2   5   9 5735.99 321.886   8
   2   5  10 3098.13 248.113   8
  -2  -5 -10 2909.89 316.923   4
  -2  -5 -10 3137.94 339.306   3
  -2  -5 -11 2149.30 300.972   3
   2   6 -10 1099.80 186.605   7
   2   6  -9 2430.94 262.376   7
  -2  -6   9 2297.99 282.039   2
   2   6  -8 2259.05 249.919   7
  -2  -6   8 2736.02 287.043   2
  -2  -6   7 23305.9 845.593   2
   2   6  -7 21558.6 812.950   7
  -2  -6   6 19226.9 596.422   4
  -2  -6   6 19486.9 724.782   2
   2   6  -6 19376.9 730.835   7
  -2  -6   5 3054.94 250.046   2
  -2  -6   5 2746.12 180.526   4
   2   6  -5 2946.41 258.212   7
  -2  -6   4 15239.3 432.894   4
   2   6  -4 15184.7 599.428   7
   2   6  -3 1242.90 156.904   7
  -2  -6   3 1147.90 87.0275   4
  -2  -6   2 4945.04 157.320   4
   2   6  -2 5244.89 313.530   7
   2   6  -1 289.795 78.3136   7
  -2  -6   0 13294.3 297.522   4
  -2  -6   0 13479.6 497.086   7
   2   6   0 13464.5 500.405   7
   2   6   1 63597.9 1098.57   1
  -2  -6  -1 63376.4 1365.35   6
  -2  -6  -1 64811.4 1154.72   4
  -2  -6  -1 66383.5 1384.02   7
   2   6   1 63561.0 1373.35   7
  -2  -6  -2 3324.89 219.324   6
   2   6   2 3358.24 221.638   7
   2   6   2 2972.84 148.158   1
  -2  -6  -2 2793.93 202.809   7
  -2  -6  -2 3077.57 167.125   4
  -2  -6  -3 16446.8 521.794   6
  -2  -6  -3 15733.7 506.378   7
   2   6   3 15968.3 450.918   1
  -2  -6  -3 15707.7 483.843   4
  -2  -6  -3 15585.8 508.052   8
  -2  -6  -3 15514.2 524.498   3
   2   6   3 17030.8 524.249   7
   2   6   4 1828.22 148.967   1
  -2  -6  -4 1977.66 159.791   6
  -2  -6  -4 1906.22 132.026   2
  -2  -6  -4 1909.65 167.365   4
   2   6   4 2088.36 158.580   7
  -2  -6  -4 2020.12 185.384   3
  -2  -6  -4 1954.59 162.923   8
  -2  -6  -4 1939.01 153.678   7
  -2  -6  -5 17374.2 599.506   4
  -2  -6  -5 17644.3 542.879   6
   2   6   5 17208.0 378.934   9
  -2  -6  -5 16993.6 629.537   3
  -2  -6  -5 16855.2 509.513   2
  -2  -6  -5 16961.0 386.314   5
   2   6   5 17182.3 492.781   7
  -2  -6  -5 17449.0 495.612   7
  -2  -6  -6 252.884 76.6614   3
  -2  -6  -6 303.958 55.2106   7
  -2  -6  -6 389.480 92.1024   4
   2   6   6 251.364 47.0164   9
  -2  -6  -6 324.992 76.1393   2
  -2  -6  -6 372.481 76.6499   6
  -2  -6  -7 18942.6 720.757   4
  -2  -6  -7 17903.0 730.030   3
  -2  -6  -8 535.865 123.777   4
  -2  -6  -8 411.071 126.118   3
  -2  -6  -9 1069.24 190.092   4
  -2  -6  -9 1304.50 208.505   3
  -2  -6 -10 1031.60 207.611   3
   2   7 -10 2935.54 321.990   7
   2   7  -9 285.156 118.006   7
  -2  -7   9 440.640 135.411   2
  -2  -7   8 551.896 138.425   2
   2   7  -8 500.619 123.562   7
   2   7  -7 11.4558 58.9676   7
  -2  -7   7 87.3423 55.0355   2
  -2  -7   6 6231.32 394.900   2
   2   7  -6 6696.69 432.383   7
  -2  -7   5 3365.38 268.390   2
   2   7  -5 3463.59 297.691   7
  -2  -7   4 227.755 71.9832   2
   2   7  -4 371.767 103.858   7
  -2  -7   4 280.302 44.5653   4
  -2  -7   3 5121.01 156.013   4
   2   7  -3 5556.18 357.687   7
   2   7  -2 10778.0 497.915   7
   2   7  -1 29310.5 874.234   7
  -2  -7   0 1640.56 67.7926   4
   2   7   0 1962.65 194.741   7
  -2  -7  -1 60693.1 1097.92   4
   2   7   1 60380.0 1383.79   7
  -2  -7  -2 34769.1 775.501   4
   2   7   2 36694.0 742.126   1
  -2  -7  -2 37606.3 896.489   3
   2   7   2 35003.7 934.498   7
  -2  -7  -3 7537.68 359.941   7
  -2  -7  -3 7348.21 358.610   3
  -2  -7  -3 7313.22 311.194   4
   2   7   3 7168.79 284.185   1
  -2  -7  -3 7625.04 254.444   2
  -2  -7  -3 6475.74 327.578   8
   2   7   3 7656.88 360.911   7
   2   7   4 116.284 47.9175   7
  -2  -7  -4 180.702 60.8235   4
  -2  -7  -4 69.2262 44.4753   8
  -2  -7  -4 123.870 38.2770   2
   2   7   4 181.521 54.1711   1
  -2  -7  -4 29.1848 52.1146   3
  -2  -7  -4 149.242 50.8700   7
  -2  -7  -5 775.054 119.232   4
  -2  -7  -5 913.455 110.139   7
   2   7   5 713.465 97.5298   7
  -2  -7  -5 794.734 78.0632   5
  -2  -7  -5 797.502 94.3576   2
   2   7   5 1074.71 130.671   1
  -2  -7  -5 802.556 138.288   3
  -2  -7  -6 1093.47 156.458   4
  -2  -7  -6 1127.35 142.224   6
  -2  -7  -6 1378.45 140.156   2
   2   7   6 1290.04 155.075   1
   2   7   6 1320.31 122.780   7
  -2  -7  -6 1312.05 185.544   3
   2   7   7 6020.07 364.163   1
  -2  -7  -7 5877.74 389.487   4
  -2  -7  -7 6714.10 442.927   3
   2   7   8 2711.32 256.986   1
  -2  -7  -8 3104.29 324.313   3
   2   7   9 2160.84 247.515   1
  -2  -7  -9 2138.55 287.461   3
   2   7  10 4269.31 366.121   1
   2   8 -10-5.78407 90.8692   7
  -2  -8   9 4576.46 401.849   2
   2   8  -9 4237.08 399.591   7
   2   8  -8 123.010 79.0761   7
  -2  -8   8 305.525 107.970   2
  -2  -8   7 5808.92 406.947   2
   2   8  -7 6118.84 457.195   7
  -2  -8   6 4509.56 337.656   2
   2   8  -6 4441.15 380.983   7
   2   8  -5 2216.92 257.646   7
  -2  -8   5 2520.44 234.423   2
  -2  -8   4 11856.3 500.294   2
   2   8  -4 11849.4 588.418   7
   2   8  -3 10091.0 523.297   7
   2   8  -2 11461.3 548.457   7
   2   8  -1 4531.04 325.140   7
   2   8   0 7372.43 411.533   7
   2   8   1 281.391 86.6168   7
  -2  -8  -1 436.754 82.0920   3
   2   8   2 149.927 42.0406   1
   2   8   2 196.990 73.2886   7
  -2  -8  -2 177.316 68.3353   3
  -2  -8  -3 14571.4 550.141   3
  -2  -8  -3 14411.6 375.946   2
   2   8   3 13496.3 430.058   1
   2   8   3 13862.6 548.775   7
   2   8   4 497.644 102.307   7
  -2  -8  -4 173.373 61.5015   4
   2   8   4 178.623 63.0650   1
  -2  -8  -4 236.165 50.1706   2
  -2  -8  -4 358.962 83.6828   3
  -2  -8  -4 356.141 68.2915   5
   2   8   5 16460.8 566.014   7
   2   8   5 16865.2 569.957   1
  -2  -8  -5 16783.9 671.027   3
   2   8   6 1275.21 137.760   7
   2   8   6 1445.72 168.557   1
  -2  -8  -6 1293.32 186.065   3
   2   8   7 8019.97 429.711   1
  -2  -8  -7 9146.82 539.056   3
   2   8   8 56.6024 72.4672   1
  -2  -8  -8 205.896 114.809   3
   2   8   9 2560.55 270.038   1
  -2  -8  -9 2139.50 293.014   3
   2   8  10 111.502 88.8337   1
   2   9  -8 3270.67 361.477   7
  -2  -9   8 3340.92 335.261   2
   2   9  -7 171.926 101.555   7
  -2  -9   7 148.410 99.4949   2
   2   9  -6 590.256 157.318   7
  -2  -9   6 521.369 125.048   2
   2   9  -5 75.1865 65.4981   7
  -2  -9   5-14.7764 59.1955   2
  -2  -9   4 8748.02 428.518   2
   2   9  -4 8319.20 517.747   7
  -2  -9   3 6840.26 346.408   2
   2   9  -3 6359.55 439.200   7
   2   9  -2 26.4265 51.6575   7
   2   9  -1 12032.4 587.566   7
  -2  -9   0 6788.03 316.016   3
   2   9   0 6499.25 412.754   7
   2   9   1 2562.96 250.985   7
  -2  -9  -1 2830.00 212.211   3
   2   9   2 1174.79 166.070   7
  -2  -9  -2 1199.94 149.075   3
  -2  -9  -3 17094.2 642.094   3
   2   9   3 17129.3 664.208   7
   2   9   3 18113.1 508.633   1
  -2  -9  -4 7934.05 442.074   3
   2   9   4 8017.86 346.438   1
   2   9   4 8190.43 421.806   7
   2   9   5 6155.98 350.037   7
   2   9   5 5906.67 319.435   1
  -2  -9  -5 6190.17 416.885   3
   2   9   6 142.974 65.1313   1
  -2  -9  -6 241.120 112.655   3
   2   9   7 896.689 147.547   1
  -2  -9  -7 657.059 162.446   3
   2   9   8 1403.66 194.596   1
  -2  -9  -8 1644.95 250.026   3
   2   9   9 685.876 146.442   1
  -2 -10   8 245.427 135.299   2
  -2 -10   7 2858.33 288.055   2
  -2 -10   6 75.7160 68.0807   2
   2  10  -6 201.857 124.080   7
   2  10  -5 10648.8 638.536   7
  -2 -10   5 11208.7 524.661   2
  -2 -10   4 4916.15 317.220   2
   2  10  -4 5165.49 427.947   7
   2  10  -3 35.5842 75.3221   7
  -2 -10   3 5.50029 48.3331   2
   2  10  -2 10830.8 599.774   7
  -2 -10   1 3272.92 212.961   3
   2  10  -1 3472.32 327.788   7
   2  10   0 798.201 154.051   7
  -2 -10   0 842.329 116.674   3
   2  10   1 1701.17 219.204   7
  -2 -10  -1 1910.88 184.300   3
  -2 -10  -2 2688.61 233.158   3
   2  10   2 2737.20 273.019   7
  -2 -10  -3 2271.91 230.171   3
   2  10   3 2277.00 248.549   7
   2  10   4 139.779 91.9495   7
  -2 -10  -4 67.7900 69.4406   3
  -2 -10  -5 6255.67 428.353   3
   2  10   5 5778.79 319.910   1
   2  10   6 21.1952 45.0256   1
  -2 -10  -6 98.0683 98.0335   3
  -2 -10  -7 5469.11 447.542   3
   2  10   7 5059.23 343.084   1
   2  10   8 19.8136 60.6008   1
   2  11  -4 198.844 108.068   7
   2  11  -3 159.351 92.8006   7
   2  11  -2 1101.36 205.231   7
   2  11  -1 1217.73 209.767   7
   2  11   0 1095.81 202.692   7
  -2 -11  -1 9555.46 451.089   3
   2  11   1 10918.2 596.553   7
   2  11   2 1665.38 226.097   7
  -2 -11  -2 1230.31 172.408   3
   2  11   3 4614.70 375.324   7
  -2 -11  -3 5435.63 371.218   3
   2  11   4 2518.23 270.133   7
  -2 -11  -4 2494.32 268.100   3
  -2 -11  -5 1733.27 236.404   3
  -2 -11  -6 2214.57 286.183   3
   2  12  -1 520.155 150.828   7
   2  12   0 5204.28 439.534   7
   2  12   1 3769.57 373.479   7
   2  12   2 871.963 185.258   7
   2  12   3 48.8781 82.1709   7
   2  13   2 649.518 178.719   7
  -3  11   1 2606.44 304.757   7
  -3  11   0 1297.65 222.440   7
  -3  11  -1 1183.73 219.320   7
  -3  10   1 730.669 152.369   7
  -3  10   0 4574.02 390.723   7
  -3  10  -1 8835.92 557.585   7
  -3  10  -2 4493.66 400.466   7
  -3  10  -3 495.252 146.863   7
  -3  10  -4 8421.59 570.038   7
  -3   9   5 13.4768 66.7808   6
  -3   9   5 234.886 114.786   1
  -3   9   4 64.6564 70.3551   6
  -3   9   4-18.4285 64.2081   1
  -3   9   3 411.671 127.688   6
  -3   9   2-45.8924 69.1932   7
  -3   9   2 106.133 80.7429   6
  -3   9   1 1360.97 204.538   6
  -3   9   1 1542.29 209.182   7
  -3   9   0 1405.87 206.051   7
  -3   9   0 1338.04 210.361   6
   3  -9   0 1505.39 157.259   9
   3  -9   1 13475.9 483.598   9
  -3   9  -1 13354.8 657.094   7
  -3   9  -2 3627.77 338.279   7
  -3   9  -3 923.254 176.105   7
  -3   9  -4 3924.07 369.474   7
  -3   9  -5 170.394 131.970   7
  -3   9  -6 18140.2 855.530   7
  -3   9  -7 297.418 145.528   7
  -3   8   6 124.143 85.3800   1
  -3   8   6-21.8441 70.6384   6
  -3   8   5 904.582 169.652   1
  -3   8   5 845.981 165.674   6
  -3   8   4 24.8007 78.3433   6
  -3   8   4 8.61850 56.0680   1
  -3   8   3 797.927 139.828   7
  -3   8   3 877.265 146.660   1
  -3   8   3 868.748 161.689   6
   3  -8  -3 858.199 136.033   9
  -3   8   2 804.038 143.164   7
  -3   8   2 554.807 130.303   6
   3  -8  -2 563.945 104.116   9
  -3   8   1 780.512 148.630   6
   3  -8  -1 912.148 123.005   9
  -3   8   0 893.593 155.280   6
  -3   8   0 992.543 160.662   7
   3  -8   0 1026.74 122.932   9
  -3   8  -1 148.569 91.6389   6
   3  -8   1 268.200 68.7803   9
  -3   8  -1 137.833 63.5735   7
  -3   8  -2 8844.67 506.808   7
  -3   8  -2 9502.46 516.653   6
  -3   8  -3 27554.1 968.432   7
  -3   8  -4 12056.3 619.423   7
  -3   8  -5 520.158 145.839   7
  -3   8  -6 16032.0 761.328   7
  -3   8  -7 563.611 163.496   7
  -3   8  -8 4112.72 387.950   7
  -3   8  -9 1514.62 253.713   7
  -3   7   6 2693.89 266.264   6
  -3   7   6 3188.39 298.207   1
  -3   7   5 50.6035 70.5397   6
  -3   7   5 131.559 88.6657   1
  -3   7   4 2808.64 263.610   6
  -3   7   4 2902.59 255.688   1
   3  -7  -4 2716.61 241.563   9
  -3   7   4 2592.57 216.437   7
  -3   7   3 2678.68 255.948   6
  -3   7   3 2381.09 225.178   1
   3  -7  -3 2338.30 214.196   9
  -3   7   3 2168.12 208.635   7
  -3   7   2 717.008 121.185   7
  -3   7   2 529.463 113.264   6
   3  -7  -2 412.499 91.7913   9
  -3   7   1 4879.81 327.167   7
  -3   7   1 4707.89 282.296   4
  -3   7   1 4178.65 320.184   6
   3  -7  -1 4764.29 272.027   9
  -3   7   0 62.7925 43.3429   4
  -3   7   0-34.1435 55.4473   6
  -3   7   0 51.7072 54.7786   7
   3  -7   0 96.5793 48.8696   9
  -3   7  -1 1236.91 178.609   7
  -3   7  -1 1307.33 178.605   6
   3  -7   1 1540.40 144.757   9
  -3   7  -2 1478.90 195.843   6
  -3   7  -2 1400.70 188.167   7
  -3   7  -3 13311.1 593.881   6
  -3   7  -3 13305.9 603.309   7
  -3   7  -4 14369.4 650.801   7
  -3   7  -4 15358.2 401.655   4
  -3   7  -5 3671.72 180.295   4
  -3   7  -5 3684.76 325.571   7
  -3   7  -6 18749.5 791.823   7
  -3   7  -7 418.720 133.443   7
  -3   7  -8 14472.6 719.711   7
  -3   7  -9 783.671 176.931   7
  -3   7 -10 8283.91 562.878   7
  -3   6   7 219.164 104.744   1
  -3   6   6 1458.99 198.445   1
  -3   6   6 927.753 151.482   6
  -3   6   5 2050.69 226.529   6
  -3   6   5 2809.44 259.356   1
  -3   6   4 662.411 104.044   7
  -3   6   4 728.716 129.941   6
  -3   6   4 596.917 118.398   1
   3  -6  -4 707.513 120.851   9
  -3   6   3 2323.30 210.729   1
   3  -6  -3 1828.53 182.329   9
  -3   6   3 2044.27 101.296   2
  -3   6   3 2277.60 222.304   6
  -3   6   3 1855.61 176.921   7
  -3   6   2 27.3255 51.6627   7
  -3   6   2 38.1006 55.4365   6
   3  -6  -2 203.202 73.4190   9
  -3   6   2 129.528 67.0181   1
  -3   6   1 203.677 60.0818   3
  -3   6   1 98.4328 55.7258   7
  -3   6   1 264.878 88.8360   6
   3  -6  -1 154.558 49.6100   9
  -3   6   0 3236.21 261.641   6
   3  -6   0 3226.74 201.710   9
  -3   6   0 3353.57 189.220   3
  -3   6   0 3004.10 246.329   7
  -3   6  -1 3407.14 266.144   6
  -3   6  -1 3079.46 253.793   7
  -3   6  -2 18471.6 665.056   6
  -3   6  -2 18563.4 680.736   7
  -3   6  -3 7303.24 401.476   6
  -3   6  -3 7640.32 421.217   7
  -3   6  -4 16275.3 629.664   6
  -3   6  -4 15803.4 649.043   7
  -3   6  -5 48548.7 1001.69   4
  -3   6  -5 46723.3 1289.63   7
  -3   6  -6 20108.8 570.062   4
  -3   6  -6 19879.5 774.555   7
  -3   6  -7 519.599 134.502   7
  -3   6  -7 530.429 92.8994   4
  -3   6  -8 9390.17 422.989   4
  -3   6  -8 9645.34 550.464   7
  -3   6  -9 226.925 110.276   7
  -3   6 -10 6713.59 480.349   7
  -3   6 -11 2546.71 309.167   7
  -3   6 -12 1973.68 280.574   7
  -3   5   8 690.562 146.212   1
  -3   5   7 138.915 74.8308   6
  -3   5   7 35.3865 67.5093   1
  -3   5   6 6032.39 388.648   1
  -3   5   6 5953.87 360.446   6
  -3   5   6 6036.02 314.201   2
  -3   5   5 197.059 54.0922   7
  -3   5   5 159.750 53.6176   5
  -3   5   5 145.878 62.9953   6
  -3   5   5 152.875 53.8563   2
  -3   5   5 72.9970 60.3600   1
  -3   5   4 8793.21 428.430   6
  -3   5   4 8167.76 308.324   2
   3  -5  -4 8024.28 404.639   5
  -3   5   4 8093.40 341.398   5
  -3   5   4 8634.17 423.641   1
   3  -5  -4 7324.20 393.887   9
  -3   5   4 7860.93 336.077   7
  -3   5   3 98.9653 46.0381   7
  -3   5   3 27.3534 32.8534   5
  -3   5   3 107.861 60.2487   1
   3  -5  -3 7.68503 47.9215   9
  -3   5   3 61.9767 30.2459   2
  -3   5   3 146.375 54.1467   6
   3  -5  -3 49.6556 41.1809   5
  -3   5   2 10229.9 457.115   6
  -3   5   2 10558.4 426.966   1
   3  -5  -2 9994.98 412.168   9
  -3   5   2 10173.8 276.387   2
  -3   5   2 10676.2 408.499   5
   3  -5  -2 10287.8 444.204   5
  -3   5   2 10157.1 415.632   7
  -3   5   1 3625.97 120.350   2
  -3   5   1 3758.49 264.830   6
  -3   5   1 4076.65 230.023   3
  -3   5   1 3781.96 236.327   5
  -3   5   1 3801.83 233.535   1
   3  -5  -1 4130.78 234.839   9
  -3   5   0 1023.17 47.2480   2
  -3   5   0 1104.92 140.772   6
   3  -5   0 1019.40 108.873   9
  -3   5   0 1416.57 120.201   3
  -3   5  -1 17068.3 360.035   2
  -3   5  -1 18716.7 442.898   3
  -3   5  -1 17720.7 613.790   6
  -3   5  -2 12986.3 281.830   3
   3  -5   2 11745.3 404.058   1
  -3   5  -2 12251.2 323.338   2
  -3   5  -2 12053.4 493.952   6
  -3   5  -2 12506.6 513.130   7
  -3   5  -3 15585.3 568.138   6
  -3   5  -3 14601.8 410.673   2
  -3   5  -3 14283.7 571.489   7
  -3   5  -4 5460.44 322.985   6
  -3   5  -4 5593.30 260.731   2
  -3   5  -4 4905.91 327.889   7
  -3   5  -5 2990.22 206.392   2
  -3   5  -5 2912.44 180.398   4
  -3   5  -5 2488.53 237.990   7
  -3   5  -6 1394.63 181.987   7
  -3   5  -6 1320.96 133.009   4
  -3   5  -7 1830.49 171.383   4
  -3   5  -7 2123.27 231.058   7
  -3   5  -8 71295.1 1563.82   4
   3  -5   8 70191.1 1560.13   2
  -3   5  -8 68619.0 1709.06   7
  -3   5  -9 422.309 119.291   7
   3  -5   9 388.618 103.252   2
  -3   5  -9 386.152 91.2576   4
  -3   5 -10 12772.6 584.328   4
   3  -5  10 11577.4 556.747   2
  -3   5 -10 11188.2 593.681   7
  -3   5 -11 133.332 97.0906   7
  -3   5 -11-35.9095 69.7163   4
   3  -5  11 112.610 88.4542   2
  -3   4   9 2512.45 260.597   2
  -3   4   8 3423.10 287.996   2
  -3   4   8 3404.49 318.475   1
  -3   4   7 4720.61 313.400   6
  -3   4   7 4704.43 313.694   2
  -3   4   7 4745.26 352.333   1
  -3   4   6 11278.3 532.336   1
  -3   4   6 10641.4 478.322   6
  -3   4   6 11494.2 468.804   2
  -3   4   6 11020.8 391.780   5
  -3   4   5 390.317 63.9412   7
  -3   4   5 579.216 111.190   6
  -3   4   5 511.444 92.1198   2
   3  -4  -5 421.968 91.2337   5
  -3   4   5 324.653 87.0414   1
  -3   4   5 507.559 83.3535   5
  -3   4   4 621.225 109.016   6
   3  -4  -4 693.535 111.668   5
  -3   4   4 657.199 92.0425   5
   3  -4  -4 659.849 112.045   9
  -3   4   4 809.696 126.081   1
  -3   4   4 660.149 93.2837   2
  -3   4   3 2008.20 181.663   1
  -3   4   3 2130.00 145.567   2
  -3   4   3 2235.69 198.680   6
  -3   4   3 2020.51 157.993   5
   3  -4  -3 1897.21 178.318   5
   3  -4  -3 1791.05 171.861   9
  -3   4   2 91.5685 36.1678   5
  -3   4   2 128.155 56.0584   6
   3  -4  -2 96.3515 50.6006   9
   3  -4  -2 124.112 45.1855   5
  -3   4   2 133.267 56.5455   1
  -3   4   2 146.897 51.9710   3
  -3   4   1 2028.70 185.419   6
   3  -4  -1 2053.17 177.559   5
  -3   4   1 2025.34 157.358   3
  -3   4   1 2471.17 178.304   1
   3  -4  -1 2030.81 157.809   9
  -3   4   1 1847.78 153.037   5
  -3   4   0 7774.57 366.592   6
   3  -4   0 8375.36 339.026   1
   3  -4   0 8318.63 365.995   5
  -3   4   0 7973.30 338.290   5
  -3   4   0 8381.00 302.497   3
   3  -4   0 8326.55 312.009   9
  -3   4  -1 11434.9 450.000   6
   3  -4   1 11959.8 446.164   5
  -3   4  -1 11509.7 427.310   5
  -3   4  -1 12041.1 333.338   3
   3  -4   1 11766.3 396.309   1
  -3   4  -2 3133.90 219.288   6
   3  -4   2 3609.83 246.327   6
  -3   4  -2 3290.19 121.145   3
  -3   4  -2 3060.37 143.792   2
   3  -4   2 3283.22 184.731   1
   3  -4   2 3495.30 228.095   5
  -3   4  -3 789.002 82.1212   2
  -3   4  -3 996.776 127.294   6
   3  -4   3 772.260 112.536   6
  -3   4  -4 35259.4 907.465   6
  -3   4  -4 35715.3 820.468   2
  -3   4  -5 12027.4 399.390   4
  -3   4  -5 11239.3 425.595   2
  -3   4  -5 11327.8 451.482   6
  -3   4  -5 10935.5 487.653   7
  -3   4  -6 38388.3 915.107   4
  -3   4  -6 36414.2 1026.85   7
  -3   4  -7 54978.6 1385.16   7
  -3   4  -7 57754.8 1290.21   4
  -3   4  -8 10450.6 469.897   4
   3  -4   8 10008.8 450.551   2
  -3   4  -8 8875.33 474.093   7
  -3   4  -9 280.587 94.2822   7
   3  -4   9 272.788 90.7254   2
  -3   4  -9 237.930 87.7721   4
  -3   4 -10 17395.8 708.369   4
   3  -4  10 16606.0 678.891   2
  -3   4 -10 16390.7 693.746   7
   3  -4  11 1717.03 226.936   2
  -3   4 -11 1806.86 229.875   7
  -3   4 -11 1511.73 220.947   4
  -3   4 -12 1230.60 220.690   4
  -3   3  10 178.672 96.1232   2
  -3   3   9 3889.36 327.669   2
  -3   3   9 3423.22 330.297   1
  -3   3   8 4900.78 350.059   2
  -3   3   8 5335.31 387.141   1
  -3   3   7 7126.46 379.580   6
  -3   3   7 7212.63 403.514   2
  -3   3   7 7279.42 432.037   1
  -3   3   6 808.724 139.831   1
  -3   3   6 802.544 128.204   6
  -3   3   6 853.344 130.863   2
  -3   3   6 632.025 91.1634   5
  -3   3   5 5008.49 287.036   2
  -3   3   5 4189.28 196.617   7
  -3   3   5 4995.61 251.169   5
  -3   3   5 4998.90 314.912   1
  -3   3   5 4799.56 296.882   6
  -3   3   4 15763.2 511.618   2
  -3   3   4 15612.8 557.744   6
  -3   3   4 16234.1 564.329   1
  -3   3   4 15462.5 482.861   5
   3  -3  -4 15830.9 550.510   5
   3  -3  -3 3995.69 251.682   5
  -3   3   3 4049.90 256.759   6
  -3   3   3 3833.23 239.175   1
  -3   3   3 3852.01 213.703   5
   3  -3  -3 3644.24 272.842   6
   3  -3  -3 3972.75 253.254   9
  -3   3   2 12248.2 462.757   6
   3  -3  -2 12613.0 457.843   5
   3  -3  -2 13008.8 514.826   6
   3  -3  -2 12615.6 444.162   9
  -3   3   2 12917.4 458.866   3
  -3   3   2 11612.1 399.599   5
  -3   3   2 11473.4 423.668   1
  -3   3   2 12724.1 397.983   9
  -3   3   1 21356.2 635.242   6
   3  -3  -1 21615.4 679.653   6
   3  -3  -1 21276.8 619.001   5
  -3   3   1 20901.2 578.358   1
   3  -3  -1 21347.0 609.203   1
  -3   3   1 22143.3 592.628   3
  -3   3   1 20578.5 572.608   5
   3  -3  -1 21910.9 583.054   9
  -3   3   0 63707.2 1367.85   6
   3  -3   0 64826.2 1424.45   6
  -3   3   0 68659.2 1276.95   3
  -3   3   0 67226.4 1323.13   5
   3  -3   0 65584.7 1361.43   5
   3  -3   0 66712.9 1277.37   9
   3  -3   0 65294.1 1314.06   1
   3  -3   1 1171.45 106.565   1
  -3   3  -1 1055.29 118.832   6
   3  -3   1 1216.93 134.035   6
  -3   3  -1 1290.34 94.1329   3
  -3   3  -1 1209.09 117.994   5
   3  -3   1 974.192 112.531   5
  -3   3  -2 11848.5 426.565   6
   3  -3   2 11778.7 440.014   6
  -3   3  -2 11911.0 413.061   5
   3  -3   2 12466.5 430.159   5
  -3   3  -3 25265.9 595.537   2
  -3   3  -3 25080.0 677.475   6
   3  -3   3 26366.8 695.892   5
   3  -3   3 25741.7 698.882   6
  -3   3  -4 17148.6 522.791   6
   3  -3   4 17508.9 538.396   6
  -3   3  -4 17042.1 493.654   2
   3  -3   4 17301.0 542.140   5
  -3   3  -4 16511.2 336.599   3
  -3   3  -5 11797.6 428.285   6
   3  -3   5 13195.8 452.984   6
  -3   3  -5 12437.9 416.093   4
  -3   3  -5 12662.5 451.173   2
  -3   3  -5 12553.1 306.234   3
  -3   3  -6 18144.7 571.573   4
   3  -3   6 18673.2 564.210   6
  -3   3  -6 18865.2 453.789   3
  -3   3  -6 17277.2 617.678   7
   3  -3   7 5747.98 284.623   6
  -3   3  -7 5056.07 233.488   3
   3  -3   7 5351.91 297.558   2
  -3   3  -7 5232.10 302.268   4
  -3   3  -7 5264.79 324.233   7
  -3   3  -8 7515.59 402.239   4
   3  -3   8 7662.06 334.848   6
  -3   3  -8 7208.42 394.737   7
   3  -3   8 7245.90 377.697   2
   3  -3   9 851.835 150.840   2
  -3   3  -9 805.550 144.801   4
  -3   3  -9 826.720 133.185   7
  -3   3 -10 29440.8 985.996   4
   3  -3  10 28715.2 925.274   2
  -3   3 -10 28209.9 901.585   7
  -3   3 -11 2797.56 297.937   4
   3  -3  11 3639.30 319.332   2
  -3   3 -11 3297.29 282.080   7
  -3   3 -12 10916.0 629.166   4
   3  -3  12 11636.7 611.031   2
  -3   3 -13 179.412 115.811   4
  -3   2  10 567.917 158.766   2
  -3   2   9 6050.92 424.099   2
  -3   2   9 6133.68 430.168   1
  -3   2   8 5465.53 325.713   6
  -3   2   8 5827.84 389.634   2
  -3   2   8 5730.70 392.859   1
  -3   2   7 3004.03 238.975   6
  -3   2   7 2821.41 205.886   5
  -3   2   7 3625.60 287.120   2
  -3   2   7 3767.11 297.044   1
  -3   2   6 9800.95 455.246   2
  -3   2   6 9858.39 439.205   6
  -3   2   6 9704.94 385.529   5
  -3   2   6 10201.0 473.611   1
  -3   2   6 9496.60 286.212   7
  -3   2   5 7521.90 367.991   2
  -3   2   5 6361.59 340.665   6
  -3   2   5 7627.11 377.451   1
  -3   2   5 6816.37 308.330   5
  -3   2   5 6600.69 248.041   7
  -3   2   4 12707.3 430.561   5
  -3   2   4 12562.1 483.325   6
  -3   2   4 12615.3 478.367   1
   3  -2  -3 830.998 109.303   5
  -3   2   3 792.005 116.208   6
   3  -2  -3 859.022 112.747   9
   3  -2  -3 728.817 121.251   6
  -3   2   3 689.417 96.7688   1
  -3   2   3 685.316 92.5347   9
  -3   2   3 838.983 101.076   5
  -3   2   2 4493.80 226.945   5
  -3   2   2 4896.68 267.988   6
   3  -2  -2 4984.22 264.828   1
   3  -2  -2 4907.72 288.274   6
  -3   2   2 4380.20 249.319   3
   3  -2  -2 4277.74 238.949   9
  -3   2   2 4598.18 222.051   9
   3  -2  -2 4406.62 249.175   5
  -3   2   2 4368.13 230.210   1
  -3   2   1 451.186 69.4810   1
   3  -2  -1 289.467 59.7185   1
  -3   2   1 397.370 72.6576   6
   3  -2  -1 523.274 90.3241   6
  -3   2   1 398.974 65.0243   3
   3  -2  -1 480.425 70.8041   9
  -3   2   1 359.960 58.2937   9
  -3   2   1 320.008 58.8065   5
   3  -2  -1 340.805 62.7944   5
   3  -2   0 517.673 71.3320   1
   3  -2   0 671.395 77.8214   9
  -3   2   0 451.286 79.7931   6
   3  -2   0 588.037 47.7421   8
  -3   2   0 469.723 68.8561   5
   3  -2   0 492.151 77.8166   5
   3  -2   1 390.805 67.5882   5
  -3   2  -1 529.240 75.2831   5
  -3   2  -1 477.748 77.5435   6
   3  -2   1 533.310 85.7352   6
   3  -2   1 683.369 76.1965   1
  -3   2  -2 24936.9 637.064   6
   3  -2   2 25092.9 658.957   6
  -3   2  -2 25715.6 633.230   5
   3  -2   2 24071.6 633.563   5
   3  -2   3 1291.85 124.200   6
  -3   2  -3 1567.86 111.880   2
  -3   2  -3 1358.10 120.591   5
   3  -2   3 1447.83 128.994   5
  -3   2  -3 1505.19 126.890   6
   3  -2   4 915.852 98.7568   6
  -3   2  -4 1259.04 117.419   2
   3  -2   4 910.282 105.775   5
  -3   2  -4 1048.15 107.865   6
  -3   2  -4 1169.94 75.6117   3
  -3   2  -5 15078.5 451.816   6
   3  -2   5 15618.2 463.823   6
  -3   2  -5 16112.5 489.937   4
  -3   2  -5 15927.9 511.058   2
   3  -2   5 15929.9 496.918   5
  -3   2  -5 15887.8 401.241   3
  -3   2  -6 71266.4 1497.44   4
   3  -2   6 75111.4 1415.47   6
   3  -2   6 73368.7 1479.77   5
  -3   2  -6 72088.8 1380.62   3
  -3   2  -7 6751.21 357.316   4
   3  -2   7 7368.59 349.941   2
   3  -2   7 7638.43 296.366   6
  -3   2  -7 7726.44 315.013   3
  -3   2  -7 7525.37 367.292   7
  -3   2  -8 20490.2 710.473   4
   3  -2   8 20052.5 541.834   6
  -3   2  -8 21409.4 631.080   3
   3  -2   8 20881.1 676.421   2
  -3   2  -8 19565.2 656.761   7
  -3   2  -9 17125.9 600.109   3
  -3   2  -9 17155.7 616.363   7
   3  -2   9 18000.1 649.316   2
  -3   2  -9 16908.4 681.939   4
  -3   2 -10 4122.37 339.972   4
  -3   2 -10 4059.78 292.798   3
  -3   2 -10 3486.90 265.379   7
   3  -2  10 4584.92 331.462   2
  -3   2 -11 193.402 74.4050   7
  -3   2 -11 265.677 104.375   4
   3  -2  11 235.568 109.138   2
  -3   2 -12 12628.4 688.324   4
  -3   2 -13 1971.46 292.102   4
  -3   1  10 19.5139 79.0779   2
  -3   1  10 26.7442 74.5258   1
  -3   1   9 10935.3 590.212   2
  -3   1   9 11273.7 583.045   1
  -3   1   8-97.5818 77.0759   6
  -3   1   8 4.54288 60.5138   2
  -3   1   8 98.3518 80.8605   1
  -3   1   8-1.69239 49.8587   5
  -3   1   7 4385.47 325.417   2
  -3   1   7 4514.73 297.542   6
  -3   1   7 4714.98 330.364   1
  -3   1   7 4482.11 276.724   5
  -3   1   6 10949.2 493.480   2
  -3   1   6 9735.64 440.998   6
  -3   1   6 9911.99 412.111   5
  -3   1   6 10590.2 322.279   7
  -3   1   5 2168.46 194.023   2
  -3   1   5 2068.70 192.059   6
  -3   1   5 1943.73 180.496   1
  -3   1   5 2218.41 176.743   5
  -3   1   5 1935.70 129.053   7
  -3   1   4 13447.8 498.043   6
  -3   1   4 13575.3 460.224   5
  -3   1   4 13506.4 481.874   1
  -3   1   4 13595.3 395.409   7
  -3   1   3 20.3259 24.6505   9
  -3   1   3 89.2432 56.1762   6
  -3   1   3 110.261 47.4612   1
   3  -1  -3 110.936 39.5079   9
  -3   1   3 54.1060 35.9239   3
  -3   1   3 12.2352 27.3581   5
   3  -1  -2 70035.5 1413.69   1
  -3   1   2 69618.1 1445.75   6
   3  -1  -2 71773.0 1424.05   9
  -3   1   2 69800.9 1381.06   5
  -3   1   2 71686.1 1371.81   9
  -3   1   2 71355.2 1378.05   1
   3  -1  -2 72107.1 1439.63   5
  -3   1   1 8507.83 345.998   6
   3  -1  -1 8029.05 350.878   6
   3  -1  -1 9219.95 324.830   1
  -3   1   1 9065.54 309.335   1
  -3   1   1 8361.13 290.806   9
   3  -1  -1 9054.04 322.164   9
  -3   1   1 8949.85 219.446   8
  -3   1   1 8605.08 318.627   5
   3  -1  -1 8710.18 341.149   5
   3  -1   0 3695.05 179.845   1
  -3   1   0 3432.14 203.273   6
   3  -1   0 3574.17 196.756   5
   3  -1   0 3508.69 213.103   6
  -3   1   0 3576.09 189.693   5
   3  -1   0 3751.10 178.023   9
  -3   1  -1 525.590 73.1818   6
   3  -1   1 548.898 78.3601   6
   3  -1   1 550.363 56.1626   8
  -3   1  -1 479.793 64.9219   5
   3  -1   1 609.114 78.1075   5
  -3   1  -2 85920.5 1582.44   6
  -3   1  -2 85236.0 1574.68   5
   3  -1   2 84116.7 1598.36   6
   3  -1   2 89147.5 1599.18   5
   3  -1   3 40419.1 865.561   6
  -3   1  -3 38949.0 842.397   6
  -3   1  -3 40501.7 860.621   5
  -3   1  -4 583.754 76.6204   2
  -3   1  -4 572.356 68.3330   6
   3  -1   4 535.831 72.7611   5
  -3   1  -4 603.251 75.6923   5
   3  -1   4 601.802 71.8131   6
  -3   1  -5 8337.98 279.349   6
  -3   1  -5 8314.28 335.728   4
   3  -1   5 8135.76 284.954   6
  -3   1  -5 8659.82 295.734   3
  -3   1  -5 9123.67 362.631   2
   3  -1   5 8698.45 321.234   5
   3  -1   6 9792.73 309.894   6
   3  -1   6 10070.9 359.270   5
  -3   1  -6 8966.65 387.091   4
  -3   1  -6 10032.8 355.623   3
  -3   1  -7 4783.84 296.633   4
   3  -1   7 4914.47 201.920   6
   3  -1   7 4806.31 247.436   5
  -3   1  -7 5214.08 271.353   3
   3  -1   8 7882.24 385.832   2
   3  -1   8 8370.62 347.201   5
  -3   1  -8 8801.56 396.915   3
   3  -1   8 8248.44 266.767   6
  -3   1  -8 8054.69 363.021   7
  -3   1  -8 8714.02 442.811   4
  -3   1  -9 377.114 79.9939   7
   3  -1   9 526.191 115.799   2
  -3   1  -9 207.133 86.5549   4
  -3   1  -9 566.699 111.736   3
  -3   1 -10 13633.7 639.514   4
  -3   1 -10 12662.0 562.662   3
   3  -1  10 12976.4 568.120   2
  -3   1 -10 11720.3 467.516   7
  -3   1 -11 2110.14 237.777   3
  -3   1 -11 1823.69 249.076   4
  -3   1 -12 16302.4 800.766   4
  -3   0  10 394.122 127.832   1
  -3   0  10 893.626 187.323   2
  -3   0   9 4076.18 359.957   2
  -3   0   9 3973.32 337.588   1
  -3   0   8 4112.39 341.458   2
  -3   0   8 3568.41 298.798   1
  -3   0   8 3598.28 278.062   6
  -3   0   8 3543.32 274.062   5
  -3   0   7 10227.8 513.922   2
  -3   0   7 9226.64 461.426   1
  -3   0   7 10031.9 462.704   6
  -3   0   7 9304.97 436.409   5
  -3   0   6 17631.3 616.699   1
  -3   0   6 16922.4 613.090   6
  -3   0   6 16752.3 584.485   5
  -3   0   6 17655.0 660.642   2
  -3   0   6 16652.7 464.104   7
  -3   0   5 37415.6 987.371   6
  -3   0   5 37882.7 952.054   5
  -3   0   5 37090.5 818.093   7
  -3   0   4 33389.9 876.025   6
  -3   0   4 31713.8 806.036   1
  -3   0   4 30886.8 816.591   5
  -3   0   4 32294.8 725.806   7
  -3   0   3 98.4292 44.3713   9
  -3   0   3 157.460 49.7280   1
  -3   0   3 147.534 61.5985   6
  -3   0   3 163.139 42.4720   7
  -3   0   3 153.159 57.9047   5
   3   0  -2 9534.90 351.529   1
  -3   0   2 10476.1 402.801   6
   3   0  -2 10256.3 375.585   9
  -3   0   2 10622.5 344.096   7
  -3   0   2 10611.0 342.059   1
  -3   0   2 10419.0 355.230   9
  -3   0   2 10179.0 373.532   5
   3   0  -1 1312.88 122.287   5
  -3   0   1 1716.13 146.471   6
  -3   0   1 1428.34 124.451   5
   3   0  -1 1230.84 104.349   1
   3   0  -1 1419.24 116.832   9
  -3   0   1 1439.61 110.034   9
  -3   0   1 1362.39 104.396   1
  -3   0   0 1745.88 139.355   6
  -3   0   0 1685.97 106.073   9
  -3   0   0 1551.72 93.4780   8
   3   0   0 1720.94 114.172   9
   3   0   0 1571.36 128.893   5
  -3   0   0 1732.51 127.908   5
   3   0   0 1807.80 115.352   1
  -3   0  -1 5683.61 249.715   6
   3   0   1 5716.97 253.194   6
   3   0   1 6031.10 247.602   5
   3   0   1 6313.22 211.666   8
  -3   0  -1 5931.93 240.846   5
   3   0   2 5628.73 231.843   5
  -3   0  -2 5666.94 229.891   6
   3   0   2 5578.67 236.126   6
   3   0   2 5961.59 219.891   8
  -3   0  -2 5661.52 227.476   5
  -3   0  -3 19220.6 474.455   6
   3   0   3 19798.8 497.980   5
  -3   0  -3 19772.8 485.889   5
   3   0   3 19448.9 488.096   6
  -3   0  -4 94412.9 1640.25   6
   3   0   4 94458.3 1664.55   6
  -3   0  -4 96322.2 1691.11   5
  -3   0  -4 95826.2 1743.00   2
   3   0   4 94646.9 1694.14   5
  -3   0  -5 104.066 37.2204   3
  -3   0  -5 68.5979 24.2328   6
  -3   0  -5 22.4667 32.9388   4
   3   0   5 54.4938 22.4001   6
   3   0   5 40.4605 25.6045   5
  -3   0  -5 61.0893 36.1043   2
   3   0   6 195.174 45.4949   5
  -3   0  -6 105.423 54.6594   4
   3   0   6 235.291 38.7164   6
  -3   0  -6 301.722 64.0506   3
  -3   0  -6 201.637 66.9443   2
  -3   0  -7 5246.24 314.820   4
   3   0   7 5243.83 166.470   6
  -3   0  -7 5984.44 305.888   3
   3   0   7 5577.07 242.846   5
  -3   0  -8 35179.0 951.037   3
   3   0   8 33789.8 788.173   5
  -3   0  -8 34030.9 829.935   7
  -3   0  -9 13237.7 603.359   4
  -3   0  -9 13773.9 574.311   3
   3   0   9 13127.9 424.943   5
  -3   0  -9 12899.3 442.860   7
  -3   0 -10 11314.0 588.386   4
  -3   0 -10 11286.2 545.352   3
  -3   0 -10 10643.5 398.762   7
  -3   0 -11 2913.57 314.276   4
  -3   0 -11 3723.26 327.174   3
  -3   0 -12 1660.24 250.662   4
  -3   0 -12 2198.92 271.502   3
  -3  -1  10 200.573 119.928   2
  -3  -1  10 62.5327 89.5742   1
  -3  -1   9 10766.8 532.785   5
  -3  -1   9 9443.07 564.271   2
  -3  -1   9 10028.0 531.670   1
  -3  -1   8 785.378 135.504   5
  -3  -1   8 514.761 139.885   2
  -3  -1   8 483.108 105.109   6
  -3  -1   8 627.075 136.054   1
  -3  -1   7 34121.7 1056.17   2
  -3  -1   7 35397.6 977.152   1
  -3  -1   7 33983.3 983.769   6
  -3  -1   7 33650.1 973.351   5
  -3  -1   7 32674.6 799.511   7
  -3  -1   6 4513.23 317.229   2
  -3  -1   6 4246.75 277.002   1
  -3  -1   6 4582.86 305.881   6
  -3  -1   6 4592.17 302.519   5
  -3  -1   6 4521.83 232.131   7
  -3  -1   5 12783.1 469.730   1
  -3  -1   5 13165.7 507.973   5
  -3  -1   5 12240.3 407.150   7
  -3  -1   4 15710.7 553.729   5
  -3  -1   4 16885.6 513.495   1
  -3  -1   4 17129.7 487.395   7
  -3  -1   3 2769.92 190.288   9
  -3  -1   3 2875.63 171.391   7
  -3  -1   3 3029.77 177.818   1
  -3  -1   3 2868.73 204.021   5
   3   1  -2 21981.9 569.083   1
  -3  -1   2 22665.7 592.510   9
   3   1  -2 23332.7 624.809   9
  -3  -1   2 23533.1 553.466   1
  -3  -1   2 23806.7 645.863   5
  -3  -1   2 23843.0 585.728   7
  -3  -1   1 45801.0 931.404   7
  -3  -1   1 43854.7 971.685   5
   3   1  -1 44968.8 880.974   1
   3   1  -1 44030.8 924.800   9
  -3  -1   1 43202.8 892.885   9
  -3  -1   1 44318.4 861.728   1
   3   1   0 181938. 3019.51   1
   3   1   0 182235. 3155.48   5
  -3  -1   0 187684. 3034.13   9
  -3  -1   0 187127. 3147.84   5
   3   1   0 187539. 3058.03   9
  -3  -1  -1 54597.7 1036.82   8
   3   1   1 54551.1 993.637   9
   3   1   1 56050.2 1097.62   5
  -3  -1  -1 54199.6 1080.83   5
   3   1   2 592.114 68.4911   8
  -3  -1  -2 654.876 71.1913   8
   3   1   2 713.926 77.2207   5
  -3  -1  -2 575.540 67.8710   5
  -3  -1  -3 6957.73 239.157   6
  -3  -1  -3 7140.78 244.693   5
   3   1   3 6863.91 245.048   5
   3   1   3 6869.35 263.516   8
  -3  -1  -4 15946.1 370.094   6
  -3  -1  -4 15407.6 396.442   5
   3   1   4 16196.1 410.457   5
  -3  -1  -5 9821.72 232.956   6
  -3  -1  -5 10324.4 389.283   4
  -3  -1  -5 10108.5 297.270   5
  -3  -1  -5 9482.36 366.946   2
   3   1   5 9809.79 298.926   5
  -3  -1  -5 10430.8 366.740   3
  -3  -1  -6 1157.24 128.560   3
  -3  -1  -6 668.403 104.890   4
   3   1   6 920.348 82.6863   5
  -3  -1  -6 965.769 123.200   2
  -3  -1  -7 2199.99 192.220   3
   3   1   7 2367.44 136.848   5
  -3  -1  -7 2110.03 203.439   4
  -3  -1  -8 5820.17 367.818   4
   3   1   8 5303.72 219.211   5
  -3  -1  -8 5277.85 331.808   3
   3   1   9 4012.99 193.016   5
  -3  -1  -9 4324.10 319.365   3
  -3  -1  -9 4378.58 337.692   4
  -3  -1  -9 3834.43 198.070   7
  -3  -1 -10 9585.01 545.378   4
  -3  -1 -10 10026.7 535.492   3
  -3  -1 -11 84.3996 88.3026   4
  -3  -1 -11 118.636 116.270   3
  -3  -1 -12 5905.46 480.266   4
  -3  -1 -12 5026.67 427.008   3
  -3  -1 -13 222.761 122.555   3
  -3  -2  10 3539.64 320.901   1
  -3  -2  10 3372.25 351.967   2
  -3  -2   9 2325.11 252.854   6
  -3  -2   9 2678.47 275.000   5
  -3  -2   9 2388.22 248.071   1
  -3  -2   9 2452.82 284.153   2
  -3  -2   8 104.409 83.5172   2
  -3  -2   8 138.961 68.1892   1
  -3  -2   7 17797.2 720.909   2
  -3  -2   7 19345.6 660.098   1
   3   2  -7 17106.0 572.924   7
  -3  -2   7 17462.4 564.110   7
   3   2  -6 11968.5 445.595   7
  -3  -2   6 12047.6 475.900   1
  -3  -2   6 11496.5 534.033   2
  -3  -2   6 11515.5 427.362   7
  -3  -2   5 8284.00 356.321   1
   3   2  -5 8071.16 348.263   7
  -3  -2   5 8562.34 347.987   7
  -3  -2   4 48448.3 1038.05   1
  -3  -2   4 47599.9 1043.30   7
   3   2  -4 47843.9 1060.83   7
   3   2  -3 42509.3 946.670   7
  -3  -2   3 42409.2 885.455   1
  -3  -2   3 41392.6 968.377   9
  -3  -2   3 42942.6 943.314   7
   3   2  -2 28590.6 702.082   7
  -3  -2   2 29728.9 703.008   9
  -3  -2   2 28266.4 619.000   1
  -3  -2   2 29547.6 706.410   7
   3   2  -1 1097.11 100.440   9
   3   2  -1 919.625 75.0973   1
  -3  -2   1 1090.90 95.7542   9
   3   2  -1 920.210 97.2032   7
  -3  -2   1 1101.89 104.379   7
  -3  -2   1 845.668 66.9777   1
   3   2   0 6816.99 267.132   7
  -3  -2   0 6274.22 213.643   9
  -3  -2   0 6432.44 260.494   7
   3   2   0 6461.97 229.064   9
   3   2   0 6257.06 192.091   1
   3   2   1 3693.21 144.574   9
  -3  -2  -1 3647.75 190.689   5
  -3  -2  -1 3411.89 180.575   7
  -3  -2  -2 1921.47 128.154   5
  -3  -2  -2 1822.02 127.208   7
  -3  -2  -2 1950.10 132.073   8
  -3  -2  -3 13972.4 379.943   5
   3   2   3 14698.0 424.537   8
   3   2   3 15306.4 396.043   5
  -3  -2  -4 1194.93 116.532   4
   3   2   4 1140.59 108.997   8
  -3  -2  -4 1314.80 87.9562   5
   3   2   4 1229.80 89.9221   5
  -3  -2  -5 8969.06 368.749   4
  -3  -2  -5 8563.19 218.060   6
  -3  -2  -5 9498.98 363.200   3
  -3  -2  -5 9284.14 252.461   5
  -3  -2  -5 8830.59 347.521   2
   3   2   5 8911.30 344.358   8
   3   2   5 9279.17 268.356   5
  -3  -2  -6 37328.9 974.238   4
   3   2   6 39096.5 744.798   5
  -3  -2  -6 37988.7 949.568   2
  -3  -2  -6 38524.3 965.087   3
  -3  -2  -7 120.761 60.3315   4
  -3  -2  -7 146.428 64.2443   3
   3   2   7 218.287 36.3205   5
  -3  -2  -8 19027.9 716.616   4
  -3  -2  -8 20239.7 711.418   3
   3   2   8 18834.3 425.004   5
  -3  -2  -9 8800.18 493.041   4
  -3  -2  -9 8580.88 473.059   3
  -3  -2  -9 7820.52 250.695   7
  -3  -2 -10 6361.71 448.681   4
  -3  -2 -10 6659.40 445.593   3
  -3  -2 -11 5808.75 452.205   4
  -3  -2 -11 5451.37 427.805   3
  -3  -2 -12 2169.28 295.751   4
  -3  -2 -12 2016.89 279.422   3
  -3  -3  11 2675.35 295.745   1
  -3  -3  10 111.409 69.2911   1
  -3  -3  10 94.9774 79.8148   2
  -3  -3   9 19362.9 741.890   1
  -3  -3   9 19543.1 851.278   2
  -3  -3   8-67.2240 67.4203   1
  -3  -3   8 122.234 90.7810   2
   3   3  -8 8.93123 42.3379   7
  -3  -3   7 17189.4 724.755   2
  -3  -3   7 17893.5 630.709   1
   3   3  -7 19499.9 646.506   7
  -3  -3   6 2352.43 238.245   2
  -3  -3   6 2122.05 187.153   1
   3   3  -6 1968.65 182.820   7
  -3  -3   5 44799.9 1027.56   1
   3   3  -5 45528.7 1088.11   7
  -3  -3   5 47268.9 1081.04   7
  -3  -3   4 12507.3 400.270   1
  -3  -3   4 11934.7 441.354   7
   3   3  -4 12408.3 456.235   7
  -3  -3   3 3451.05 174.213   1
   3   3  -3 4056.06 237.955   7
  -3  -3   3 3772.70 226.849   7
  -3  -3   3 3782.33 227.906   9
   3   3  -2 24608.1 665.371   7
  -3  -3   2 24766.4 539.142   1
  -3  -3   2 25538.2 639.956   9
  -3  -3   2 26174.4 673.998   7
  -3  -3   1 1639.10 81.9183   1
  -3  -3   1 1583.60 114.264   9
   3   3  -1 1617.26 137.322   7
  -3  -3   1 1872.31 146.173   7
   3   3   0 89497.9 1681.88   7
   3   3   0 89983.3 1579.89   9
  -3  -3   0 91178.5 1553.29   9
   3   3   0 89581.5 1479.62   1
  -3  -3   0 89069.3 1678.64   7
   3   3   1 71259.5 1235.47   9
  -3  -3  -1 71379.6 1371.06   7
   3   3   1 69647.1 1371.80   7
  -3  -3  -1 72427.8 1212.29   9
  -3  -3  -2 10076.7 338.509   5
  -3  -3  -2 9899.76 347.167   8
  -3  -3  -2 9855.45 333.768   7
   3   3   2 9741.84 334.552   7
   3   3   2 10022.0 234.268   9
  -3  -3  -3 149.496 43.5827   7
  -3  -3  -3 181.612 56.7280   8
  -3  -3  -3 238.883 53.8379   5
  -3  -3  -4 28861.4 722.501   4
  -3  -3  -4 28752.9 596.924   5
   3   3   4 29488.1 711.624   8
  -3  -3  -4 28045.9 648.450   7
   3   3   5 36400.7 841.515   8
  -3  -3  -5 35735.0 889.442   4
  -3  -3  -5 35218.9 656.707   5
  -3  -3  -5 34403.6 830.004   2
  -3  -3  -5 35120.2 875.324   3
  -3  -3  -5 35647.2 752.006   7
  -3  -3  -6 11396.7 468.779   4
  -3  -3  -6 11009.5 437.600   2
  -3  -3  -6 11119.9 460.847   3
   3   3   6 11640.8 425.520   8
  -3  -3  -6 11281.4 331.574   7
  -3  -3  -7 19591.0 685.065   3
   3   3   7 20194.9 621.725   8
  -3  -3  -7 19667.2 698.514   4
  -3  -3  -7 19834.0 465.429   7
  -3  -3  -8 126.373 29.2505   7
  -3  -3  -8 151.788 89.8739   4
   3   3   8 115.727 56.0972   8
  -3  -3  -8 212.963 77.5783   3
  -3  -3  -9 2006.92 244.792   4
   3   3   9 1957.83 196.930   8
  -3  -3 -10 1868.55 249.228   4
  -3  -3 -10 1802.67 241.244   3
  -3  -3 -11 1231.03 219.344   4
   3   3  11 1278.38 179.025   8
  -3  -3 -11 1104.51 205.358   3
  -3  -3 -12 4486.85 425.346   4
   3   3  12 4039.47 344.225   8
  -3  -3 -12 4207.17 409.278   3
   3   3  13 109.712 88.8805   8
  -3  -4  11 2005.20 253.956   1
  -3  -4  10 936.783 166.683   1
  -3  -4   9 6804.90 407.731   1
  -3  -4   9 6402.00 477.953   2
   3   4  -9 7133.31 415.335   7
   3   4  -8 1287.39 171.887   7
  -3  -4   8 1567.36 220.575   2
  -3  -4   8 1356.42 166.701   1
  -3  -4   7 8074.81 388.297   1
  -3  -4   7 7693.22 470.969   2
   3   4  -7 7361.51 403.754   7
   3   4  -6 219.316 73.0308   7
  -3  -4   6 145.721 62.5496   1
  -3  -4   6 154.898 69.8917   2
  -3  -4   5 10550.4 390.516   1
   3   4  -5 11559.9 481.322   7
  -3  -4   4 14288.8 419.689   1
   3   4  -4 14151.7 528.257   7
  -3  -4   3 46566.1 915.988   1
   3   4  -3 47672.1 1116.44   7
  -3  -4   3 48173.0 1075.44   9
  -3  -4   3 48884.3 1113.28   7
  -3  -4   2 136391. 2452.47   9
  -3  -4   2 140272. 2278.23   1
   3   4  -2 136774. 2549.95   7
  -3  -4   2 143450. 2553.00   7
  -3  -4   1 23559.8 565.774   9
   3   4  -1 23402.1 659.646   7
  -3  -4   1 24681.3 669.035   7
  -3  -4   0 4360.24 168.173   9
   3   4   0 4438.77 243.072   7
  -3  -4   0 4675.03 244.783   7
  -3  -4  -1 4659.42 141.637   9
   3   4   1 4568.72 237.662   7
  -3  -4  -1 4350.99 232.120   7
   3   4   2 7996.14 317.491   7
  -3  -4  -2 8104.68 315.466   7
   3   4   2 8068.26 190.312   9
  -3  -4  -3 242.448 56.1741   7
  -3  -4  -3 277.950 59.1308   4
  -3  -4  -3 382.587 85.6948   8
   3   4   3 305.707 59.9794   7
  -3  -4  -4 314.648 56.9037   7
  -3  -4  -4 271.704 46.9385   5
  -3  -4  -4 343.741 70.7244   8
  -3  -4  -4 225.418 63.2349   4
  -3  -4  -5 22.9721 35.7847   2
  -3  -4  -5 47.4913 42.3844   3
  -3  -4  -5 35.6120 23.1613   6
  -3  -4  -5-4.34278 36.1682   4
  -3  -4  -5 31.7649 21.6020   7
   3   4   5 39.9623 36.4230   8
  -3  -4  -5 30.3124 17.9154   5
  -3  -4  -6 5339.98 321.529   4
  -3  -4  -6 5771.86 195.487   6
   3   4   6 5324.29 279.537   8
  -3  -4  -6 6057.50 339.536   3
  -3  -4  -6 5381.05 218.902   7
  -3  -4  -7 1561.94 190.898   4
   3   4   7 1373.97 149.568   8
  -3  -4  -7 1462.70 97.4494   7
  -3  -4  -7 1384.58 173.760   3
  -3  -4  -8 7580.94 447.183   3
   3   4   8 7939.08 382.007   8
  -3  -4  -8 7698.53 205.314   7
  -3  -4  -8 7839.50 453.033   4
  -3  -4  -9 118.771 88.6211   4
  -3  -4  -9 98.0769 81.4083   3
   3   4   9 11.8006 49.9819   8
  -3  -4 -10 6114.35 452.410   4
  -3  -4 -10 5436.52 429.530   3
   3   4  10 5658.84 353.007   8
  -3  -4 -11 2472.11 310.553   4
   3   4  11 3028.89 271.696   8
  -3  -4 -11 2821.04 334.047   3
   3   4  12 4712.29 355.754   8
  -3  -5  10-19.8170 72.3272   1
  -3  -5   9 8255.85 448.466   1
  -3  -5   9 8972.22 571.370   2
   3   5  -9 8300.86 482.808   7
   3   5  -8 1587.14 199.693   7
  -3  -5   8 1422.10 168.767   1
  -3  -5   8 1336.33 214.048   2
  -3  -5   7 12687.4 494.033   1
  -3  -5   7 12718.7 620.519   2
   3   5  -7 13641.8 592.237   7
  -3  -5   6 817.436 151.186   2
   3   5  -6 657.268 135.713   7
  -3  -5   6 782.821 105.269   1
   3   5  -5 43065.2 1123.77   7
  -3  -5   5 40328.0 1013.42   4
  -3  -5   5 41072.9 915.896   1
  -3  -5   4 2583.31 152.709   1
  -3  -5   4 2679.92 188.393   4
   3   5  -4 2720.60 230.551   7
  -3  -5   3 53331.0 983.298   1
   3   5  -3 54743.3 1277.73   7
  -3  -5   2 26960.8 500.790   1
  -3  -5   2 27500.4 683.228   9
   3   5  -2 26778.5 781.577   7
  -3  -5   1 1007.09 128.462   7
  -3  -5   1 1113.32 99.0365   9
   3   5   0 26603.9 746.525   7
  -3  -5   0 27852.4 576.751   9
  -3  -5   0 27449.0 747.750   7
   3   5   1 713.196 102.574   7
  -3  -5  -1 581.263 92.7205   7
  -3  -5  -1 579.345 41.5976   9
   3   5   2 40208.7 935.478   7
  -3  -5  -2 40124.6 932.541   7
   3   5   3 661.451 92.7725   7
  -3  -5  -3 710.806 91.9605   7
  -3  -5  -3 698.803 87.2441   4
  -3  -5  -3 624.262 94.5273   8
  -3  -5  -4 8309.56 349.023   4
  -3  -5  -4 7942.54 358.116   3
  -3  -5  -4 8444.22 361.048   8
   3   5   4 8100.66 322.974   7
  -3  -5  -4 7852.14 314.714   7
  -3  -5  -5 621.643 89.1493   2
  -3  -5  -5 840.081 93.1127   7
  -3  -5  -5 801.340 121.715   3
  -3  -5  -5 630.056 79.2980   6
  -3  -5  -5 606.337 99.6184   4
  -3  -5  -5 643.298 63.5192   5
  -3  -5  -6 5008.76 318.034   4
  -3  -5  -6 5207.97 222.553   6
  -3  -5  -6 5501.14 342.544   3
  -3  -5  -6 5348.41 227.514   7
  -3  -5  -7 4270.41 188.960   6
  -3  -5  -7 3916.50 305.422   3
   3   5   7 3848.59 252.044   8
  -3  -5  -7 4149.26 310.586   4
  -3  -5  -7 4207.54 181.546   7
  -3  -5  -8 767.452 150.025   4
   3   5   8 968.949 137.163   8
  -3  -5  -8 859.490 156.590   3
  -3  -5  -9 7975.09 495.169   4
  -3  -5  -9 8635.24 521.145   3
   3   5   9 7747.56 399.619   8
  -3  -5 -10 744.326 163.821   4
   3   5  10 683.707 125.878   8
  -3  -5 -10 383.408 125.499   3
   3   5  11 298.215 97.1394   8
  -3  -5 -11 271.219 144.438   4
  -3  -5 -11 101.451 74.2138   3
   3   6  -9 3419.52 321.720   7
  -3  -6   9 3409.63 349.491   2
  -3  -6   8 2378.30 215.396   1
  -3  -6   8 2496.18 293.220   2
   3   6  -8 2512.31 271.197   7
  -3  -6   7 7425.69 356.778   1
  -3  -6   7 8062.92 494.375   2
   3   6  -7 8551.62 484.580   7
   3   6  -6 298.694 108.115   7
  -3  -6   6 297.620 76.1128   1
  -3  -6   6 113.179 71.0030   2
  -3  -6   5 15208.6 525.893   4
  -3  -6   5 15961.2 463.281   1
   3   6  -5 16129.4 651.905   7
  -3  -6   4 8461.99 339.941   4
  -3  -6   4 8610.32 275.146   1
   3   6  -4 8245.49 441.346   7
  -3  -6   3 15311.0 341.633   1
   3   6  -3 15836.1 608.930   7
   3   6  -2 2222.78 210.610   7
  -3  -6   1 28489.0 667.840   9
   3   6  -1 31181.1 868.040   7
  -3  -6   0 87209.9 1515.76   9
   3   6   0 89144.7 1809.97   7
  -3  -6  -1 5653.10 141.751   9
   3   6   1 5855.03 314.310   7
  -3  -6  -1 5442.63 300.928   7
   3   6   2 3707.11 149.004   1
  -3  -6  -2 3814.48 192.338   4
   3   6   2 4222.01 257.189   7
  -3  -6  -2 3745.29 239.280   7
  -3  -6  -3 148.644 50.2516   7
   3   6   3 201.399 65.0083   7
  -3  -6  -3 184.888 57.3210   4
  -3  -6  -3 103.103 48.7243   8
  -3  -6  -4 7330.73 321.775   6
  -3  -6  -4 6965.58 326.659   4
  -3  -6  -4 7617.81 362.307   3
  -3  -6  -4 7000.80 341.910   8
   3   6   4 6901.77 317.309   7
  -3  -6  -4 7091.25 318.763   7
  -3  -6  -5 4919.39 310.885   3
  -3  -6  -5 4982.87 251.926   6
   3   6   5 4514.74 241.825   7
  -3  -6  -5 4818.91 248.998   2
  -3  -6  -5 4568.64 287.705   4
   3   6   5 4571.31 141.675   9
  -3  -6  -5 5075.47 253.722   7
  -3  -6  -6 1341.98 170.050   4
  -3  -6  -6 1227.94 118.620   6
   3   6   6 1135.27 89.5266   9
  -3  -6  -6 1089.71 156.279   3
  -3  -6  -6 1130.38 110.890   7
  -3  -6  -7 178.147 79.8934   4
  -3  -6  -7 208.322 53.7503   6
   3   6   7 172.240 41.7684   9
  -3  -6  -7 138.620 94.9396   3
  -3  -6  -8 2846.17 281.582   4
  -3  -6  -8 2956.41 297.887   3
  -3  -6  -9 739.002 162.192   4
  -3  -6  -9 749.836 163.480   3
  -3  -6 -10 5577.86 443.534   4
   3   6  10 5346.86 341.574   8
  -3  -6 -10 4519.49 419.194   3
  -3  -6 -11 765.819 189.092   4
  -3  -7   9 3935.12 382.919   2
   3   7  -9 3756.76 356.021   7
  -3  -7   8 360.490 127.380   2
   3   7  -8 287.161 108.302   7
  -3  -7   7 32443.0 1075.10   2
   3   7  -7 29994.5 1052.50   7
   3   7  -6 1427.43 208.662   7
  -3  -7   6 1402.94 129.804   1
  -3  -7   6 1454.33 205.341   2
  -3  -7   5 20377.1 512.755   1
   3   7  -5 19312.2 769.138   7
   3   7  -4-14.4018 64.0354   7
  -3  -7   4 65.5444 32.5138   4
  -3  -7   4 48.3284 24.4143   1
  -3  -7   3 14753.0 404.790   4
   3   7  -3 14321.7 614.518   7
   3   7  -2 394.529 98.3578   7
  -3  -7   1 22042.5 552.573   9
   3   7  -1 21816.2 742.877   7
  -3  -7   0 12808.6 331.455   9
   3   7   0 13512.8 546.160   7
  -3  -7  -1 3194.92 158.683   4
   3   7   1 3356.37 255.911   7
  -3  -7  -2 50382.7 1042.76   4
   3   7   2 51415.3 933.966   1
   3   7   2 51340.9 1227.10   7
  -3  -7  -3 5495.55 271.849   4
   3   7   3 5609.65 315.694   7
   3   7   3 5585.62 229.455   1
  -3  -7  -4 5810.55 305.493   4
   3   7   4 5705.82 269.405   1
  -3  -7  -4 5459.58 325.678   3
   3   7   4 5722.53 310.987   7
  -3  -7  -4 5633.61 303.590   7
   3   7   5 18.2168 38.4286   7
  -3  -7  -5 37.2064 44.1205   3
  -3  -7  -5 16.4345 34.4995   7
  -3  -7  -5 112.190 55.5593   4
  -3  -7  -5 112.049 52.0417   6
  -3  -7  -5 69.0973 37.0202   2
  -3  -7  -6 2753.93 242.782   4
  -3  -7  -6 2937.40 209.705   6
   3   7   6 2306.58 176.315   7
  -3  -7  -6 2701.41 255.749   3
  -3  -7  -6 2501.64 126.406   5
  -3  -7  -6 2724.70 191.396   7
  -3  -7  -7 1316.19 183.964   4
  -3  -7  -7 1237.56 187.181   3
  -3  -7  -8 1984.27 242.353   4
  -3  -7  -8 1856.17 247.150   3
  -3  -7  -9 5353.61 419.918   4
  -3  -7  -9 5629.25 450.449   3
  -3  -7 -10 236.967 123.184   4
  -3  -7 -10 93.7021 102.724   3
   3   8  -9 3337.51 356.192   7
  -3  -8   8 5475.04 432.678   2
   3   8  -8 4724.25 423.808   7
  -3  -8   7 7259.34 484.373   2
   3   8  -7 7203.49 502.538   7
   3   8  -6 225.867 102.667   7
  -3  -8   6 284.819 95.4173   2
  -3  -8   5 6306.68 395.921   2
   3   8  -5 6044.04 433.873   7
   3   8  -4 425.132 114.992   7
   3   8  -3 8253.95 478.090   7
  -3  -8   2 12627.5 279.778   4
   3   8  -2 13206.8 601.328   7
  -3  -8   1 17452.2 465.915   9
   3   8  -1 18824.8 707.750   7
  -3  -8   0 17816.5 384.679   4
  -3  -8   0 17635.3 412.779   9
   3   8   0 18913.8 700.424   7
  -3  -8  -1 40815.3 808.904   4
   3   8   1 40005.3 1107.44   7
   3   8   2 13523.4 559.906   7
  -3  -8  -2 13026.7 405.611   4
   3   8   2 13283.6 329.462   1
   3   8   3 163.149 67.4565   7
  -3  -8  -3 141.250 45.3709   4
   3   8   3 149.929 38.1875   1
  -3  -8  -3 81.2000 61.6272   3
  -3  -8  -4 538.001 109.123   3
  -3  -8  -4 674.622 86.4679   2
  -3  -8  -4 538.347 92.1492   4
   3   8   4 598.251 111.721   7
   3   8   4 479.249 76.8897   1
  -3  -8  -5 1192.11 168.354   3
   3   8   5 1848.54 167.221   1
  -3  -8  -5 1396.03 163.306   4
   3   8   5 1729.75 173.096   7
  -3  -8  -5 1737.21 147.438   2
  -3  -8  -6 919.645 150.480   4
   3   8   6 901.610 128.790   1
   3   8   6 832.076 112.799   7
  -3  -8  -6 1213.80 185.162   3
  -3  -8  -7 3.10806 66.0785   4
   3   8   7 113.511 68.9879   1
  -3  -8  -7 137.434 79.4448   3
  -3  -8  -8-41.9155 62.0781   4
   3   8   8-13.9283 51.3888   1
  -3  -8  -8 84.9807 90.8754   3
  -3  -8  -9 49.0768 83.3289   4
  -3  -8  -9 129.480 86.3315   3
   3   8   9 100.787 58.9917   1
   3   8  10 1245.71 202.639   1
   3   9  -8 63.9687 86.1039   7
  -3  -9   8-37.9123 74.9380   2
  -3  -9   7 7276.25 483.818   2
   3   9  -7 6804.58 512.987   7
   3   9  -6 251.644 116.348   7
  -3  -9   6 130.182 80.4045   2
  -3  -9   5 23293.4 823.955   2
   3   9  -5 21160.1 903.278   7
   3   9  -4 109.179 83.6735   7
  -3  -9   4 289.493 94.4000   2
   3   9  -3 24600.1 930.825   7
   3   9  -2 86.0647 94.9495   7
   3   9  -1 17608.2 735.187   7
   3   9   0-16.9982 74.4739   7
   3   9   1 135.163 88.9263   7
  -3  -9  -1 85.4429 22.7112   4
  -3  -9  -2 8840.83 307.610   4
   3   9   2 8751.55 474.455   7
  -3  -9  -2 9345.40 421.537   3
   3   9   3 1029.70 160.440   7
  -3  -9  -3 1319.44 164.761   3
  -3  -9  -3 1008.71 113.229   4
   3   9   3 1151.95 100.993   1
  -3  -9  -4 18849.1 605.989   4
   3   9   4 18760.7 543.135   1
  -3  -9  -4 18831.4 707.267   3
   3   9   4 18992.3 695.725   7
   3   9   5 680.538 104.697   1
  -3  -9  -5 724.017 143.622   3
  -3  -9  -5 688.411 120.571   4
   3   9   5 609.123 110.374   7
  -3  -9  -6 3235.33 271.823   4
   3   9   6 3403.01 247.963   1
  -3  -9  -6 3154.71 307.617   3
  -3  -9  -7-25.5698 55.5577   4
   3   9   7 13.1818 51.6829   1
  -3  -9  -7 39.9425 80.7572   3
   3   9   8 406.237 112.079   1
  -3  -9  -8 659.969 168.722   3
   3   9   9 668.779 141.475   1
   3   9  10-45.1539 84.8959   1
  -3 -10   7 2895.77 306.673   2
   3  10  -6 3001.36 352.579   7
  -3 -10   6 2971.79 294.477   2
  -3 -10   5 8457.17 480.815   2
   3  10  -5 7875.30 555.339   7
   3  10  -4 158.248 86.7810   7
  -3 -10   4-10.8065 58.1526   2
  -3 -10   3 8770.05 434.061   2
   3  10  -3 8643.45 552.473   7
   3  10  -2 2075.59 265.742   7
   3  10  -1 3071.42 311.724   7
   3  10   0 6574.55 444.139   7
  -3 -10  -1 5554.73 322.508   3
   3  10   1 5740.00 411.822   7
  -3 -10  -2 7979.09 410.296   3
   3  10   2 7178.12 457.754   7
   3  10   3 11489.5 570.727   7
  -3 -10  -3 11766.2 537.067   3
  -3 -10  -4 7658.06 452.555   3
   3  10   4 7313.83 434.066   7
   3  10   5 1885.25 211.444   7
  -3 -10  -5 2480.33 265.502   3
  -3 -10  -6 47.3409 69.9059   3
  -3 -10  -7 2135.02 282.877   3
   3  11  -4 184.313 104.434   7
   3  11  -3 19172.0 894.574   7
   3  11  -2 463.162 144.524   7
   3  11  -1 8052.87 537.647   7
   3  11   0 126.492 97.1604   7
  -3 -11   0 38.8483 45.7001   3
  -3 -11  -1 6411.96 365.728   3
   3  11   1 6294.40 453.079   7
   3  11   2 592.060 147.298   7
  -3 -11  -2 573.560 126.482   3
   3  11   3 1094.98 187.686   7
  -3 -11  -3 693.689 140.784   3
  -3 -11  -4 3281.52 303.531   3
   3  11   4 3325.80 307.390   7
  -3 -11  -5 154.395 87.3777   3
  -3 -11  -6 7179.43 502.936   3
   3  12  -1 4416.09 422.323   7
   3  12   0 2864.90 331.125   7
   3  12   1 2570.37 305.418   7
   3  12   2 3767.69 367.030   7
  -3 -12  -3 3833.20 327.251   3
   3  12   3 3859.89 373.526   7
  -3 -12  -4 1966.29 246.811   3
  -3 -12  -5 1336.60 214.500   3
   3  13   2 58.5892 89.2655   7
   3  13   3 190.729 137.916   7
  -4  10   1 690.547 158.584   7
  -4  10   0 873.015 183.010   7
  -4  10  -1 1497.58 250.807   7
  -4  10  -2 220.049 115.139   7
  -4  10  -3 1787.62 266.066   7
  -4   9   4 1302.86 235.007   6
  -4   9   3 147.509 88.7430   6
  -4   9   2 2780.87 307.713   6
  -4   9   2 2895.19 286.598   7
  -4   9   1 4560.01 403.772   6
  -4   9   1 3980.49 347.694   7
  -4   9   0 5067.68 418.118   6
  -4   9   0 5411.51 410.592   7
  -4   9  -1 5689.03 439.175   6
  -4   9  -1 6450.81 464.123   7
   4  -9   1 6526.07 351.654   9
  -4   9  -2 2985.54 318.600   7
  -4   9  -2 3510.61 340.994   6
   4  -9   2 3229.51 239.514   9
  -4   9  -3 1840.62 253.165   7
  -4   9  -4 22.7955 88.0332   7
  -4   9  -5 150.373 125.714   7
  -4   9  -6-87.1445 95.1365   7
  -4   8   5-8.45046 86.9310   6
  -4   8   4 5238.26 411.088   6
  -4   8   4 6023.38 404.349   1
  -4   8   3 291.420 122.261   6
  -4   8   2 11020.8 593.455   6
   4  -8  -2 10828.6 507.208   9
  -4   8   2 10378.0 531.538   7
  -4   8   1 3516.64 324.023   6
   4  -8  -1 3461.78 265.080   9
  -4   8   1 3393.71 299.348   7
  -4   8   0 13242.8 650.310   6
   4  -8   0 13995.6 534.778   9
  -4   8   0 13140.9 625.041   7
  -4   8  -1 560.238 138.751   6
  -4   8  -1 867.428 171.929   7
   4  -8   1 481.679 97.4284   9
  -4   8  -2-7.21714 57.7105   7
  -4   8  -2 41.3563 84.3442   6
   4  -8   2 132.590 68.8509   9
  -4   8  -3 3625.12 331.716   6
  -4   8  -3 3330.89 327.196   7
  -4   8  -4 279.963 99.4267   7
  -4   8  -5 5279.68 424.870   7
  -4   8  -6 93.8592 81.4083   7
  -4   8  -7 865.562 190.106   7
  -4   8  -8 430.298 143.257   7
  -4   7   6 1084.92 192.976   6
  -4   7   5 1220.92 202.607   6
  -4   7   5 1704.16 220.485   1
  -4   7   4 7031.34 455.376   6
  -4   7   4 7473.77 436.467   1
   4  -7  -4 6951.20 426.175   9
  -4   7   3 58.3938 74.3894   7
  -4   7   3 66.1282 73.2031   6
  -4   7   3-12.4423 60.5056   1
   4  -7  -3 138.557 81.6170   9
  -4   7   2 9549.65 520.630   6
   4  -7  -2 9923.49 466.760   9
  -4   7   2 9400.78 472.806   7
  -4   7   1-7.15863 59.2212   7
  -4   7   1 60.8227 65.5862   6
   4  -7  -1-57.9431 65.9565   9
  -4   7   0 5677.86 393.896   6
   4  -7   0 6378.02 338.724   9
  -4   7   0 5703.91 382.890   7
  -4   7  -1 24710.3 875.262   6
   4  -7   1 25577.4 726.566   9
  -4   7  -1 24214.0 866.153   7
  -4   7  -2 5772.72 393.353   6
  -4   7  -2 5242.79 376.695   7
  -4   7  -3 10516.2 539.364   6
  -4   7  -3 9538.23 528.113   7
  -4   7  -4 6790.85 450.085   7
  -4   7  -4 6661.23 427.800   6
  -4   7  -5 524.113 132.859   7
  -4   7  -6 153.242 102.377   7
  -4   7  -7 805.226 173.170   7
  -4   7  -8 111.371 90.5552   7
  -4   7  -9 249.300 119.907   7
  -4   7 -10 175.411 105.782   7
  -4   6   6 2040.58 246.332   6
  -4   6   6 1918.72 233.376   1
  -4   6   5 700.406 142.949   6
  -4   6   5 891.477 160.029   1
  -4   6   4 10423.2 508.812   1
  -4   6   4 11036.6 547.687   6
  -4   6   4 10372.5 448.828   5
   4  -6  -4 10259.0 520.228   9
  -4   6   4 9572.84 429.404   7
  -4   6   3 97.6365 72.7059   7
   4  -6  -3 4.98083 52.3314   9
  -4   6   3 14.3064 73.8221   6
  -4   6   3 37.9953 52.6964   5
  -4   6   3 9.52373 64.9954   1
  -4   6   2 31754.7 985.472   6
  -4   6   2 31360.3 896.002   1
   4  -6  -2 31182.7 900.162   9
  -4   6   2 29697.4 893.842   7
  -4   6   1 25.1657 63.6993   7
  -4   6   1 130.754 78.3834   6
   4  -6  -1-14.7256 56.6642   9
  -4   6   0 14356.3 612.691   6
   4  -6   0 15389.3 531.003   9
  -4   6   0 15025.3 485.146   3
  -4   6   0 15158.8 611.381   7
  -4   6  -1 4044.98 305.389   6
  -4   6  -1 3639.48 119.383   2
   4  -6   1 4086.77 247.063   9
  -4   6  -1 3862.54 194.756   3
  -4   6  -1 4152.88 306.529   7
  -4   6  -2 15881.0 639.448   6
  -4   6  -2 16157.5 386.454   2
  -4   6  -2 16640.7 387.591   3
  -4   6  -2 14827.1 637.280   7
  -4   6  -3 10451.4 510.671   6
  -4   6  -3 10904.1 340.356   2
  -4   6  -3 11436.6 548.266   7
  -4   6  -4 3190.00 274.699   6
  -4   6  -4 3602.39 209.998   2
  -4   6  -4 3705.61 307.087   7
  -4   6  -5 6047.31 380.460   6
  -4   6  -5 5164.71 283.153   2
  -4   6  -5 5944.83 402.093   7
  -4   6  -6 626.179 145.771   7
  -4   6  -6 460.778 85.7988   4
  -4   6  -7 1492.35 215.151   7
  -4   6  -7 1327.40 148.817   4
  -4   6  -8 1544.67 221.193   7
  -4   6  -8 1710.38 177.991   4
  -4   6  -9 4016.92 369.056   7
  -4   6 -10 1780.29 253.901   7
  -4   6 -11 1535.58 243.158   7
  -4   5   7 1039.93 178.997   1
  -4   5   6 2108.68 243.015   6
  -4   5   6 2760.32 268.077   1
  -4   5   5 4571.91 339.460   6
  -4   5   5 5155.98 292.144   5
  -4   5   5 4518.40 338.562   1
  -4   5   4 10057.3 481.981   1
  -4   5   4 8947.13 476.567   6
  -4   5   4 9518.79 370.172   2
  -4   5   4 9234.72 406.592   5
   4  -5  -4 9975.45 503.977   9
  -4   5   3 1403.33 121.672   2
  -4   5   3 1717.77 187.184   1
  -4   5   3 1844.80 206.739   6
   4  -5  -3 1486.76 182.020   9
  -4   5   3 1128.17 141.305   5
  -4   5   2 16279.6 429.345   2
  -4   5   2 15819.0 632.849   6
  -4   5   2 16581.2 583.858   1
  -4   5   2 15458.6 549.470   5
   4  -5  -2 16328.3 595.451   9
  -4   5   1 696.172 132.249   6
  -4   5   1 537.397 102.957   5
   4  -5  -1 550.889 94.7115   9
  -4   5   0 21202.7 724.068   6
  -4   5   0 20540.0 664.627   5
   4  -5   0 19970.7 615.431   9
  -4   5   0 21102.1 591.665   3
  -4   5  -1 1241.83 109.000   3
   4  -5   1 1400.86 138.048   9
  -4   5  -1 1138.35 154.254   6
  -4   5  -1 1366.52 158.278   5
  -4   5  -1 1065.99 74.6831   2
  -4   5  -2 43548.4 1144.78   6
  -4   5  -2 44936.8 875.525   2
  -4   5  -2 45910.1 870.692   3
  -4   5  -3 37205.9 1000.44   6
  -4   5  -3 35734.5 770.433   2
  -4   5  -3 34515.7 607.545   3
  -4   5  -4 3574.93 270.593   6
  -4   5  -4 3286.16 198.035   2
  -4   5  -5 18222.8 659.721   6
  -4   5  -5 18402.6 571.820   2
  -4   5  -5 17119.7 691.932   7
  -4   5  -6 1922.40 224.611   7
  -4   5  -6 2453.20 227.687   6
  -4   5  -6 2481.12 188.459   4
  -4   5  -7 10.1606 61.5641   7
  -4   5  -7 108.473 53.5978   4
  -4   5  -8 77.6997 80.1474   7
  -4   5  -8 180.873 64.2768   4
  -4   5  -9 547.034 141.606   7
  -4   5  -9 477.882 111.530   4
  -4   5 -10 312.702 113.671   7
  -4   5 -10 344.483 111.805   4
  -4   5 -11 687.450 153.852   7
  -4   5 -12 65.5981 87.3317   7
  -4   4   7 251.886 98.1854   1
  -4   4   7 163.150 91.5026   6
  -4   4   7 261.878 80.3149   2
  -4   4   6 1028.30 157.568   6
  -4   4   6 757.587 125.840   2
  -4   4   6 877.273 154.365   1
  -4   4   5 526.601 120.639   1
  -4   4   5 759.142 120.783   2
  -4   4   5 727.385 134.605   6
  -4   4   5 785.098 114.233   5
  -4   4   4 9916.99 397.557   2
  -4   4   4 8672.20 451.031   6
  -4   4   4 9725.97 404.186   5
   4  -4  -4 9520.20 474.194   9
  -4   4   4 8938.23 442.952   1
  -4   4   3 846.504 134.793   6
  -4   4   3 1085.18 130.504   5
  -4   4   3 1360.34 162.445   1
   4  -4  -3 1098.48 150.815   9
  -4   4   2 17842.0 645.468   6
  -4   4   2 17443.7 590.940   1
  -4   4   2 17593.1 571.179   5
   4  -4  -2 17472.1 611.423   9
  -4   4   1 588.129 115.139   6
  -4   4   1 694.573 109.333   1
   4  -4  -1 575.680 93.9614   9
  -4   4   1 665.604 105.233   5
  -4   4   1 594.615 94.9279   3
  -4   4   0 114972. 2268.15   6
   4  -4   0 113649. 1901.41   8
  -4   4   0 114320. 2183.14   5
  -4   4   0 117964. 2114.84   3
   4  -4   0 114009. 2135.94   9
  -4   4  -1 1192.96 144.169   5
  -4   4  -1 983.233 138.700   6
  -4   4  -1 1087.47 104.282   3
   4  -4   1 1167.70 122.682   9
  -4   4  -2 31464.8 884.601   6
  -4   4  -2 32817.6 681.894   3
  -4   4  -2 32641.9 869.387   5
  -4   4  -3 5799.25 325.532   6
  -4   4  -3 5256.63 168.471   3
  -4   4  -3 4822.69 218.152   2
  -4   4  -4 14911.4 555.119   6
  -4   4  -4 16128.2 485.649   2
  -4   4  -5 26405.0 784.287   6
  -4   4  -5 25933.4 711.268   2
  -4   4  -6 1549.28 191.649   7
  -4   4  -6 1371.18 159.486   6
  -4   4  -6 1428.15 143.324   4
  -4   4  -7 9680.39 427.970   4
  -4   4  -7 9412.01 493.457   7
  -4   4  -8 1001.26 159.895   7
  -4   4  -8 1332.94 169.541   4
  -4   4  -9 588.791 129.916   7
  -4   4  -9 450.964 109.219   4
  -4   4 -10 74.1823 83.2425   7
  -4   4 -10-72.8579 69.9825   4
  -4   4 -11 1022.03 181.830   7
  -4   4 -11 1246.32 196.721   4
  -4   4 -12 216.095 93.0062   7
  -4   4 -12 326.844 120.732   4
  -4   3   9-36.0538 80.8595   2
  -4   3   8 3581.94 311.769   2
  -4   3   8 3645.17 330.357   1
  -4   3   7 1253.96 171.417   6
  -4   3   7 1140.22 181.220   1
  -4   3   7 1264.05 180.645   2
  -4   3   6 5346.06 341.807   2
  -4   3   6 5834.63 365.389   6
  -4   3   6 5396.28 365.558   1
  -4   3   6 5309.50 296.906   5
  -4   3   5 668.781 113.088   2
  -4   3   5 908.143 144.573   6
  -4   3   5 715.458 103.664   5
  -4   3   4 4686.90 314.445   6
  -4   3   4 5032.05 280.544   5
   4  -3  -4 4823.34 327.391   9
  -4   3   4 4550.07 298.431   1
  -4   3   3 17544.4 639.117   6
   4  -3  -3 18076.7 645.406   9
   4  -3  -3 17849.1 646.473   5
  -4   3   3 19167.5 586.334   5
  -4   3   3 18230.4 607.463   1
  -4   3   2 22494.7 656.263   1
  -4   3   2 21770.0 709.092   6
  -4   3   2 20912.3 627.465   5
   4  -3  -2 21335.1 677.053   9
   4  -3  -2 21792.0 711.242   5
  -4   3   1 852.759 110.533   1
  -4   3   1 707.414 114.448   6
   4  -3  -1 678.479 96.8597   9
  -4   3   1 818.722 111.883   3
  -4   3   1 666.396 99.9380   5
   4  -3  -1 585.602 103.310   5
  -4   3   0 54149.8 1249.61   6
   4  -3   0 53414.2 1148.15   9
  -4   3   0 55702.0 1144.80   3
  -4   3   0 53618.8 1176.19   5
   4  -3   0 52455.9 959.058   8
   4  -3   0 54653.3 1242.66   5
  -4   3  -1 551.493 101.546   6
   4  -3   1 487.559 78.0080   9
  -4   3  -1 584.663 96.9589   5
   4  -3   1 539.150 84.7828   1
   4  -3   1 459.459 88.9596   5
  -4   3  -2 56217.7 1294.86   6
   4  -3   2 60544.7 1365.39   6
   4  -3   2 60154.2 1214.81   1
  -4   3  -2 60644.6 1287.91   5
   4  -3   2 58625.2 1311.49   5
  -4   3  -3 40170.6 984.531   6
   4  -3   3 39020.0 1012.09   6
  -4   3  -3 40254.3 975.515   5
  -4   3  -3 41179.3 855.104   2
   4  -3   4 26671.3 765.237   6
  -4   3  -4 25619.3 726.160   6
  -4   3  -4 25734.3 659.017   2
  -4   3  -5 35848.1 906.394   6
   4  -3   5 35740.2 933.398   6
  -4   3  -5 35761.1 889.552   2
  -4   3  -5 37103.6 700.525   3
  -4   3  -6 16851.7 561.841   6
   4  -3   6 17128.3 575.790   6
  -4   3  -6 16754.7 559.827   4
  -4   3  -6 18188.0 434.796   3
  -4   3  -7 10967.6 468.845   4
   4  -3   7 11185.4 447.319   6
  -4   3  -7 11918.2 367.186   3
  -4   3  -8 923.084 148.151   7
  -4   3  -8 935.433 139.838   4
   4  -3   8 1108.39 132.834   6
  -4   3  -8 1106.47 114.875   3
  -4   3  -9 38.9170 65.6290   7
  -4   3  -9 49.7512 54.7177   4
  -4   3  -9 55.1008 50.6794   3
  -4   3 -10 2008.60 225.039   7
  -4   3 -10 2259.36 257.865   4
  -4   3 -11 88.2464 67.6077   7
  -4   3 -11 75.3325 72.9155   4
  -4   3 -12 321.487 117.387   4
  -4   3 -13 296.835 130.426   4
  -4   2   9 811.506 167.553   2
  -4   2   8 507.244 128.077   1
  -4   2   8 440.220 132.141   2
  -4   2   7 7837.25 449.373   2
  -4   2   7 7865.10 431.657   6
  -4   2   7 6974.33 428.430   1
  -4   2   7 7662.73 379.009   5
  -4   2   6 360.084 90.7519   6
  -4   2   6 422.393 107.502   1
  -4   2   6 337.244 93.0337   2
  -4   2   6 285.527 81.6006   5
  -4   2   5 54.4432 36.6171   7
  -4   2   5 79.1626 57.0301   6
  -4   2   5-22.1376 60.7821   1
  -4   2   5 148.091 66.0140   2
  -4   2   5 51.3772 48.3094   5
  -4   2   4 305.889 80.9473   6
  -4   2   4 278.745 74.3095   1
  -4   2   4 307.819 75.0003   5
   4  -2  -4 357.634 96.6515   9
   4  -2  -3 48.3479 48.8190   5
  -4   2   3 149.768 64.0940   1
   4  -2  -3 98.6149 55.9135   9
  -4   2   3 58.8592 17.1331   8
  -4   2   3 77.2998 37.5369   5
  -4   2   2 67201.9 1362.19   1
  -4   2   2 63725.6 1439.21   6
   4  -2  -2 65824.2 1408.57   9
   4  -2  -2 63162.1 1433.94   5
  -4   2   2 62658.9 1349.15   5
  -4   2   1 6699.64 339.717   6
   4  -2  -1 6173.19 354.570   6
  -4   2   1 6000.12 285.682   1
  -4   2   1 6508.88 304.797   5
   4  -2  -1 5963.54 322.769   5
   4  -2  -1 6469.09 308.002   9
  -4   2   0 82908.2 1708.51   6
  -4   2   0 84772.6 1643.45   5
   4  -2   0 83307.7 1759.59   6
   4  -2   0 86758.1 1642.00   1
   4  -2   0 82964.4 1694.30   5
   4  -2   0 83279.8 1611.19   9
   4  -2   1 166.958 44.8851   9
   4  -2   1 194.307 37.6989   8
  -4   2  -1 216.364 64.5590   6
   4  -2   1 229.722 55.9897   1
   4  -2   1 158.735 57.7003   6
  -4   2  -1 164.423 53.1079   5
   4  -2   1 187.411 59.7168   5
  -4   2  -2 142763. 2621.87   6
   4  -2   2 146129. 2678.07   6
  -4   2  -2 147822. 2603.93   5
   4  -2   2 144457. 2641.66   5
  -4   2  -3 118.288 45.6300   6
   4  -2   3 61.2050 42.7975   6
  -4   2  -3 129.508 49.1426   5
   4  -2   3 18.2476 35.1367   5
  -4   2  -4 30304.6 774.212   6
   4  -2   4 30347.5 797.661   6
  -4   2  -4 31496.3 799.272   5
   4  -2   4 30263.9 800.118   5
  -4   2  -4 31098.4 736.566   2
  -4   2  -5 12947.4 444.768   6
   4  -2   5 13503.6 478.280   5
   4  -2   5 13610.9 469.799   6
  -4   2  -5 13784.5 367.124   3
  -4   2  -5 13050.7 459.016   2
   4  -2   6 18417.6 560.611   6
  -4   2  -6 19331.3 605.628   4
  -4   2  -6 19324.4 498.825   3
  -4   2  -7 28484.9 701.062   3
  -4   2  -7 27022.3 706.314   6
  -4   2  -7 29112.3 829.567   4
   4  -2   7 27802.5 732.070   6
  -4   2  -8 1312.48 165.769   7
   4  -2   8 1660.41 144.594   6
  -4   2  -8 1435.21 174.347   4
  -4   2  -8 1360.33 137.763   3
  -4   2  -9 5436.03 367.005   4
  -4   2  -9 4956.09 293.000   3
  -4   2  -9 4560.40 317.995   7
  -4   2 -10 1771.65 228.063   4
  -4   2 -10 1786.44 189.509   3
  -4   2 -10 2081.40 213.722   7
  -4   2 -11 2267.92 267.234   4
  -4   2 -11 2396.28 241.686   3
  -4   2 -11 2450.78 244.002   7
  -4   2 -12 911.378 190.668   4
  -4   2 -13 212.002 120.779   4
  -4   1   9 1037.83 194.849   1
  -4   1   9 1057.48 190.837   2
  -4   1   8 60.9797 84.4392   1
  -4   1   8 69.5483 55.8829   6
  -4   1   8 250.709 96.1858   2
  -4   1   7 196.766 95.0776   1
  -4   1   7-56.3628 72.0280   6
  -4   1   7 129.121 82.0254   2
  -4   1   7-6.02760 54.2869   5
  -4   1   6 5162.16 313.596   5
  -4   1   6 5983.99 374.763   2
  -4   1   6 5414.81 352.245   6
  -4   1   6 5637.61 351.747   1
  -4   1   5 12344.5 483.456   5
  -4   1   5 11931.5 522.960   6
  -4   1   5 10996.0 386.771   7
  -4   1   5 11779.3 489.876   1
  -4   1   4 27962.4 723.761   7
  -4   1   4 30276.9 886.129   6
  -4   1   4 29417.8 807.925   5
  -4   1   4 30386.3 822.954   1
  -4   1   3 380.309 101.664   6
   4  -1  -3 449.037 94.1400   9
  -4   1   3 271.408 73.1619   5
  -4   1   3 340.189 74.2674   1
  -4   1   2 21016.7 624.476   5
  -4   1   2 20924.3 674.938   6
   4  -1  -2 21244.2 646.141   9
   4  -1  -2 21370.4 676.856   5
  -4   1   2 21033.6 591.964   9
  -4   1   2 22422.6 609.563   1
  -4   1   1 24520.9 679.672   5
  -4   1   1 24707.4 727.937   6
  -4   1   1 25622.9 644.444   1
  -4   1   1 24829.9 625.648   9
   4  -1  -1 24204.5 664.010   1
   4  -1  -1 25906.6 682.435   9
   4  -1  -1 25274.7 727.091   5
  -4   1   1 25273.5 519.317   8
   4  -1   0 74360.5 1426.20   9
  -4   1   0 75482.5 1529.00   6
   4  -1   0 70134.0 1542.45   6
   4  -1   0 73199.5 1424.32   1
  -4   1   0 73890.4 1468.37   5
   4  -1   0 71763.7 1505.29   5
  -4   1  -1 2333.34 182.644   6
   4  -1   1 2512.75 158.338   1
   4  -1   1 2471.79 194.184   6
  -4   1  -1 2541.05 172.950   5
   4  -1   1 2445.41 153.717   9
   4  -1   1 2563.31 185.030   5
   4  -1   1 2315.96 132.888   8
  -4   1  -2 22102.2 629.360   6
   4  -1   2 22890.5 662.840   6
   4  -1   2 23294.6 561.537   8
   4  -1   2 23663.4 642.725   5
  -4   1  -2 22885.5 614.417   5
  -4   1  -3 475.926 78.5184   6
   4  -1   3 303.844 65.3830   6
  -4   1  -3 308.120 62.6927   5
   4  -1   3 322.935 66.5594   5
  -4   1  -4 143710. 2564.04   6
   4  -1   4 145987. 2604.96   6
  -4   1  -4 148386. 2602.74   5
   4  -1   4 148933. 2616.20   5
  -4   1  -5 80024.5 1523.22   6
   4  -1   5 79544.0 1550.75   6
  -4   1  -5 80481.2 1584.28   5
  -4   1  -5 82774.3 1604.44   2
   4  -1   5 80204.0 1581.85   5
  -4   1  -6 22657.0 579.494   6
  -4   1  -6 23256.7 684.589   4
   4  -1   6 22857.9 600.958   6
  -4   1  -6 23129.3 601.066   3
   4  -1   6 23100.6 644.127   5
  -4   1  -7 24574.1 601.165   6
  -4   1  -7 25103.5 762.055   4
   4  -1   7 24291.5 623.953   6
  -4   1  -7 26077.1 685.831   3
   4  -1   7 24915.9 686.843   5
  -4   1  -8 2919.35 252.986   4
   4  -1   8 3089.23 178.249   6
  -4   1  -8 3670.51 242.164   3
  -4   1  -9 9151.24 490.812   4
  -4   1  -9 9861.78 444.986   3
  -4   1  -9 9614.77 439.658   7
  -4   1 -10 698.093 118.000   7
  -4   1 -10 830.368 156.616   4
  -4   1 -10 698.728 126.065   3
  -4   1 -11 1795.66 243.817   4
  -4   1 -11 2364.51 248.975   3
  -4   1 -11 1832.43 193.508   7
  -4   1 -12 843.031 181.470   4
  -4   1 -12 1274.72 202.668   3
  -4   1 -13 335.851 121.361   4
  -4   0   9 94.9613 97.0865   1
  -4   0   9 28.9841 68.9016   2
  -4   0   8 20.1657 55.1443   1
  -4   0   8 173.706 99.1771   2
  -4   0   8 59.5616 72.2074   6
  -4   0   8 190.909 76.1662   5
  -4   0   7 1529.98 190.556   1
  -4   0   7 1082.49 162.640   6
  -4   0   7 1381.86 201.012   2
  -4   0   7 1295.76 167.668   5
  -4   0   6 189.917 54.9543   7
  -4   0   6 124.561 66.0530   1
  -4   0   6 129.806 79.3776   6
  -4   0   6-37.2158 48.9383   2
  -4   0   6 49.9342 54.4792   5
  -4   0   5 11243.8 509.255   6
  -4   0   5 10356.3 445.256   1
  -4   0   5 9832.22 451.497   5
  -4   0   5 10386.9 381.749   7
  -4   0   4 24920.8 654.732   7
  -4   0   4 24621.8 788.388   6
  -4   0   4 23750.6 694.415   1
  -4   0   4 24236.9 737.175   5
  -4   0   3 5028.96 263.773   1
  -4   0   3 4748.53 303.401   6
   4   0  -3 5411.28 313.022   9
  -4   0   3 4895.90 284.851   5
  -4   0   3 5412.60 264.483   7
   4   0  -2 7013.66 319.397   1
  -4   0   2 6581.22 349.577   6
   4   0  -2 6921.74 330.661   9
  -4   0   2 7079.40 306.446   9
  -4   0   2 6670.95 325.455   5
  -4   0   2 6481.42 294.511   7
  -4   0   2 6769.35 287.519   1
  -4   0   1 5573.35 239.620   1
  -4   0   1 5449.17 302.269   6
  -4   0   1 4845.72 265.689   5
   4   0  -1 5176.93 250.520   1
   4   0  -1 5128.83 261.275   9
  -4   0   1 5105.95 237.162   9
   4   0  -1 5005.24 283.659   5
  -4   0   0 11736.0 445.190   6
   4   0   0 11444.9 379.642   9
  -4   0   0 11243.8 327.707   8
   4   0   0 11115.9 426.351   5
  -4   0   0 11889.2 359.766   9
   4   0   0 11504.0 371.818   1
  -4   0   0 11766.5 412.859   5
  -4   0  -1 1854.71 159.387   6
   4   0   1 2213.56 170.923   5
   4   0   1 2265.79 142.242   1
  -4   0  -1 2457.66 171.722   5
  -4   0  -1 2300.80 134.887   8
   4   0   1 2146.57 140.454   9
  -4   0  -2 312342. 5174.28   6
   4   0   2 313758. 5201.42   6
  -4   0  -2 313949. 5145.98   5
   4   0   2 312596. 5177.50   5
   4   0   2 314002. 5080.82   8
  -4   0  -3 1019.21 104.553   6
   4   0   3 889.536 104.089   6
   4   0   3 1034.27 103.156   8
  -4   0  -3 909.396 98.1548   5
   4   0   3 885.115 101.571   5
  -4   0  -4 163917. 2816.32   6
   4   0   4 166539. 2857.14   6
  -4   0  -4 164425. 2852.09   5
   4   0   4 165763. 2869.55   5
  -4   0  -5 467.945 82.6692   2
  -4   0  -5 419.822 61.6832   6
   4   0   5 353.109 63.8653   6
  -4   0  -5 435.240 74.6124   5
   4   0   5 360.045 68.3378   5
  -4   0  -6 19108.4 471.159   6
  -4   0  -6 19396.6 615.120   4
   4   0   6 19457.9 502.863   6
   4   0   6 19485.6 548.006   5
  -4   0  -6 19037.1 554.980   3
  -4   0  -7 34790.2 706.879   6
  -4   0  -7 34950.1 958.422   4
   4   0   7 35770.3 748.152   6
   4   0   7 35071.5 831.520   5
  -4   0  -7 36630.4 903.975   3
  -4   0  -8 140.563 64.2457   4
   4   0   8 116.967 43.8909   5
  -4   0  -8 119.026 59.7186   3
  -4   0  -9 8037.06 460.749   4
   4   0   9 8040.26 344.249   5
  -4   0 -10 48.3081 38.7486   7
  -4   0 -10 50.0840 74.3419   4
  -4   0 -10 41.3494 61.9054   3
  -4   0 -11 3449.47 342.335   4
  -4   0 -11 3535.74 319.730   3
  -4   0 -12 855.291 195.780   4
  -4   0 -12 1334.89 209.166   3
  -4   0 -13 561.864 158.029   3
  -4  -1   9 490.663 125.391   1
  -4  -1   9 272.612 121.077   2
  -4  -1   8 1509.22 198.315   1
  -4  -1   8 1623.27 212.336   6
  -4  -1   8 1855.11 242.847   2
  -4  -1   8 1483.77 201.683   5
  -4  -1   7 2724.52 264.981   6
  -4  -1   7 2137.54 216.598   1
  -4  -1   7 1953.72 236.064   2
  -4  -1   7 2140.31 230.892   5
  -4  -1   6 7418.53 432.385   6
  -4  -1   6 8280.39 406.472   1
  -4  -1   6 7690.52 422.801   5
  -4  -1   6 7472.65 335.249   7
  -4  -1   5 3828.82 296.950   6
  -4  -1   5 4165.11 261.091   1
  -4  -1   5 3449.94 268.561   5
  -4  -1   5 3432.10 218.975   7
  -4  -1   4 7589.20 407.904   6
  -4  -1   4 8492.62 360.224   1
  -4  -1   4 8385.78 406.878   5
  -4  -1   4 7744.00 334.136   7
  -4  -1   3 19604.5 555.811   1
  -4  -1   3 19639.2 644.808   5
  -4  -1   3 19787.6 574.735   7
   4   1  -2 64657.1 1321.61   1
  -4  -1   2 64565.4 1324.29   9
   4   1  -2 62443.0 1368.54   9
  -4  -1   2 66165.2 1416.84   5
  -4  -1   2 66264.8 1336.99   7
  -4  -1   2 66125.7 1276.89   1
   4   1  -1 631.553 80.9150   1
   4   1  -1 599.509 88.5655   9
  -4  -1   1 555.318 77.2756   9
  -4  -1   1 521.337 68.0801   1
  -4  -1   1 573.958 93.0583   5
  -4  -1   1 606.884 85.5729   7
   4   1   0 24461.1 692.180   5
   4   1   0 25095.0 620.759   9
  -4  -1   0 24311.1 671.275   5
  -4  -1   0 25346.7 588.310   9
   4   1   0 25071.7 591.204   1
  -4  -1  -1 45085.9 1038.16   6
   4   1   1 45236.6 921.340   9
  -4  -1  -1 46383.7 1016.20   5
  -4  -1  -1 46999.7 947.441   8
   4   1   1 46862.7 1035.16   5
  -4  -1  -2 144259. 2606.87   6
   4   1   2 147266. 2552.58   8
  -4  -1  -2 146515. 2580.78   5
  -4  -1  -2 151328. 2553.76   8
   4   1   2 147158. 2608.18   5
   4   1   3 736.166 89.2451   8
  -4  -1  -3 854.920 97.9519   6
  -4  -1  -3 749.006 90.6089   5
   4   1   3 813.376 96.0399   5
  -4  -1  -4 68570.1 1301.96   5
  -4  -1  -4 65961.8 1280.10   6
   4   1   4 66977.8 1312.43   5
   4   1   4 66532.1 1341.14   8
  -4  -1  -5 11840.2 337.016   6
  -4  -1  -5 11544.9 368.568   5
   4   1   5 11194.3 372.838   5
  -4  -1  -6 38906.3 741.456   6
  -4  -1  -6 37985.5 964.867   4
   4   1   6 38428.6 845.155   5
  -4  -1  -6 37020.1 828.191   5
  -4  -1  -6 37907.6 913.051   3
   4   1   7 31514.2 724.875   5
  -4  -1  -7 29677.3 556.670   6
  -4  -1  -7 31458.9 893.355   4
  -4  -1  -7 31417.0 845.630   3
  -4  -1  -8 14861.9 613.923   4
  -4  -1  -8 15850.6 589.719   3
   4   1   8 14903.0 452.394   5
  -4  -1  -9 21658.0 806.409   4
   4   1   9 21748.1 584.823   5
  -4  -1  -9 21384.8 757.545   3
  -4  -1 -10 1976.77 242.930   4
  -4  -1 -10 2121.53 234.114   3
  -4  -1 -10 1788.30 156.852   7
  -4  -1 -11 2190.04 279.206   4
  -4  -1 -11 2724.56 291.919   3
  -4  -1 -12-5.09696 66.7844   4
  -4  -1 -12 7.71762 79.6355   3
  -4  -1 -13 727.267 173.204   3
  -4  -2  10 2448.79 273.795   1
  -4  -2   9 111.935 85.2933   5
  -4  -2   9 109.468 77.8840   1
  -4  -2   9 91.7413 93.4929   2
  -4  -2   8 1506.10 210.023   5
  -4  -2   8 1519.61 213.637   6
  -4  -2   8 1171.42 194.568   2
  -4  -2   8 1055.90 162.894   1
  -4  -2   7 2190.99 239.401   5
  -4  -2   7 2725.83 283.065   2
  -4  -2   7 2175.56 211.307   1
  -4  -2   6 592.950 124.286   5
  -4  -2   6 896.635 128.188   1
  -4  -2   6 613.506 99.9339   7
  -4  -2   5 2412.38 192.187   1
  -4  -2   5 2208.58 223.568   5
  -4  -2   5 2001.60 175.413   7
  -4  -2   4 451.393 107.135   5
  -4  -2   4 606.654 94.6466   7
  -4  -2   4 517.537 85.2747   1
  -4  -2   3 4487.23 225.935   1
  -4  -2   3 4503.69 294.081   5
  -4  -2   3 4531.41 253.896   7
   4   2  -2 12325.4 403.170   1
  -4  -2   2 12668.1 428.826   9
  -4  -2   2 12418.8 490.537   5
  -4  -2   2 13235.8 451.579   7
  -4  -2   2 12122.9 372.328   1
   4   2  -2 11986.6 449.706   9
  -4  -2   1 18828.4 457.509   1
   4   2  -1 17877.2 475.824   1
   4   2  -1 17832.5 534.248   9
  -4  -2   1 18772.3 509.230   9
  -4  -2   1 18497.4 590.650   5
  -4  -2   1 18434.5 550.520   7
   4   2   0 148548. 2539.16   9
  -4  -2   0 150093. 2496.29   9
  -4  -2   0 145153. 2659.82   5
  -4  -2   0 151432. 2620.80   7
   4   2   0 141757. 2465.00   1
   4   2   1 20823.1 499.530   9
  -4  -2  -1 19863.0 583.021   5
  -4  -2  -1 20288.8 572.820   7
  -4  -2  -1 19540.1 536.307   8
   4   2   2 30242.2 746.313   5
   4   2   2 29428.1 624.867   9
  -4  -2  -2 29650.1 736.210   5
  -4  -2  -2 31027.8 724.707   8
  -4  -2  -3 20642.4 552.139   5
  -4  -2  -3 21414.8 584.202   8
   4   2   3 20099.1 564.441   8
   4   2   3 21583.5 571.913   5
  -4  -2  -4 125817. 2190.19   5
   4   2   4 124154. 2253.52   8
   4   2   4 124458. 2207.58   5
  -4  -2  -5 10077.8 310.679   6
  -4  -2  -5 10099.1 322.294   5
   4   2   5 9780.39 336.961   5
   4   2   5 10265.6 395.399   8
  -4  -2  -6 66922.7 1491.94   4
  -4  -2  -6 69836.5 1208.35   6
  -4  -2  -6 68852.4 1289.28   5
   4   2   6 71004.4 1324.53   5
   4   2   6 69471.0 1457.06   8
  -4  -2  -6 68851.6 1454.06   3
  -4  -2  -7 331.011 77.4899   3
  -4  -2  -7 340.894 98.2181   4
   4   2   7 225.131 49.8486   5
  -4  -2  -8 14633.5 612.228   4
   4   2   8 15121.0 418.685   5
  -4  -2  -8 14643.9 594.145   3
  -4  -2  -9 19639.6 777.370   4
  -4  -2  -9 19467.8 739.725   3
  -4  -2 -10 283.608 104.713   4
  -4  -2 -10 238.930 89.7079   3
  -4  -2 -11 5575.80 447.169   4
  -4  -2 -11 5861.04 441.222   3
  -4  -2 -12 574.551 150.588   4
  -4  -2 -12 682.861 163.488   3
  -4  -2 -13 498.408 149.226   3
  -4  -3  10 1560.94 212.243   1
  -4  -3   9 1055.93 193.249   5
  -4  -3   9 1497.95 235.840   2
  -4  -3   9 1083.14 173.232   1
  -4  -3   8 508.407 135.986   2
  -4  -3   8 231.565 83.9831   1
  -4  -3   7 23.8158 73.9570   2
  -4  -3   7 54.3821 61.9970   1
  -4  -3   6 118.069 52.5352   1
   4   3  -6 226.826 75.8571   7
  -4  -3   5 4325.15 248.674   1
   4   3  -5 4028.00 272.679   7
  -4  -3   4 7337.92 308.652   1
   4   3  -4 7512.12 366.719   7
  -4  -3   4 7809.76 363.481   7
   4   3  -3 12709.4 481.562   7
  -4  -3   3 12298.6 465.651   7
  -4  -3   3 13019.5 394.127   1
  -4  -3   2 23537.5 635.903   9
   4   3  -2 22416.6 666.837   7
  -4  -3   2 23891.3 551.293   1
  -4  -3   2 22859.8 666.561   7
   4   3  -1 42185.2 843.222   1
  -4  -3   1 41952.5 818.037   1
  -4  -3   1 42656.5 908.163   9
   4   3  -1 42638.6 996.887   7
  -4  -3   1 43206.8 995.987   7
   4   3  -1 41486.4 943.618   9
   4   3   0 100914. 1819.81   9
  -4  -3   0 100956. 1775.38   9
   4   3   0 99628.8 1715.06   1
   4   3   0 99973.6 1915.85   7
  -4  -3   0 103241. 1918.01   7
  -4  -3  -1 221.846 50.7140   7
  -4  -3  -1 246.075 61.6085   5
   4   3   1 213.590 45.2286   9
  -4  -3  -2 45432.6 1011.65   5
   4   3   2 45895.3 859.427   9
  -4  -3  -2 45061.1 1000.96   8
  -4  -3  -2 44464.1 1002.21   7
  -4  -3  -3 1244.22 125.601   8
  -4  -3  -3 1250.96 118.376   5
  -4  -3  -3 1257.75 121.566   7
  -4  -3  -4 22952.0 615.568   7
  -4  -3  -4 22264.4 567.681   5
   4   3   4 23359.8 639.336   8
  -4  -3  -5 20.0923 33.4187   4
   4   3   5 10.6321 39.6438   8
  -4  -3  -5 86.5676 32.4403   5
  -4  -3  -5 100.858 44.7315   7
  -4  -3  -6 63219.4 1423.09   4
  -4  -3  -6 62786.1 1157.39   6
  -4  -3  -6 64665.0 1405.68   3
  -4  -3  -6 63747.9 1171.25   5
   4   3   6 66241.3 1383.48   8
  -4  -3  -6 65769.6 1293.29   7
  -4  -3  -7 28037.1 865.717   4
   4   3   7 29037.8 814.548   8
  -4  -3  -7 29750.3 711.892   7
  -4  -3  -7 28927.4 856.785   3
  -4  -3  -8 33865.1 1026.69   4
  -4  -3  -8 34783.9 1018.81   3
  -4  -3  -8 34300.9 782.377   7
   4   3   8 33945.8 942.127   8
  -4  -3  -9 9215.55 511.785   4
  -4  -3  -9 8913.62 493.884   3
   4   3   9 8150.66 425.269   8
   4   3  10 614.177 131.898   8
  -4  -3 -10 598.040 138.410   3
  -4  -3 -11 7781.18 533.640   4
   4   3  11 7607.12 456.332   8
  -4  -3 -11 8060.40 528.389   3
  -4  -3 -12 98.7875 97.0202   4
   4   3  12 24.6498 68.8592   8
  -4  -3 -12 133.624 114.894   3
   4   3  13 192.755 94.4749   8
  -4  -4  10 6887.89 442.038   1
  -4  -4   9 251.614 127.575   2
  -4  -4   9 105.166 75.8050   1
  -4  -4   8 10688.7 611.883   2
  -4  -4   8 12205.7 531.356   1
   4   4  -8 11282.3 541.271   7
  -4  -4   7 505.396 135.508   2
  -4  -4   7 622.675 109.117   1
   4   4  -7 493.958 115.403   7
   4   4  -6 453.174 105.062   7
  -4  -4   6 578.949 99.0905   1
  -4  -4   5 3471.58 215.160   1
   4   4  -5 3577.37 272.603   7
   4   4  -4 766.690 124.075   7
  -4  -4   4 548.170 80.1087   1
  -4  -4   3 5942.74 234.278   1
   4   4  -3 6207.79 338.271   7
   4   4  -2 1281.49 148.968   7
  -4  -4   2 1330.94 145.951   7
  -4  -4   2 1233.91 122.422   9
  -4  -4   2 1200.74 88.8319   1
   4   4  -1 3639.71 243.853   7
  -4  -4   1 3502.89 233.872   7
  -4  -4   1 3640.30 193.471   9
   4   4   0 29276.2 563.189   1
   4   4   0 28055.8 669.662   9
  -4  -4   0 29042.3 639.586   9
   4   4   0 28262.8 774.573   7
  -4  -4   0 29462.9 777.261   7
   4   4   1 6840.70 319.259   7
  -4  -4  -1 6582.43 212.994   9
   4   4   1 6933.52 240.816   9
  -4  -4  -1 6567.27 310.823   7
   4   4   2 53655.3 1166.48   7
   4   4   2 53747.9 969.770   9
  -4  -4  -2 51586.8 1153.42   8
  -4  -4  -2 53095.5 1154.88   7
  -4  -4  -3 40612.0 940.847   5
   4   4   3 43323.2 773.854   9
  -4  -4  -3 41435.4 957.894   7
  -4  -4  -3 41607.8 987.527   8
  -4  -4  -4 89772.8 1768.87   8
  -4  -4  -4 88113.7 1647.40   5
  -4  -4  -4 87581.9 1688.28   7
  -4  -4  -5 13745.8 498.907   4
  -4  -4  -5 13883.5 388.538   5
   4   4   5 14032.3 486.958   8
  -4  -4  -5 13268.7 435.797   7
   4   4   6 86718.2 1733.51   8
  -4  -4  -6 86041.5 1795.30   4
  -4  -4  -6 83739.5 1474.41   5
  -4  -4  -6 85488.1 1614.61   7
  -4  -4  -6 85617.7 1782.20   3
  -4  -4  -7 752.484 90.8596   7
  -4  -4  -7 900.635 145.081   3
  -4  -4  -7 756.195 57.6511   6
  -4  -4  -7 682.842 122.868   4
   4   4   7 749.129 113.884   8
  -4  -4  -8 6013.97 391.991   4
  -4  -4  -8 6246.61 397.805   3
   4   4   8 6891.36 361.939   8
  -4  -4  -8 6334.47 256.845   7
  -4  -4  -9 6815.50 447.505   4
   4   4   9 6281.98 367.763   8
  -4  -4  -9 6347.51 427.322   3
  -4  -4 -10 1355.91 225.064   4
   4   4  10 1599.55 194.935   8
  -4  -4 -10 1775.02 241.948   3
  -4  -4 -11 6216.02 483.063   4
  -4  -4 -11 6539.57 488.272   3
   4   4  11 6553.87 416.822   8
   4   4  12 135.541 87.9202   8
  -4  -4 -12-4.55872 91.1751   3
   4   4  13 2005.06 261.482   8
  -4  -5   9 1432.24 242.772   2
  -4  -5   9 1216.88 170.292   1
   4   5  -8 2938.43 283.001   7
  -4  -5   8 2770.22 238.897   1
  -4  -5   8 2623.48 306.697   2
   4   5  -7 370.156 102.846   7
  -4  -5   7 472.760 141.821   2
  -4  -5   7 343.255 85.4253   1
   4   5  -6 708.263 136.594   7
  -4  -5   6 883.397 116.612   1
  -4  -5   5 4994.99 250.768   1
   4   5  -5 4610.74 327.558   7
   4   5  -4 222.349 83.2463   7
  -4  -5   4 250.223 54.0412   1
   4   5  -3 407.222 93.2878   7
  -4  -5   3 421.501 56.7584   1
  -4  -5   2 42260.0 770.997   1
  -4  -5   2 40512.8 951.268   9
   4   5  -2 41357.2 1070.59   7
  -4  -5   1 14294.1 427.092   9
   4   5  -1 13931.6 530.557   7
  -4  -5   0 9859.99 307.396   9
   4   5   0 9980.79 428.704   7
  -4  -5   0 10054.5 421.306   7
  -4  -5  -1 25380.6 519.220   9
   4   5   1 25111.0 726.718   7
  -4  -5  -1 24772.0 717.212   7
   4   5   2 46546.1 844.574   9
   4   5   2 45457.6 1076.46   7
  -4  -5  -2 45382.1 1066.37   7
   4   5   3 15788.7 334.885   9
   4   5   3 16039.4 529.292   7
  -4  -5  -3 15377.5 535.842   8
  -4  -5  -3 16282.2 525.390   7
  -4  -5  -4 56493.0 1212.16   4
  -4  -5  -4 54007.2 1155.98   5
  -4  -5  -4 56948.4 1206.91   7
  -4  -5  -5 5005.25 290.615   4
  -4  -5  -5 5288.33 230.621   5
  -4  -5  -5 5145.07 262.896   7
  -4  -5  -6 6089.28 242.243   6
  -4  -5  -6 5940.70 344.174   4
  -4  -5  -6 5454.20 334.470   3
  -4  -5  -6 5547.44 265.818   7
  -4  -5  -6 5721.30 204.161   5
  -4  -5  -7 1934.86 212.784   3
  -4  -5  -7 1916.38 119.983   6
   4   5   7 1904.15 188.225   8
  -4  -5  -7 1679.02 196.236   4
  -4  -5  -7 2133.32 151.900   7
  -4  -5  -8 18250.1 731.533   4
  -4  -5  -8 18106.8 733.594   3
   4   5   8 18605.7 651.324   8
  -4  -5  -9 12722.2 632.884   4
  -4  -5  -9 11802.6 609.503   3
   4   5   9 12391.7 533.775   8
  -4  -5 -10 8713.83 548.100   4
  -4  -5 -10 8621.73 550.882   3
   4   5  10 8334.10 449.312   8
  -4  -5 -11 4587.25 420.371   4
  -4  -5 -11 5382.14 459.291   3
   4   5  11 4947.79 359.267   8
   4   5  12 1849.40 237.386   8
   4   6  -9 55.9665 97.7821   7
  -4  -6   8 5807.18 459.504   2
   4   6  -8 5404.18 411.036   7
   4   6  -7 280.468 98.8386   7
  -4  -6   7 84.9787 82.2261   2
  -4  -6   7 269.144 81.9934   1
  -4  -6   6 24256.6 667.654   1
   4   6  -6 24585.3 878.548   7
   4   6  -5 742.261 133.179   7
  -4  -6   5 587.677 79.8556   1
   4   6  -4 95.9805 62.5051   7
  -4  -6   4 30.3086 21.7343   1
   4   6  -3 2193.46 222.045   7
  -4  -6   3 2591.84 119.295   1
   4   6  -2 731.554 128.058   7
  -4  -6   2 571.992 89.0618   9
  -4  -6   1 2477.36 159.052   9
   4   6  -1 2168.81 209.732   7
  -4  -6   0 303.201 48.3460   9
   4   6   0 276.557 76.7125   7
  -4  -6  -1 6824.07 199.747   9
   4   6   1 7202.40 366.921   7
   4   6   2 36065.0 945.808   7
   4   6   3 802.489 117.165   7
  -4  -6  -3 629.787 98.3171   7
  -4  -6  -3 706.990 92.9880   4
  -4  -6  -4 39175.7 955.124   4
   4   6   4 38640.5 970.576   7
  -4  -6  -4 40828.6 976.932   7
  -4  -6  -5 9828.41 372.131   6
  -4  -6  -5 9208.82 414.124   4
  -4  -6  -5 8801.82 332.701   5
  -4  -6  -5 8769.34 422.721   3
  -4  -6  -5 9178.08 381.245   7
  -4  -6  -6 36174.8 833.221   6
  -4  -6  -6 35620.3 995.831   4
  -4  -6  -6 35067.4 732.476   5
  -4  -6  -6 34902.2 1012.50   3
  -4  -6  -6 36045.3 867.190   7
  -4  -6  -7 5.30572 61.4333   3
  -4  -6  -7 28.8147 31.3345   7
  -4  -6  -7 80.3358 61.3660   4
  -4  -6  -7 83.9729 34.4246   6
  -4  -6  -8 18931.5 759.745   4
  -4  -6  -8 18361.9 768.019   3
  -4  -6  -9 36.6618 65.5680   4
  -4  -6  -9 114.502 96.1742   3
  -4  -6 -10 5402.13 438.242   4
  -4  -6 -10 5208.20 436.065   3
   4   6  10 5904.40 378.196   8
  -4  -6 -11 1258.05 230.592   4
   4   6  11 1626.94 215.795   8
  -4  -6 -11 1435.37 251.262   3
   4   7  -9 3252.76 343.585   7
   4   7  -8 461.048 142.674   7
  -4  -7   8 430.791 129.581   2
   4   7  -7 648.046 145.718   7
  -4  -7   7 508.258 127.107   2
   4   7  -6 5714.80 416.723   7
   4   7  -5 1795.06 222.001   7
   4   7  -4 546.311 134.931   7
  -4  -7   4 660.518 98.7250   4
  -4  -7   4 704.275 62.8954   1
   4   7  -3 5986.31 392.093   7
  -4  -7   2 2800.44 193.834   9
   4   7  -2 3098.11 271.651   7
   4   7  -1 343.792 94.1033   7
  -4  -7   1 295.582 55.5817   9
  -4  -7   0 23787.4 539.714   9
   4   7   0 23330.8 778.946   7
  -4  -7  -1 4727.41 147.900   9
   4   7   1 4949.24 318.644   7
  -4  -7  -2 38176.3 849.121   4
   4   7   2 37860.1 695.517   1
   4   7   2 38213.0 1027.15   7
  -4  -7  -3 19405.4 573.828   4
   4   7   3 20741.5 677.863   7
  -4  -7  -4 13249.8 485.300   4
   4   7   4 12825.8 506.935   7
  -4  -7  -5 1835.28 197.841   3
  -4  -7  -5 1576.93 157.286   6
  -4  -7  -5 1663.20 176.484   4
   4   7   5 1738.63 169.235   7
  -4  -7  -6 11749.9 521.920   4
  -4  -7  -6 11042.2 428.720   6
  -4  -7  -6 11976.1 555.398   3
  -4  -7  -6 11283.2 359.421   5
  -4  -7  -6 11325.7 442.168   7
  -4  -7  -7 2157.59 245.661   3
  -4  -7  -7 1889.08 218.644   4
  -4  -7  -8 4303.91 354.190   4
  -4  -7  -8 4007.78 354.653   3
  -4  -7  -9 2434.31 286.647   4
  -4  -7  -9 2322.55 291.900   3
  -4  -7 -10 6437.07 484.918   4
  -4  -7 -10 5847.31 484.653   3
   4   8  -8 3611.86 369.583   7
  -4  -8   7 199.493 104.803   2
   4   8  -7 211.676 102.186   7
  -4  -8   6 12218.4 619.566   2
   4   8  -6 10094.6 600.649   7
   4   8  -5 130.572 95.4285   7
   4   8  -4 5420.45 409.020   7
   4   8  -3 294.459 100.458   7
   4   8  -2 58.7681 54.1889   7
  -4  -8   2 17.2060 31.8422   9
  -4  -8   1 2390.51 158.743   9
   4   8  -1 2378.81 249.786   7
   4   8   0 153.969 84.0224   7
  -4  -8   0 179.486 40.6052   9
  -4  -8  -1 6491.15 254.499   4
   4   8   1 6849.42 405.167   7
   4   8   2 1500.78 185.384   7
  -4  -8  -2 1371.32 122.603   4
   4   8   2 1245.73 62.7959   1
  -4  -8  -3 94.9147 48.6484   4
   4   8   3 73.9012 29.0121   1
   4   8   3 67.8335 63.8397   7
  -4  -8  -4 13802.1 510.266   4
   4   8   4 14202.1 432.102   1
  -4  -8  -4 13629.1 558.544   3
   4   8   4 13158.4 548.870   7
   4   8   5 352.081 89.5304   7
  -4  -8  -5 242.211 79.9188   3
  -4  -8  -5 283.907 78.6825   4
  -4  -8  -6 16698.8 654.244   4
  -4  -8  -6 17514.1 712.170   3
   4   8   6 17282.8 600.118   7
  -4  -8  -7 1333.41 205.799   3
  -4  -8  -7 1139.28 186.282   4
  -4  -8  -8 19509.8 802.598   4
  -4  -8  -8 19847.2 852.155   3
  -4  -8  -9 108.400 84.6957   4
  -4  -8  -9 221.480 125.952   3
  -4  -8 -10 1903.95 282.996   4
   4   9  -7 2482.13 315.328   7
  -4  -9   7 2380.43 292.479   2
   4   9  -6 274.550 115.434   7
  -4  -9   6 263.406 106.632   2
   4   9  -5 290.238 134.920   7
   4   9  -4 2557.43 295.580   7
   4   9  -3 1988.48 255.314   7
   4   9  -2 1334.56 208.647   7
   4   9  -1 2993.18 291.580   7
   4   9   0 1629.30 211.229   7
  -4  -9   0 1650.66 101.542   4
  -4  -9  -1 3990.05 187.483   4
   4   9   1 4752.52 354.680   7
  -4  -9  -2 2289.66 159.475   4
   4   9   2 2406.31 247.263   7
  -4  -9  -3 2560.97 190.177   4
   4   9   3 2765.92 138.548   1
   4   9   3 3020.19 270.325   7
  -4  -9  -4 9477.89 416.338   4
  -4  -9  -4 8698.71 462.706   3
   4   9   4 9877.68 339.233   1
   4   9   4 9376.98 478.152   7
  -4  -9  -5 7168.55 383.855   4
   4   9   5 7179.26 324.711   1
   4   9   5 7256.36 408.845   7
  -4  -9  -5 6729.86 427.217   3
  -4  -9  -6 10835.9 514.798   4
   4   9   6 10026.7 471.022   7
   4   9   6 11033.9 452.695   1
  -4  -9  -6 10948.8 573.238   3
  -4  -9  -7 69.6636 69.0566   3
  -4  -9  -7 219.179 93.6326   4
   4   9   7 158.135 76.5269   1
  -4  -9  -8 3181.47 311.451   4
   4   9   8 2736.29 259.052   1
  -4  -9  -8 3042.63 330.777   3
   4   9   9 1708.45 215.661   1
  -4  -9  -9 1513.06 239.645   4
  -4  -9 -10 1150.72 221.858   4
   4   9  10 574.420 150.238   1
  -4 -10   7 49.2441 73.4940   2
  -4 -10   6 3848.34 356.827   2
  -4 -10   5 103.936 81.4358   2
   4  10  -5 264.790 126.513   7
   4  10  -4 11887.7 682.018   7
   4  10  -3 4180.69 385.322   7
   4  10  -2 4090.28 374.692   7
   4  10  -1 161.604 96.5226   7
   4  10   0 1479.82 213.349   7
   4  10   1 2.67316 61.6420   7
   4  10   2 31.3558 67.4174   7
  -4 -10  -3 4613.60 326.201   3
   4  10   3 5379.92 384.674   7
   4  10   4 3221.01 298.767   7
  -4 -10  -4 3384.88 294.137   3
   4  10   5 105.771 72.3001   7
  -4 -10  -5 95.9592 92.8551   3
  -4 -10  -5 94.7873 67.1794   4
  -4 -10  -6 6525.22 398.754   4
  -4 -10  -6 8411.95 516.634   3
  -4 -10  -7-12.1026 60.9219   4
  -4 -10  -7-102.907 85.2142   3
  -4 -10  -8 6370.66 443.663   4
   4  11  -3 1052.23 213.749   7
   4  11  -2 2012.09 281.039   7
   4  11  -1 1251.11 210.024   7
   4  11   0 592.877 152.482   7
   4  11   1 1301.98 220.698   7
   4  11   2 920.246 166.482   7
  -4 -11  -2 755.054 136.415   3
   4  11   3 1566.05 222.601   7
  -4 -11  -3 1476.86 200.293   3
  -4 -11  -4 5683.02 400.385   3
   4  11   4 5542.01 407.488   7
  -4 -11  -5 5548.98 417.335   3
   4  11   5 5138.53 387.779   7
  -4 -11  -6 2743.19 310.068   3
   4  12  -1 1966.69 287.684   7
   4  12   0 95.5001 92.9984   7
   4  12   1 31.4035 81.6532   7
   4  12   2 112.763 90.7593   7
  -4 -12  -2 28.2677 70.0446   3
   4  12   3 585.635 149.186   7
  -4 -12  -3 573.741 134.740   3
   4  12   4 1003.30 183.950   7
  -4 -12  -4 782.541 155.424   3
  -4 -12  -5 51.0019 87.5485   3
   4  13   3 361.814 141.223   7
  -5  10   0 55.6414 94.7564   7
  -5   9   1 812.893 171.080   7
  -5   9   0-46.8160 66.7873   7
  -5   9  -1 1153.21 202.039   7
  -5   9  -1 1567.83 233.737   6
   5  -9   1 1662.28 196.280   9
  -5   9  -2 727.885 174.303   7
  -5   9  -2 578.710 157.487   6
   5  -9   2 552.047 114.387   9
  -5   9  -3 386.403 135.954   7
  -5   9  -3 138.429 95.4484   6
   5  -9   3 238.900 80.2105   9
  -5   9  -4 24.4788 91.7517   7
  -5   9  -4 367.389 211.763   6
  -5   8   4 82.3868 88.0433   6
  -5   8   3 124.632 105.990   6
  -5   8   2 710.171 149.937   7
  -5   8   2 553.979 150.734   6
   5  -8  -2 672.937 138.329   9
  -5   8   1 1053.13 182.609   7
  -5   8   1 1000.09 193.421   6
   5  -8  -1 1192.88 173.697   9
  -5   8   0 335.434 121.467   7
  -5   8   0 515.523 148.398   6
   5  -8   0 559.392 117.729   9
  -5   8  -1 4805.29 401.301   6
   5  -8   1 4304.89 303.806   9
  -5   8  -1 4292.86 371.024   7
  -5   8  -2 85.7147 70.4395   7
  -5   8  -2 138.521 86.7158   6
   5  -8   2 162.959 72.6183   9
  -5   8  -3 2038.05 267.109   7
  -5   8  -3 1786.24 242.989   6
  -5   8  -4 465.404 150.153   7
  -5   8  -4 305.501 119.030   6
  -5   8  -5 1835.32 256.339   7
  -5   8  -5 1729.19 242.990   6
  -5   8  -6 1249.97 227.601   7
  -5   8  -7 2573.29 324.949   7
  -5   7   5 2380.91 288.981   6
  -5   7   4 159.342 100.878   6
  -5   7   4 56.2705 59.8543   1
   5  -7  -4 14.5770 85.1406   9
  -5   7   3 220.340 100.504   6
   5  -7  -3 284.744 111.765   9
  -5   7   2 2044.26 259.616   6
   5  -7  -2 2872.21 271.921   9
  -5   7   2 2550.26 255.833   7
  -5   7   1 2685.77 283.850   6
   5  -7  -1 2881.40 256.206   9
  -5   7   1 2674.86 271.613   7
  -5   7   0 3716.96 333.651   6
   5  -7   0 3953.92 285.135   9
  -5   7   0 4115.15 340.328   7
  -5   7  -1 514.023 116.113   7
  -5   7  -1 787.180 152.774   6
   5  -7   1 636.810 118.339   9
   5  -7   2 145.232 80.1734   9
  -5   7  -2 69.9026 77.9710   7
  -5   7  -2 6.53860 50.8420   6
  -5   7  -3 1647.36 225.247   7
  -5   7  -3 1764.04 237.089   6
  -5   7  -4 133.669 102.954   7
  -5   7  -4 101.700 82.7109   6
  -5   7  -5 1820.50 231.652   6
  -5   7  -5 1447.21 221.219   7
  -5   7  -6 388.271 132.972   7
  -5   7  -6 339.060 109.803   6
  -5   7  -7 5552.02 452.561   7
  -5   7  -8 23.4112 69.2228   7
  -5   7  -9 5334.95 460.803   7
  -5   6   6 624.657 155.980   6
  -5   6   5 2044.47 252.202   6
  -5   6   5 2583.19 272.130   1
   5  -6  -4 637.671 135.553   9
  -5   6   4 990.847 175.778   1
  -5   6   4 757.711 155.839   6
  -5   6   3 39.4432 45.9277   7
  -5   6   3 37.8611 79.3028   6
  -5   6   3 68.7602 70.5925   5
   5  -6  -3 44.2054 65.2928   9
  -5   6   3 198.242 93.0538   1
  -5   6   2 459.781 127.770   6
   5  -6  -2 572.836 117.193   9
  -5   6   2 206.549 80.3829   5
  -5   6   1 202.616 94.6981   6
   5  -6  -1 142.537 52.7019   9
  -5   6   1 167.316 74.4666   5
  -5   6   0 113.275 82.0469   6
   5  -6   0-30.1441 43.7994   9
  -5   6  -1 2627.74 260.107   6
   5  -6   1 2768.48 223.224   9
  -5   6  -2 510.690 120.608   6
   5  -6   2 498.097 96.2796   9
  -5   6  -3 14886.5 648.699   6
  -5   6  -4 853.342 160.556   7
  -5   6  -4 704.596 145.587   6
  -5   6  -5 6345.40 411.496   6
  -5   6  -5 5954.25 424.209   7
  -5   6  -6 191.240 100.665   7
  -5   6  -6 185.859 80.0534   6
  -5   6  -7 2598.58 293.310   7
  -5   6  -7 2423.00 207.997   4
  -5   6  -8 1098.41 197.402   7
  -5   6  -9 1219.15 222.660   7
  -5   6 -10 73.9751 81.9765   7
  -5   6 -11 7857.98 564.673   7
  -5   5   6 759.629 155.549   6
  -5   5   6 621.648 152.987   1
  -5   5   5 5235.66 378.948   1
  -5   5   5 4972.89 380.010   6
  -5   5   4 97.2127 58.5039   6
  -5   5   4 40.1838 64.2921   1
   5  -5  -4 51.7709 70.0535   9
  -5   5   4 86.3411 57.7489   5
  -5   5   3 11671.1 575.492   6
  -5   5   3 11555.3 525.267   1
  -5   5   3 11380.7 497.715   5
   5  -5  -3 12008.1 569.612   9
  -5   5   2 174.375 73.8838   6
   5  -5  -2 192.498 91.4059   9
  -5   5   2 195.863 85.6617   5
  -5   5   1 42.7595 59.1792   6
   5  -5  -1 130.895 58.3249   9
  -5   5   1 127.431 58.9264   5
  -5   5   0 10376.2 517.057   6
  -5   5   0 10124.9 461.744   5
  -5   5   0 10023.5 413.999   3
   5  -5   0 9379.44 433.186   9
  -5   5  -1 4101.59 314.210   6
  -5   5  -1 4446.20 301.129   5
  -5   5  -1 3942.33 228.317   3
   5  -5   1 4277.28 266.782   9
  -5   5  -2 2110.17 224.435   6
  -5   5  -2 2057.32 131.373   2
  -5   5  -2 2402.05 224.846   5
  -5   5  -2 1988.43 139.061   3
  -5   5  -3 5001.14 344.595   6
  -5   5  -3 5159.67 237.353   2
  -5   5  -3 5588.48 200.764   3
  -5   5  -4 4346.60 315.423   6
  -5   5  -4 3856.47 221.189   2
  -5   5  -5 6743.43 396.323   6
  -5   5  -5 5900.58 305.505   2
  -5   5  -6 1251.08 193.651   7
  -5   5  -6 977.183 156.189   6
  -5   5  -7 164.186 98.5661   7
  -5   5  -7 206.815 74.2038   6
  -5   5  -7 56.5152 53.3260   4
  -5   5  -8 2408.44 271.386   7
  -5   5  -8 2191.40 216.231   4
  -5   5  -9 14957.1 626.162   4
  -5   5  -9 14024.4 697.544   7
  -5   5 -10 516.534 142.686   7
  -5   5 -10 324.511 108.361   4
  -5   5 -11 9441.40 597.549   7
  -5   5 -12 241.321 122.373   7
  -5   4   7 128.412 71.0666   6
  -5   4   6 6211.92 423.866   6
  -5   4   6 6334.74 423.689   1
  -5   4   5 6405.07 410.842   1
  -5   4   5 6861.90 373.717   2
  -5   4   5 6546.74 430.301   6
  -5   4   5 7217.13 379.931   5
  -5   4   4 3511.41 283.436   1
  -5   4   4 3706.32 251.354   2
  -5   4   4 3354.06 297.212   6
  -5   4   4 3331.87 254.228   5
   5  -4  -4 3068.98 292.493   9
  -5   4   3 6684.93 415.592   6
  -5   4   3 6682.32 377.822   1
  -5   4   3 6459.16 354.041   5
   5  -4  -3 6050.76 388.087   9
  -5   4   2 491.703 108.606   1
  -5   4   2 480.914 114.134   6
   5  -4  -2 392.233 105.335   9
  -5   4   2 377.483 86.4094   5
  -5   4   1 245.322 95.7794   6
   5  -4  -1 130.904 65.2590   9
  -5   4   1 126.426 59.7036   5
  -5   4   0 91.6676 56.0755   6
  -5   4   0 75.1067 59.3670   5
  -5   4   0 78.6778 43.5203   3
   5  -4   0 11.2086 38.8052   9
   5  -4   1 721.955 77.9080   8
  -5   4  -1 651.638 121.573   6
   5  -4   1 651.303 108.119   9
  -5   4  -1 595.177 108.627   5
  -5   4  -1 635.835 89.5147   3
  -5   4  -2 14496.6 588.794   6
  -5   4  -2 16170.7 464.493   3
  -5   4  -2 16038.0 586.859   5
  -5   4  -3 8866.47 439.939   6
  -5   4  -3 9143.28 329.606   2
  -5   4  -3 9372.35 437.714   5
  -5   4  -4 2761.04 239.185   6
  -5   4  -4 3031.90 195.614   2
  -5   4  -5 17189.9 630.439   6
  -5   4  -5 17786.4 567.591   2
  -5   4  -5 17186.9 365.444   3
  -5   4  -6 513.762 106.911   6
  -5   4  -6 371.886 39.5574   3
  -5   4  -7 12563.8 528.194   6
  -5   4  -7 11966.2 504.161   4
  -5   4  -7 11704.3 302.334   3
  -5   4  -8 1416.11 202.683   7
  -5   4  -8 1325.55 172.991   4
  -5   4  -9 2200.48 258.568   7
  -5   4  -9 1887.87 214.293   4
  -5   4 -10 679.896 157.865   7
  -5   4 -10 727.058 143.100   4
  -5   4 -11 3011.46 311.065   4
  -5   4 -11 3002.18 313.146   7
  -5   4 -12 583.377 151.522   7
  -5   4 -12 481.287 136.841   4
  -5   3   8 1179.48 189.161   2
  -5   3   7 1235.30 194.445   1
  -5   3   7 1587.57 208.253   6
  -5   3   7 1160.33 177.884   2
  -5   3   6 9886.56 493.859   2
  -5   3   6 9995.53 531.707   6
  -5   3   6 9654.39 449.489   5
  -5   3   6 9691.99 516.954   1
  -5   3   5 125.407 89.1120   6
  -5   3   5 135.341 81.3502   1
  -5   3   5 56.4189 48.8916   2
  -5   3   5 31.8738 44.1432   5
  -5   3   4 880.401 151.717   6
  -5   3   4 870.455 145.164   1
   5  -3  -4 757.860 147.866   9
  -5   3   4 844.374 130.333   5
  -5   3   3 15059.2 569.810   1
  -5   3   3 14637.6 622.258   6
   5  -3  -3 14635.0 612.597   9
  -5   3   3 14659.9 550.820   5
  -5   3   2 189.250 70.9349   1
  -5   3   2 4.49707 54.8185   6
   5  -3  -2 26.9772 59.5491   9
  -5   3   2 15.2695 43.5618   5
  -5   3   1 20663.9 724.166   6
  -5   3   1 20264.9 657.738   5
   5  -3  -1 20835.4 679.587   9
  -5   3   0 1762.76 193.769   6
   5  -3   0 1232.55 142.841   9
  -5   3   0 1540.82 162.559   5
  -5   3  -1 1782.51 188.581   6
  -5   3  -1 1784.17 175.710   5
   5  -3   1 1806.63 159.860   9
   5  -3   1 1608.31 115.817   8
  -5   3  -2 22792.9 735.885   6
  -5   3  -2 24119.3 718.315   5
  -5   3  -3 4511.70 290.262   6
  -5   3  -3 4683.14 288.083   5
  -5   3  -4 197.431 50.5966   2
  -5   3  -4 299.592 80.0330   6
  -5   3  -4 190.669 66.2112   5
  -5   3  -5 3695.26 258.943   6
  -5   3  -5 4231.72 249.120   2
  -5   3  -6 1129.25 141.272   6
  -5   3  -6 1131.08 93.3332   3
  -5   3  -7 10849.7 461.177   6
  -5   3  -7 12136.3 503.449   4
  -5   3  -7 11394.1 357.164   3
  -5   3  -8 34.6917 47.6377   6
  -5   3  -8 31.2372 27.3640   3
  -5   3  -9 1486.51 197.764   7
  -5   3  -9 1680.88 202.392   4
  -5   3  -9 1740.83 153.095   3
  -5   3 -10 1172.79 183.387   7
  -5   3 -10 891.737 165.019   4
  -5   3 -11 5282.34 411.494   4
  -5   3 -11 4496.28 365.681   7
  -5   3 -12 547.427 135.056   7
  -5   3 -12 485.764 148.785   4
  -5   3 -13 5550.14 479.749   4
  -5   2   9 1476.26 224.775   2
  -5   2   8 1836.13 240.539   2
  -5   2   7 1983.10 239.015   6
  -5   2   7 1926.34 234.668   2
  -5   2   7 2074.82 265.005   1
  -5   2   6 4969.87 354.602   2
  -5   2   6 4492.31 349.798   6
  -5   2   6 4869.48 321.760   5
  -5   2   6 5352.63 364.545   1
  -5   2   5 2151.13 217.869   1
  -5   2   5 2120.07 232.400   6
  -5   2   5 2052.19 201.733   5
  -5   2   4 10702.6 524.276   6
   5  -2  -4 11069.0 544.815   9
  -5   2   4 11173.8 477.892   5
  -5   2   4 12049.1 507.775   1
  -5   2   3 5503.87 316.427   1
  -5   2   3 5027.82 346.061   6
   5  -2  -3 5115.65 340.167   9
  -5   2   3 5444.42 318.094   5
  -5   2   2 13196.7 562.960   6
  -5   2   2 13309.2 495.912   1
   5  -2  -2 13016.3 539.573   9
  -5   2   2 13327.7 511.946   5
  -5   2   1 20085.9 707.448   6
  -5   2   1 21486.0 631.679   1
  -5   2   1 20020.3 644.661   5
   5  -2  -1 20433.9 658.077   9
  -5   2   0 741.947 118.311   6
   5  -2   0 1058.24 125.414   9
  -5   2   0 905.535 122.199   5
  -5   2  -1 3268.59 228.030   5
  -5   2  -1 3612.22 258.199   6
   5  -2   1 3459.08 176.630   8
   5  -2   1 3453.69 216.933   9
  -5   2  -2 3330.01 239.714   6
   5  -2   2 3671.24 197.097   8
  -5   2  -2 3301.69 229.692   5
  -5   2  -3 1253.83 144.854   6
  -5   2  -3 1366.93 147.341   5
  -5   2  -4 28553.5 787.769   6
   5  -2   4 29134.4 829.922   6
  -5   2  -4 27987.1 793.366   5
  -5   2  -5 21101.0 647.853   6
   5  -2   5 21143.1 682.893   6
  -5   2  -5 22714.7 694.917   5
  -5   2  -5 23205.4 654.709   2
  -5   2  -6 900.414 119.303   6
   5  -2   6 858.683 119.690   6
  -5   2  -6 1085.71 101.596   3
  -5   2  -7 16811.4 548.803   6
  -5   2  -7 17875.7 627.238   4
   5  -2   7 16446.6 569.917   6
  -5   2  -7 16717.3 499.910   3
  -5   2  -8 1863.30 163.459   6
  -5   2  -8 2132.33 216.724   4
   5  -2   8 2073.43 179.859   6
  -5   2  -8 2000.97 166.816   3
  -5   2  -9 11181.8 553.831   4
  -5   2  -9 12352.3 471.650   3
  -5   2 -10 34.2347 58.7858   7
  -5   2 -10 154.653 78.2020   4
  -5   2 -10 126.298 59.6326   3
  -5   2 -11 223.597 83.8482   7
  -5   2 -11 294.316 123.404   4
  -5   2 -11 315.753 92.1283   3
  -5   2 -12 553.480 148.343   4
  -5   2 -13 2484.32 322.770   4
  -5   1   9 0.37531 91.6673   2
  -5   1   8 5264.68 418.538   2
  -5   1   8 5462.39 402.330   1
  -5   1   7 303.852 105.584   2
  -5   1   7 223.388 98.6983   6
  -5   1   7 171.330 85.2509   1
  -5   1   7 224.514 82.3327   5
  -5   1   6 533.186 130.483   6
  -5   1   6 500.574 119.131   2
  -5   1   6 920.069 151.137   1
  -5   1   6 606.026 115.347   5
  -5   1   5 657.783 133.525   6
  -5   1   5 725.361 122.426   5
  -5   1   5 645.771 120.157   1
  -5   1   4 11208.2 537.164   6
  -5   1   4 10549.3 472.587   5
  -5   1   4 10762.6 463.305   1
  -5   1   4 10452.4 422.655   7
  -5   1   3 4001.75 305.093   6
   5  -1  -3 4551.63 313.176   9
  -5   1   3 3522.07 260.610   5
  -5   1   3 4014.80 261.204   1
  -5   1   2 13374.7 473.824   1
  -5   1   2 13397.6 560.246   6
  -5   1   2 12444.6 499.764   5
   5  -1  -2 12854.9 527.139   9
  -5   1   2 13217.7 348.909   8
  -5   1   1 54906.8 1330.90   6
  -5   1   1 56962.6 1196.98   1
  -5   1   1 55106.3 1256.72   5
   5  -1  -1 55602.7 1260.72   9
  -5   1   1 54250.8 1030.83   8
  -5   1   0 4364.52 292.607   6
  -5   1   0 4462.07 269.584   5
   5  -1   0 4673.86 260.993   9
   5  -1   0 4920.65 307.079   5
   5  -1   1 13995.7 458.600   1
  -5   1  -1 13668.4 525.267   6
   5  -1   1 14213.5 559.497   6
   5  -1   1 14287.0 533.982   5
   5  -1   1 13676.8 454.981   9
  -5   1  -1 13872.6 493.883   5
  -5   1  -2 1322.91 146.829   6
   5  -1   2 1481.37 165.707   6
  -5   1  -2 1738.94 159.886   5
   5  -1   2 1363.13 149.815   5
   5  -1   2 1315.66 117.084   8
   5  -1   3 1873.51 173.504   5
  -5   1  -3 1735.76 162.280   6
   5  -1   3 1846.94 180.221   6
  -5   1  -3 1531.34 149.787   5
   5  -1   3 1608.52 140.839   8
  -5   1  -4 28519.0 758.532   6
   5  -1   4 28658.2 800.487   6
  -5   1  -4 27567.7 759.508   5
   5  -1   4 29118.0 794.778   5
  -5   1  -5 328.784 70.1360   6
   5  -1   5 328.855 75.1714   6
  -5   1  -5 367.743 74.7442   5
  -5   1  -6 8675.33 352.162   6
   5  -1   6 8966.70 381.508   6
  -5   1  -6 8867.06 390.455   5
  -5   1  -7 20549.0 582.958   6
  -5   1  -7 20796.9 697.497   4
   5  -1   7 20989.7 621.969   6
  -5   1  -7 21826.9 615.402   3
  -5   1  -8 1649.59 161.757   3
  -5   1  -8 1604.97 134.690   6
   5  -1   8 1291.07 132.608   6
  -5   1  -8 1639.90 193.480   4
  -5   1  -9 922.496 157.060   4
  -5   1  -9 1030.03 140.057   3
  -5   1 -10 478.767 106.142   7
  -5   1 -10 636.943 145.441   4
  -5   1 -10 473.466 108.896   3
  -5   1 -11 7658.50 511.382   4
  -5   1 -11 7636.40 441.611   3
  -5   1 -11 7177.13 413.635   7
  -5   1 -12 58.3053 77.6085   4
  -5   1 -12 173.984 104.040   3
  -5   1 -13 4261.04 425.033   4
  -5   0   9-49.4420 72.8255   2
  -5   0   8 113.585 75.3857   6
  -5   0   8 195.753 90.0704   1
  -5   0   8 385.923 133.656   2
  -5   0   7 7024.25 460.647   2
  -5   0   7 6429.90 434.868   6
  -5   0   7 6478.71 407.415   1
  -5   0   7 6610.15 405.754   5
  -5   0   6 5483.53 383.570   6
  -5   0   6 4451.56 318.146   1
  -5   0   6 5043.08 345.757   5
  -5   0   5 6589.85 414.786   6
  -5   0   5 6411.67 359.592   1
  -5   0   5 6107.75 371.360   5
  -5   0   5 6051.58 313.229   7
  -5   0   4 25814.5 865.457   6
  -5   0   4 24101.5 735.500   1
  -5   0   4 25204.9 720.799   7
  -5   0   4 25533.5 804.930   5
   5   0  -3 3980.58 291.297   9
  -5   0   3 4340.81 315.092   6
  -5   0   3 3651.87 267.563   5
  -5   0   3 4208.50 258.814   7
  -5   0   3 3964.45 247.002   1
  -5   0   2 26831.0 701.153   1
  -5   0   2 24852.6 762.754   5
  -5   0   2 24827.4 813.291   6
   5   0  -2 24823.8 765.389   9
  -5   0   2 25519.2 728.147   7
  -5   0   1 19937.4 689.105   6
  -5   0   1 20339.3 568.506   1
   5   0  -1 20234.8 627.819   9
  -5   0   1 19826.1 505.989   8
   5   0  -1 19011.7 668.120   5
  -5   0   1 18814.2 630.348   5
  -5   0   0 17683.4 622.370   6
   5   0   0 16728.0 537.088   9
  -5   0   0 18606.6 591.279   5
   5   0   0 17379.5 529.203   1
   5   0   0 17210.0 609.461   5
  -5   0   0 17770.4 471.690   8
   5   0   1 3784.59 209.524   1
  -5   0  -1 3520.93 252.029   6
   5   0   1 3808.55 212.512   9
  -5   0  -1 3937.73 244.527   5
   5   0   1 3843.98 259.729   5
  -5   0  -2 1582.51 158.068   6
  -5   0  -2 1579.52 147.209   5
   5   0   2 1450.78 123.134   9
   5   0   2 1554.74 160.291   5
   5   0   2 1475.10 129.251   8
  -5   0  -3 8663.98 374.536   6
  -5   0  -3 9118.94 371.681   5
   5   0   3 8887.76 346.486   8
   5   0   3 8663.17 378.117   5
  -5   0  -4 192.032 55.4987   6
   5   0   4 293.157 64.7340   6
   5   0   4 185.095 58.5631   8
  -5   0  -4 233.468 62.1573   5
   5   0   4 311.587 72.3681   5
  -5   0  -5 4259.53 231.729   6
   5   0   5 3990.83 242.715   6
  -5   0  -5 4340.32 247.974   5
   5   0   5 4387.79 254.776   5
  -5   0  -6 16672.4 487.603   6
   5   0   6 16192.0 512.212   6
  -5   0  -6 17132.1 542.727   5
   5   0   6 16697.5 546.026   5
  -5   0  -7 7734.03 295.573   6
  -5   0  -7 7802.92 401.025   4
   5   0   7 7630.46 352.359   5
  -5   0  -7 8009.45 356.595   3
  -5   0  -8 400.112 91.1174   3
  -5   0  -8 461.186 63.9332   6
  -5   0  -8 473.640 106.295   4
  -5   0  -9 15883.3 677.953   4
  -5   0  -9 17147.3 633.566   3
  -5   0 -10 2415.38 265.841   4
  -5   0 -10 2827.20 265.905   3
  -5   0 -11 3624.05 348.053   4
  -5   0 -11 3977.30 329.022   3
  -5   0 -11 3466.68 268.532   7
  -5   0 -12-38.9844 90.3229   4
  -5   0 -12 62.2203 57.1137   3
  -5   0 -13 374.948 127.783   3
  -5  -1   9 650.776 148.392   1
  -5  -1   9 709.964 174.081   2
  -5  -1   8 5601.65 441.599   2
  -5  -1   8 6679.25 460.072   6
  -5  -1   8 6132.57 407.509   1
  -5  -1   8 5929.98 420.579   5
  -5  -1   7 47.0477 62.7298   6
  -5  -1   7 121.532 70.3991   1
  -5  -1   7 195.131 111.940   2
  -5  -1   7 211.525 102.507   5
  -5  -1   6 10621.2 567.079   6
  -5  -1   6 11100.5 497.736   1
  -5  -1   6 11397.1 552.141   5
  -5  -1   5 3916.73 323.189   6
  -5  -1   5 3768.40 262.960   1
  -5  -1   5 3301.87 283.846   5
  -5  -1   4 15010.0 642.748   6
  -5  -1   4 15701.9 620.876   5
  -5  -1   4 14844.5 526.348   1
  -5  -1   4 15248.8 537.012   7
  -5  -1   3 2135.23 224.619   6
   5   1  -3 2166.07 212.132   9
  -5  -1   3 2356.47 224.423   5
  -5  -1   3 2425.28 196.357   7
  -5  -1   3 2533.24 189.103   1
  -5  -1   2 6535.10 294.552   1
  -5  -1   2 6900.59 336.218   7
   5   1  -2 6927.19 358.388   9
  -5  -1   2 6224.88 374.604   6
  -5  -1   2 6763.21 368.431   5
   5   1  -1 103.990 43.3981   1
  -5  -1   1 233.129 60.1375   6
   5   1  -1 182.747 60.7090   9
  -5  -1   1 192.931 50.7114   1
  -5  -1   1 325.014 86.5100   5
  -5  -1   1 189.814 63.8459   7
   5   1   0 658.493 114.694   5
   5   1   0 520.959 80.2980   1
  -5  -1   0 773.211 91.7861   9
   5   1   0 661.179 94.6740   9
  -5  -1   0 646.790 111.914   6
  -5  -1   0 475.877 90.2845   5
   5   1   1 166928. 2854.51   1
  -5  -1  -1 167447. 3050.36   6
   5   1   1 167697. 3041.78   5
   5   1   1 163911. 2878.08   9
  -5  -1  -1 164352. 2994.43   5
  -5  -1  -1 170345. 2879.64   8
  -5  -1  -2 54619.2 1245.41   6
   5   1   2 54088.5 1103.54   9
  -5  -1  -2 57008.0 1223.41   5
  -5  -1  -2 55128.9 1150.00   8
   5   1   2 55540.2 1246.97   5
  -5  -1  -3 18764.7 592.284   6
   5   1   3 19992.7 610.962   5
  -5  -1  -3 19547.1 585.659   5
   5   1   3 19851.4 572.472   8
  -5  -1  -4 656.979 94.3699   6
   5   1   4 776.048 106.071   8
  -5  -1  -4 615.980 89.6715   5
   5   1   4 621.955 97.2612   5
  -5  -1  -5 727.914 91.4909   6
   5   1   5 954.810 119.211   8
  -5  -1  -5 829.819 101.827   5
   5   1   5 820.190 105.881   5
  -5  -1  -6 4062.41 204.121   6
  -5  -1  -6 4376.79 238.317   5
   5   1   6 4280.06 242.011   5
  -5  -1  -7 1005.32 131.453   3
  -5  -1  -7 1050.01 92.1687   6
  -5  -1  -7 1284.54 158.790   4
  -5  -1  -7 1140.23 124.738   5
   5   1   7 887.698 110.721   5
  -5  -1  -8 5657.75 190.635   6
  -5  -1  -8 6071.01 376.169   4
   5   1   8 5890.42 292.161   5
  -5  -1  -8 6236.07 356.691   3
  -5  -1  -9 11341.5 529.212   3
  -5  -1  -9 12574.7 595.149   4
   5   1   9 12070.9 438.822   5
  -5  -1 -10 86.2496 58.6491   4
  -5  -1 -10 262.253 100.698   3
  -5  -1 -11 2085.03 271.688   4
  -5  -1 -11 2890.91 290.736   3
  -5  -1 -12 531.244 151.706   4
  -5  -1 -12 966.800 186.401   3
  -5  -1 -13 4121.13 395.185   3
  -5  -2   9 153.795 99.6336   1
  -5  -2   8 4976.87 420.142   2
  -5  -2   8 5189.68 425.326   6
  -5  -2   8 4913.30 354.408   1
  -5  -2   8 4963.19 400.010   5
  -5  -2   7 637.635 133.103   1
  -5  -2   7 350.277 110.349   6
  -5  -2   7 444.482 119.390   2
  -5  -2   7 326.677 111.900   5
  -5  -2   6 2110.68 249.989   6
  -5  -2   6 2279.43 213.739   1
  -5  -2   6 2429.22 257.607   5
  -5  -2   5 18369.5 604.719   1
  -5  -2   5 16116.2 684.349   5
  -5  -2   4 9074.36 479.806   5
  -5  -2   4 10636.1 411.573   1
  -5  -2   3 17515.0 660.639   5
  -5  -2   3 17549.3 530.822   1
  -5  -2   2 37338.5 838.784   1
   5   2  -2 35418.3 881.154   1
   5   2  -2 36219.2 958.394   9
  -5  -2   2 36382.4 1011.37   5
  -5  -2   2 38097.4 948.777   7
   5   2  -1 3380.79 198.651   1
   5   2  -1 3341.06 226.460   9
  -5  -2   1 3015.53 193.889   9
  -5  -2   1 3058.29 241.818   5
  -5  -2   1 3287.62 229.950   7
   5   2   0 37151.9 879.612   9
  -5  -2   0 37016.5 830.465   9
  -5  -2   0 37590.4 976.946   5
   5   2   0 36757.3 822.374   1
  -5  -2   0 39083.4 950.031   7
   5   2   1 15984.4 441.918   1
   5   2   1 15517.9 466.270   9
  -5  -2  -1 17064.9 568.721   5
  -5  -2  -1 16648.5 506.529   8
  -5  -2  -1 17025.3 555.758   7
   5   2   2 34957.8 896.907   5
   5   2   2 34800.6 763.917   9
  -5  -2  -2 34269.6 874.954   5
  -5  -2  -2 34738.1 839.247   8
  -5  -2  -3 20645.2 613.624   5
  -5  -2  -3 21669.4 623.854   8
   5   2   3 22788.6 628.725   8
   5   2   3 21885.5 652.331   5
  -5  -2  -4 3659.64 221.454   6
  -5  -2  -4 3481.63 213.299   5
   5   2   4 3582.67 227.322   8
   5   2   4 3845.42 230.706   5
  -5  -2  -5 712.827 92.7889   6
   5   2   5 622.905 102.896   8
  -5  -2  -5 676.770 93.6145   5
   5   2   5 448.532 77.6238   5
  -5  -2  -6 1597.54 122.892   6
  -5  -2  -6 1470.30 129.718   5
   5   2   6 1567.16 140.706   5
   5   2   6 1533.70 162.928   8
  -5  -2  -7 1078.17 141.331   3
  -5  -2  -7 1242.01 91.6665   6
  -5  -2  -7 1427.15 174.680   4
  -5  -2  -7 1374.91 122.007   5
   5   2   7 1232.69 153.782   8
   5   2   7 1343.10 132.446   5
  -5  -2  -8 3251.36 100.159   6
  -5  -2  -8 3624.18 293.560   4
  -5  -2  -8 3805.60 278.397   3
   5   2   8 3769.56 215.156   5
   5   2   8 3935.26 283.882   8
  -5  -2  -9 15190.7 668.607   4
  -5  -2  -9 14803.6 624.852   3
   5   2   9 13978.4 457.158   5
  -5  -2 -10 3209.56 318.356   4
  -5  -2 -10 3366.04 306.884   3
  -5  -2 -11 8669.14 568.193   4
  -5  -2 -11 10164.3 571.538   3
  -5  -2 -12 353.373 146.632   4
  -5  -2 -12 299.406 114.710   3
  -5  -2 -13 362.459 147.699   3
  -5  -3   9-24.4444 83.6672   5
  -5  -3   9-24.1631 59.2769   1
  -5  -3   8 21237.8 910.652   2
  -5  -3   8 20784.8 762.934   1
  -5  -3   8 20332.6 883.207   5
  -5  -3   7 2914.44 313.722   5
  -5  -3   7 3249.30 259.457   1
  -5  -3   6 11413.8 479.753   1
  -5  -3   6 11306.3 596.476   5
  -5  -3   5 1185.36 184.640   5
  -5  -3   5 1090.86 131.807   1
  -5  -3   4 9698.88 508.666   5
  -5  -3   4 9262.38 373.263   1
  -5  -3   3 4193.69 314.429   5
  -5  -3   3 3960.73 216.333   1
  -5  -3   2 15468.3 441.783   1
  -5  -3   2 14921.3 605.290   5
   5   3  -1 5686.44 248.008   1
   5   3  -1 5791.70 297.904   9
  -5  -3   1 5513.30 263.780   9
  -5  -3   1 5141.81 325.499   5
  -5  -3   1 5334.29 303.078   7
   5   3   0 28815.3 732.758   9
  -5  -3   0 29383.2 688.607   9
   5   3   0 29229.2 664.512   1
  -5  -3   0 29011.5 842.256   5
  -5  -3   0 29615.1 805.875   7
   5   3   1 9168.95 304.238   1
  -5  -3  -1 8968.15 405.274   5
  -5  -3  -1 9311.28 397.514   7
   5   3   1 9114.60 331.939   9
   5   3   2 3189.40 169.033   9
  -5  -3  -2 2995.97 220.687   5
  -5  -3  -2 3179.36 212.365   8
  -5  -3  -2 3305.36 226.848   7
  -5  -3  -3 72750.7 1484.38   8
   5   3   3 70155.3 1299.62   9
  -5  -3  -3 70017.7 1481.75   7
  -5  -3  -3 72548.1 1471.44   5
  -5  -3  -4 1215.22 123.948   5
   5   3   4 1281.04 144.649   8
  -5  -3  -4 1050.64 125.633   7
  -5  -3  -5 14703.9 465.069   5
  -5  -3  -5 15747.8 524.842   7
   5   3   5 14506.3 516.681   8
   5   3   5 15414.1 492.799   5
  -5  -3  -6 4435.18 284.676   4
   5   3   6 4784.20 284.176   8
  -5  -3  -6 4121.91 210.765   6
  -5  -3  -6 4664.44 224.425   5
   5   3   6 4172.13 228.999   5
  -5  -3  -6 4403.98 258.558   7
  -5  -3  -7 2990.97 254.692   4
  -5  -3  -7 2817.15 143.925   6
  -5  -3  -7 2869.19 208.163   7
  -5  -3  -7 2888.69 169.876   5
   5   3   7 2760.28 224.447   8
   5   3   7 2721.83 177.592   5
  -5  -3  -7 2926.49 236.339   3
  -5  -3  -8 12509.7 573.590   4
  -5  -3  -8 12563.4 558.166   3
   5   3   8 13631.8 555.028   8
   5   3   8 12774.3 407.649   5
  -5  -3  -8 13720.9 481.719   7
  -5  -3  -9 968.961 164.332   3
  -5  -3  -9 847.901 157.009   4
   5   3   9 657.011 124.904   8
  -5  -3 -10 54.2516 66.0646   4
   5   3  10-115.116 87.9093   8
  -5  -3 -10-10.4279 58.9374   3
  -5  -3 -11 2588.33 308.337   4
  -5  -3 -11 3115.58 324.850   3
   5   3  11 2620.26 271.705   8
   5   3  12 95.7005 102.538   8
  -5  -3 -12-19.2998 102.469   3
   5   3  13 2513.86 292.806   8
  -5  -4  10 1625.72 229.653   1
  -5  -4   9 235.339 124.811   5
  -5  -4   9 156.603 94.2517   1
  -5  -4   8 4806.12 419.983   2
  -5  -4   8 5535.82 360.177   1
  -5  -4   8 5348.30 450.115   5
  -5  -4   7 858.190 134.977   1
  -5  -4   6 21259.7 666.663   1
   5   4  -6 20851.6 762.654   7
   5   4  -5 3084.15 264.975   7
  -5  -4   5 3134.61 212.499   1
  -5  -4   4 560.223 85.5423   1
   5   4  -4 534.525 114.302   7
   5   4  -3 21413.0 729.233   7
  -5  -4   3 22219.0 569.480   1
   5   4  -2 42928.6 1112.11   7
  -5  -4   2 43840.0 891.949   1
   5   4  -1 33438.0 728.074   1
  -5  -4   1 32230.6 783.998   9
   5   4  -1 32784.3 911.189   7
   5   4   0 57895.8 1338.86   7
   5   4   0 60074.7 1110.10   1
  -5  -4   0 59470.8 1171.89   9
   5   4   0 59553.0 1232.26   9
   5   4   1 7567.33 245.410   1
   5   4   1 7318.05 289.309   9
  -5  -4  -1 8181.31 398.763   5
  -5  -4  -1 7773.42 367.289   7
  -5  -4  -1 8309.87 274.675   9
  -5  -4  -2 1079.13 131.884   5
  -5  -4  -2 1274.04 139.637   7
   5   4   2 1318.47 104.347   9
  -5  -4  -2 1164.84 135.180   8
   5   4   3 3304.44 156.101   9
  -5  -4  -3 3250.87 227.170   5
  -5  -4  -3 3741.85 240.805   7
  -5  -4  -4 23954.8 670.310   5
  -5  -4  -4 24820.4 703.012   7
  -5  -4  -5 11191.4 396.581   5
  -5  -4  -5 11832.3 444.723   7
  -5  -4  -6 943.022 117.937   7
  -5  -4  -6 1111.06 144.891   4
  -5  -4  -6 1094.75 107.159   5
   5   4   6 1236.31 147.503   8
  -5  -4  -7 5290.32 344.660   4
  -5  -4  -7 5366.56 221.345   5
   5   4   7 5500.21 328.214   8
  -5  -4  -7 5358.15 335.062   3
  -5  -4  -7 5348.79 282.678   7
  -5  -4  -8-15.0985 42.1291   7
  -5  -4  -8 94.0107 62.6553   3
  -5  -4  -8 5.47195 8.80980   6
  -5  -4  -8-26.0154 58.8133   4
  -5  -4  -8 15.3994 12.3063   6
   5   4   8-105.184 61.8990   8
  -5  -4  -9 239.573 96.3551   3
  -5  -4  -9 20.1738 75.5856   4
   5   4   9 117.100 66.2020   8
  -5  -4 -10 75.2743 69.4175   4
   5   4  10 260.890 94.0486   8
  -5  -4 -10 326.584 120.568   3
  -5  -4 -11 3622.35 373.290   4
  -5  -4 -11 3843.39 371.446   3
   5   4  11 3863.94 324.575   8
  -5  -4 -12 1891.72 295.264   4
   5   4  12 1361.40 205.347   8
  -5  -4 -12 1853.54 281.108   3
   5   4  13 5845.54 440.308   8
  -5  -5   8 6424.14 491.016   2
  -5  -5   8 6585.16 380.756   1
   5   5  -8 7124.90 460.172   7
  -5  -5   7 101.442 74.7668   1
   5   5  -7 147.532 81.2136   7
  -5  -5   6 17789.5 583.696   1
   5   5  -6 17631.4 724.167   7
  -5  -5   5 3647.23 221.938   1
   5   5  -5 3590.40 303.024   7
  -5  -5   4 29725.0 704.805   1
   5   5  -4 27953.2 921.744   7
  -5  -5   3 5109.16 216.720   1
   5   5  -3 4858.69 332.299   7
   5   5  -2 11389.1 512.915   7
  -5  -5   1 8569.85 335.248   9
   5   5  -1 8604.69 429.024   7
   5   5   0 6442.72 206.949   1
  -5  -5   0 6895.45 267.026   9
   5   5   0 6440.58 359.760   7
   5   5   1 6348.47 200.358   1
   5   5   1 6500.65 264.469   9
  -5  -5  -1 6449.21 232.366   9
   5   5   1 6567.82 352.468   7
   5   5   2 7157.47 256.423   9
   5   5   2 7501.44 371.119   7
   5   5   3 20950.9 476.342   9
  -5  -5  -3 19708.3 644.932   5
   5   5   4 7911.79 237.422   9
  -5  -5  -4 7888.55 354.293   5
  -5  -5  -4 7444.79 359.562   7
  -5  -5  -5 22911.4 703.422   4
  -5  -5  -5 22781.8 632.783   5
  -5  -5  -5 24615.5 701.916   7
  -5  -5  -6 7928.42 403.551   4
  -5  -5  -6 7066.20 290.002   5
  -5  -5  -6 7490.21 344.332   7
  -5  -5  -7 5015.31 339.664   4
  -5  -5  -7 4473.85 192.395   5
   5   5   7 4097.51 287.381   8
  -5  -5  -7 4416.37 317.779   3
  -5  -5  -7 4588.21 260.533   7
  -5  -5  -8 402.806 77.6698   7
  -5  -5  -8 373.754 98.5591   3
  -5  -5  -8 274.704 96.0859   4
   5   5   8 304.162 102.808   8
  -5  -5  -9 485.851 123.847   3
  -5  -5  -9 188.009 81.9482   4
   5   5   9 477.749 122.595   8
  -5  -5 -10 4160.21 378.166   4
   5   5  10 4283.08 328.976   8
  -5  -5 -10 3991.60 368.484   3
  -5  -5 -11 48.1245 91.9082   4
   5   5  11 115.193 86.3239   8
  -5  -5 -11 27.6949 81.1076   3
   5   5  12 768.612 161.586   8
   5   5  13 1137.14 206.317   8
   5   6  -8 4106.35 364.871   7
   5   6  -7 557.613 137.658   7
  -5  -6   7 201.092 102.228   2
   5   6  -6 1727.19 226.706   7
  -5  -6   6 2067.96 169.190   1
   5   6  -5 1838.75 225.089   7
  -5  -6   5 1774.63 144.694   1
   5   6  -4 44154.5 1254.97   7
  -5  -6   4 44512.3 924.345   1
  -5  -6   3 27047.2 582.961   1
   5   6  -3 26582.2 894.387   7
   5   6  -2 308.909 94.3976   7
  -5  -6   1 16086.4 492.665   9
   5   6  -1 16952.6 646.784   7
   5   6   0 29253.3 893.395   7
  -5  -6   0 29445.1 676.808   9
  -5  -6  -1 14624.2 372.982   9
   5   6   1 13577.6 295.837   1
   5   6   1 13723.6 556.814   7
   5   6   2 28138.7 844.713   7
   5   6   3 4871.27 173.477   9
   5   6   3 4639.94 298.881   7
  -5  -6  -4 2392.53 191.307   4
   5   6   4 2050.34 97.6655   9
  -5  -6  -4 2007.58 182.115   5
  -5  -6  -5 5151.44 277.199   5
  -5  -6  -5 5005.60 300.555   4
   5   6   5 4984.16 161.998   9
  -5  -6  -6 1413.47 175.575   3
  -5  -6  -6 1436.43 177.547   4
  -5  -6  -6 1506.72 129.390   5
  -5  -6  -6 1478.95 159.834   7
  -5  -6  -7 1981.16 224.423   3
  -5  -6  -7 1762.56 139.786   6
  -5  -6  -7 1791.65 206.017   4
  -5  -6  -7 1680.87 114.146   5
  -5  -6  -7 1799.56 165.842   7
  -5  -6  -8 1250.57 185.974   3
  -5  -6  -8 1234.01 188.754   4
  -5  -6  -9 1604.63 233.159   3
  -5  -6  -9 1461.81 215.625   4
  -5  -6 -10 53.5236 86.7750   4
   5   6  10 46.2674 74.1642   8
  -5  -6 -10 193.749 131.434   3
  -5  -6 -11 1279.65 233.147   4
   5   6  11 1433.33 205.143   8
  -5  -6 -11 1132.27 216.609   3
   5   6  12 1217.98 200.714   8
   5   7  -8 1658.65 244.940   7
   5   7  -7 1622.12 244.463   7
  -5  -7   7 1842.82 254.826   2
   5   7  -6 30025.7 1068.01   7
   5   7  -5 980.403 179.762   7
   5   7  -4 20113.2 802.992   7
   5   7  -3 187.731 87.5657   7
   5   7  -2 24454.4 867.837   7
  -5  -7   1 17210.3 507.279   9
   5   7  -1 16625.3 675.518   7
   5   7   0 336.357 99.0079   7
  -5  -7   0 265.536 48.8301   9
   5   7   1 1291.34 172.451   7
  -5  -7  -1 1153.41 85.3403   9
   5   7   2 9475.92 467.259   7
   5   7   3 21077.3 723.229   7
  -5  -7  -4 1228.11 139.399   4
   5   7   4 1214.88 159.062   7
  -5  -7  -5 12179.7 498.970   4
  -5  -7  -5 11768.9 460.736   5
  -5  -7  -6 192.730 79.4953   3
  -5  -7  -6 39.0136 39.0432   6
  -5  -7  -6 61.0692 55.5005   4
   5   7   6 81.2209 16.8083   9
  -5  -7  -6 51.2238 38.5940   5
  -5  -7  -7 3052.96 276.561   4
  -5  -7  -7 3222.27 295.045   3
  -5  -7  -8 4332.66 350.151   4
  -5  -7  -8 4313.24 370.574   3
  -5  -7  -9 2167.70 277.743   3
  -5  -7  -9 2583.63 292.338   4
  -5  -7 -10 1221.15 214.068   4
  -5  -7 -10 1026.19 209.335   3
   5   8  -8 2836.99 335.702   7
  -5  -8   7 3086.40 339.758   2
   5   8  -7 3404.27 357.636   7
   5   8  -6 8069.64 542.470   7
   5   8  -5 248.792 108.689   7
   5   8  -4 6298.04 452.550   7
   5   8  -3 3164.08 309.824   7
   5   8  -2 11587.5 589.585   7
  -5  -8   1 11830.6 402.179   9
   5   8  -1 11224.7 575.559   7
  -5  -8   0 4646.13 204.028   9
   5   8   0 4153.64 332.754   7
   5   8   1 56291.3 1449.61   7
   5   8   2 32425.6 998.205   7
   5   8   3 802.440 140.196   7
  -5  -8  -3 855.107 112.177   4
   5   8   3 675.168 64.5939   1
  -5  -8  -4 4150.11 267.929   4
   5   8   4 4604.10 323.237   7
  -5  -8  -5 472.123 95.5398   5
  -5  -8  -5 377.502 95.1037   4
   5   8   5 495.983 110.922   7
  -5  -8  -6 26.8739 55.1175   3
  -5  -8  -6 30.6497 55.8913   4
  -5  -8  -6 70.9467 48.6147   5
  -5  -8  -7 1480.73 209.096   3
  -5  -8  -7 1323.97 190.132   4
  -5  -8  -8 458.735 138.814   3
  -5  -8  -8 371.602 117.054   4
  -5  -8  -9 493.382 144.491   4
  -5  -8  -9 253.177 101.503   3
  -5  -8 -10 474.668 163.390   4
  -5  -9   6 5060.56 418.912   2
   5   9  -6 5833.99 476.942   7
   5   9  -5 981.722 198.772   7
   5   9  -4 16889.8 804.264   7
   5   9  -3 3059.58 316.154   7
   5   9  -2 23229.9 913.002   7
   5   9  -1 214.699 91.9516   7
   5   9   0 25412.4 927.420   7
  -5  -9  -1 7905.27 307.407   4
   5   9   1 7955.83 476.283   7
   5   9   2 1487.65 207.449   7
  -5  -9  -2 1633.86 141.747   4
  -5  -9  -3 3515.12 228.925   4
   5   9   3 3730.15 313.179   7
   5   9   4 644.565 143.897   7
  -5  -9  -4 609.179 105.403   4
  -5  -9  -5 7446.88 397.959   4
   5   9   5 7052.93 311.268   1
   5   9   5 7173.77 422.094   7
  -5  -9  -5 7574.53 445.162   3
  -5  -9  -6 596.064 138.551   3
  -5  -9  -6 646.457 131.647   4
  -5  -9  -7 5424.53 390.376   4
  -5  -9  -7 5387.75 420.134   3
  -5  -9  -8 100.750 92.5692   3
  -5  -9  -8 331.429 121.418   4
  -5  -9  -9 1112.49 200.169   4
  -5  -9 -10 1288.54 224.294   4
  -5 -10   6 711.268 168.614   2
   5  10  -4 6802.63 521.320   7
   5  10  -3 674.430 168.301   7
   5  10  -2 8756.46 563.813   7
   5  10  -1 8441.75 540.141   7
   5  10   0 6140.33 446.954   7
   5  10   1 4479.77 374.808   7
   5  10   2 2033.20 247.597   7
   5  10   3 27016.4 966.111   7
  -5 -10  -4 5713.29 323.382   4
  -5 -10  -4 5676.61 382.874   3
   5  10   4 5649.71 402.380   7
  -5 -10  -5 904.451 165.260   3
  -5 -10  -5 1010.75 150.674   4
   5  10   5 1011.64 169.478   7
  -5 -10  -6 4171.65 319.660   4
  -5 -10  -6 4212.45 363.170   3
   5  10   6 3946.98 319.614   7
  -5 -10  -7 167.018 107.548   3
  -5 -10  -7 236.882 92.9671   4
  -5 -10  -8 214.012 115.609   4
  -5 -10  -9-75.1299 89.9208   4
  -5 -11   5-21.9335 89.1600   2
   5  11  -2 17171.4 853.251   7
   5  11  -1 2295.88 295.521   7
   5  11   0 7452.19 526.978   7
   5  11   1 882.221 180.888   7
   5  11   2 5482.89 432.622   7
  -5 -11  -3 3989.16 317.380   3
   5  11   3 3564.13 341.990   7
   5  11   4 374.022 120.014   7
  -5 -11  -4 249.680 93.3241   3
  -5 -11  -5 3280.97 321.649   3
   5  11   5 2866.93 297.704   7
  -5 -11  -6 375.038 132.728   3
   5  12   0 3375.04 370.861   7
   5  12   1 5701.55 476.496   7
  -5 -12  -2 3720.18 310.878   3
   5  12   2 4051.08 394.581   7
  -5 -12  -3 4206.02 344.354   3
   5  12   3 4378.27 399.163   7
  -5 -12  -4 3978.63 353.133   3
   5  12   4 3518.66 353.080   7
  -5 -12  -5 6546.27 475.445   3
  -6   9   0 1059.49 210.725   7
  -6   9  -1 5296.14 451.627   7
   6  -9   2 2899.07 269.936   9
   6  -9   3 1221.35 174.924   9
   6  -9   4 4581.72 333.209   9
  -6   8   1 1378.00 215.422   7
   6  -8  -1 1521.85 212.549   9
  -6   8   0 1646.27 239.425   7
   6  -8   0 956.323 158.228   9
  -6   8  -1 8814.20 573.141   6
   6  -8   1 8281.74 460.396   9
  -6   8  -1 8454.97 548.706   7
  -6   8  -2 228.806 113.732   7
   6  -8   2 310.875 102.074   9
  -6   8  -3 1811.39 273.302   7
  -6   8  -3 1392.28 241.597   6
   6  -8   3 1376.79 185.949   9
  -6   8  -4 4795.71 420.732   6
  -6   8  -4 5072.99 440.006   7
  -6   8  -5 12.5534 74.1919   7
  -6   8  -5 263.190 121.847   6
  -6   8  -6 5255.28 446.706   6
   6  -7  -4 366.460 130.431   9
  -6   7   3 5442.19 442.010   6
   6  -7  -3 5046.89 408.838   9
  -6   7   2-65.6670 62.1446   7
  -6   7   2 14.1416 89.8550   6
   6  -7  -2-6.76632 67.7347   9
  -6   7   1 7982.33 525.260   6
   6  -7  -1 7475.57 453.723   9
  -6   7   1 6870.14 463.250   7
  -6   7   0 2353.91 273.370   7
  -6   7   0 2079.62 267.499   6
   6  -7   0 2082.04 223.195   9
  -6   7  -1 119.911 71.1464   7
  -6   7  -1 164.629 79.9936   6
   6  -7   1 110.890 78.7153   9
  -6   7  -2 5131.44 406.738   6
   6  -7   2 5453.89 346.242   9
  -6   7  -2 5154.02 418.200   7
  -6   7  -3 8455.78 527.132   6
   6  -7   3 9609.54 457.112   9
  -6   7  -3 8746.50 556.714   7
  -6   7  -4 4861.49 402.261   6
  -6   7  -4 5313.86 434.531   7
  -6   7  -5 1320.17 222.603   7
  -6   7  -5 1861.45 250.691   6
  -6   7  -6 7986.42 516.092   6
  -6   7  -6 6555.20 503.038   7
  -6   7  -7 1306.97 228.405   7
  -6   7  -7 1766.96 246.326   6
  -6   6   5 222.718 104.559   6
  -6   6   4 48.1164 81.0876   6
   6  -6  -4 31.0089 72.4195   9
  -6   6   3 7433.69 500.948   6
  -6   6   3 6894.71 419.842   5
   6  -6  -3 6897.46 469.710   9
  -6   6   2 503.792 144.389   6
   6  -6  -2 560.030 137.576   9
  -6   6   2 604.973 126.288   5
  -6   6   1 12756.2 656.237   6
  -6   6   1 14317.6 622.144   5
   6  -6  -1 14836.5 638.521   9
  -6   6   0 2033.47 252.363   6
   6  -6   0 1560.78 186.600   9
  -6   6   0 1430.97 198.140   5
  -6   6  -1 4064.41 349.074   6
  -6   6  -1 4038.53 322.044   5
   6  -6   1 3847.34 287.316   9
  -6   6  -2 5541.94 406.791   6
   6  -6   2 5978.54 350.509   9
  -6   6  -3 2891.92 288.059   6
  -6   6  -4 2034.10 246.821   6
  -6   6  -5 7433.28 472.741   6
  -6   6  -6 10770.1 575.167   6
  -6   6  -6 11945.7 651.297   7
  -6   6  -7-72.0386 66.5993   7
  -6   6  -7 71.0757 71.0625   6
  -6   6  -8 3015.02 333.040   7
  -6   6  -9 78.2657 78.3749   7
  -6   5   6 1503.77 228.232   6
  -6   5   5 2814.44 308.667   6
  -6   5   4 1183.57 208.653   6
   6  -5  -4 914.759 175.606   9
  -6   5   4 1016.46 155.852   5
  -6   5   4 1348.20 196.445   1
  -6   5   3 2634.56 284.426   6
  -6   5   3 3041.12 273.417   5
   6  -5  -3 2995.25 302.399   9
  -6   5   2 382.239 124.880   6
   6  -5  -2 484.764 117.233   9
  -6   5   2 444.782 124.047   5
  -6   5   1 9193.33 527.320   6
  -6   5   1 8747.21 463.684   5
   6  -5  -1 9156.38 480.647   9
  -6   5   0 707.995 150.893   6
   6  -5   0 784.076 134.654   9
  -6   5   0 925.195 146.712   5
  -6   5  -1 9150.14 510.589   6
  -6   5  -1 9192.81 469.043   5
   6  -5   1 9235.57 444.752   9
   6  -5   1 8512.04 293.100   8
  -6   5  -2 9782.54 519.368   6
  -6   5  -2 10031.0 499.366   5
   6  -5   2 9602.59 437.185   9
   6  -5   2 8873.03 349.236   8
  -6   5  -3 4520.56 344.400   6
  -6   5  -3 4658.11 341.575   5
  -6   5  -4 8720.17 485.966   6
  -6   5  -5 9081.53 490.543   6
  -6   5  -6 6282.20 409.772   6
  -6   5  -7 2105.97 233.595   6
  -6   5  -8 8695.52 494.376   6
  -6   5  -8 9635.79 482.750   4
  -6   5  -8 9351.77 570.866   7
  -6   5  -9 84.7690 81.3512   7
  -6   5  -9 37.7019 52.5976   4
  -6   5 -10 587.154 162.227   7
  -6   5 -11-39.1390 70.6561   7
  -6   4   6 1100.05 196.461   6
  -6   4   5 858.018 171.313   6
  -6   4   5 1078.39 180.413   1
  -6   4   4 1800.95 235.854   6
   6  -4  -4 1299.39 214.544   9
  -6   4   4 1223.04 186.104   1
  -6   4   4 1491.17 189.624   5
  -6   4   3 5321.80 402.940   6
  -6   4   3 4769.63 337.770   1
  -6   4   3 5212.36 342.299   5
   6  -4  -3 5811.82 408.702   9
  -6   4   2 1617.96 218.783   6
   6  -4  -2 1831.01 221.100   9
  -6   4   2 1294.49 170.966   5
  -6   4   1 9643.97 520.609   6
  -6   4   1 9578.05 467.559   5
   6  -4  -1 9887.43 489.644   9
  -6   4   0 1015.85 170.953   6
   6  -4   0 1013.83 147.711   9
  -6   4   0 1277.24 168.987   5
  -6   4  -1 25864.8 883.814   6
  -6   4  -1 25029.9 734.875   3
  -6   4  -1 26368.7 836.464   5
   6  -4   1 26627.3 791.560   9
   6  -4   1 26096.6 615.293   8
  -6   4  -2 4632.26 339.986   6
  -6   4  -2 4835.24 260.052   3
  -6   4  -2 4671.58 321.942   5
   6  -4   2 4435.20 281.965   9
   6  -4   2 4979.38 245.759   8
  -6   4  -3 17036.3 677.651   6
  -6   4  -3 17925.8 666.753   5
  -6   4  -4 9571.79 482.470   6
  -6   4  -4 9125.53 472.606   5
  -6   4  -4 9886.67 383.333   2
  -6   4  -5 676.165 132.206   6
  -6   4  -6 2776.68 254.082   6
  -6   4  -6 3053.92 137.290   3
  -6   4  -7 583.608 126.776   6
  -6   4  -8 20168.2 736.965   6
  -6   4  -8 19778.2 732.367   4
  -6   4  -9 2091.90 268.321   7
  -6   4  -9 1822.81 224.302   4
  -6   4 -10 3536.35 324.893   4
  -6   4 -10 3118.18 328.393   7
  -6   4 -11 132.869 79.6501   7
  -6   4 -11 112.957 74.8545   4
  -6   4 -12 1881.05 265.914   7
  -6   4 -12 1690.49 257.485   4
  -6   3   7 1717.84 241.870   6
  -6   3   6 1420.09 218.243   6
  -6   3   6 1090.12 179.560   2
  -6   3   6 911.088 167.241   1
  -6   3   5 3025.67 283.966   1
  -6   3   5 2492.67 244.727   2
  -6   3   5 2542.66 282.246   6
  -6   3   5 3155.13 272.116   5
  -6   3   4 2221.86 234.075   1
  -6   3   4 2059.65 248.892   6
  -6   3   4 1944.94 209.668   5
   6  -3  -4 2339.53 266.458   9
  -6   3   3 6742.74 437.155   6
  -6   3   3 6345.71 379.850   1
  -6   3   3 6716.20 385.919   5
   6  -3  -3 6095.38 413.944   9
  -6   3   2 3940.65 325.960   6
  -6   3   2 3706.11 271.489   1
  -6   3   2 3437.76 268.290   5
   6  -3  -2 3573.50 301.726   9
  -6   3   1 5872.24 391.008   6
   6  -3  -1 5960.09 367.077   9
  -6   3   1 5870.80 351.074   5
  -6   3   0 195.150 88.3062   6
   6  -3   0 86.8567 51.4092   9
  -6   3   0 81.2330 60.4964   5
  -6   3  -1 19916.2 742.205   6
  -6   3  -1 21747.3 716.748   5
   6  -3   1 21607.9 683.477   9
  -6   3  -2 827.291 137.033   6
   6  -3   2 983.791 127.664   9
   6  -3   2 782.748 96.4836   8
  -6   3  -2 717.781 126.590   5
  -6   3  -3 11430.3 519.279   6
  -6   3  -3 11323.8 495.004   5
   6  -3   3 11348.5 421.625   8
  -6   3  -4 32563.2 945.427   6
  -6   3  -4 32407.8 941.735   5
  -6   3  -5 4510.55 307.997   6
  -6   3  -5 4913.88 327.310   5
  -6   3  -6 20772.0 710.110   6
  -6   3  -7 7953.15 410.111   6
  -6   3  -7 8145.18 300.965   3
  -6   3  -8 1217.46 153.541   6
  -6   3  -8 1501.40 187.514   4
  -6   3  -8 1148.48 115.446   3
  -6   3  -9 5225.98 374.043   4
  -6   3 -10 9937.13 559.165   4
  -6   3 -10 10078.5 572.193   7
  -6   3 -11 122.960 86.0279   7
  -6   3 -11 218.988 123.039   4
  -6   3 -12 319.660 126.088   7
  -6   3 -12 369.945 149.447   4
  -6   3 -13 189.148 103.557   4
  -6   2   8 217.289 111.234   2
  -6   2   7 1104.83 194.912   6
  -6   2   7 1254.72 197.169   2
  -6   2   6 3592.11 314.854   2
  -6   2   6 3164.93 318.131   6
  -6   2   6 3041.53 274.527   5
  -6   2   6 3031.90 292.603   1
  -6   2   5 150.211 97.4367   6
  -6   2   5 96.6174 72.6596   1
  -6   2   5 85.2911 74.1876   5
  -6   2   4 1329.38 171.581   1
  -6   2   4 959.293 169.353   6
   6  -2  -4 1200.99 190.585   9
  -6   2   4 1498.16 185.304   5
  -6   2   3 617.568 134.110   6
   6  -2  -3 801.075 168.332   9
  -6   2   3 667.834 120.921   1
  -6   2   3 624.078 120.670   5
  -6   2   2 354.858 102.651   6
  -6   2   2 393.029 96.3711   1
   6  -2  -2 569.229 125.708   9
  -6   2   2 596.752 110.022   5
  -6   2   1 24575.8 854.065   6
  -6   2   1 24872.7 789.042   5
   6  -2  -1 26514.2 826.980   9
  -6   2   0 2983.31 267.224   6
  -6   2   0 2718.74 227.126   5
   6  -2   0 2344.53 209.154   9
  -6   2  -1 32520.6 978.074   6
   6  -2   1 33908.1 895.170   9
  -6   2  -1 34907.5 946.851   5
  -6   2  -2 70.3757 50.2403   6
   6  -2   2 157.026 64.1510   9
   6  -2   2 23.1282 28.8998   8
  -6   2  -2 13.6546 43.4264   5
  -6   2  -3 24338.6 779.465   6
  -6   2  -3 24172.2 755.157   5
   6  -2   3 24600.3 675.819   8
  -6   2  -4 7860.91 396.572   6
  -6   2  -4 7235.26 383.470   5
  -6   2  -5 10036.4 450.576   6
  -6   2  -5 9957.39 462.104   5
  -6   2  -6 10361.6 452.898   6
  -6   2  -6 10657.6 485.128   5
  -6   2  -7 3579.20 253.833   6
  -6   2  -7 3816.91 216.684   3
  -6   2  -8 7173.50 360.070   6
  -6   2  -8 7474.00 428.673   4
  -6   2  -8 7665.94 339.779   3
  -6   2  -9 34.4272 39.7863   6
  -6   2  -9 82.3027 56.0750   4
  -6   2  -9 80.0221 45.6957   3
  -6   2 -10 7419.46 476.535   4
  -6   2 -10 7074.64 374.681   3
  -6   2 -11-37.1783 72.8692   7
  -6   2 -11 79.1202 70.6690   4
  -6   2 -12 6313.22 488.064   4
  -6   2 -12 5780.52 425.228   7
  -6   1   8 389.004 131.757   2
  -6   1   7 225.177 99.3303   1
  -6   1   7 61.4885 71.2018   6
  -6   1   7-13.3149 71.9165   2
  -6   1   6 84.2785 77.1384   1
  -6   1   6-79.2413 82.6537   6
  -6   1   6-39.6948 58.6338   5
  -6   1   5 3554.95 327.447   6
  -6   1   5 3584.30 294.713   5
  -6   1   5 3569.76 288.404   1
  -6   1   4 6767.30 379.996   1
  -6   1   4 6488.36 435.538   6
   6  -1  -4 7007.25 451.335   9
  -6   1   4 6786.54 401.789   5
  -6   1   3 6828.00 370.582   1
  -6   1   3 8123.49 475.258   6
   6  -1  -3 8216.71 464.287   9
  -6   1   3 7637.74 422.030   5
  -6   1   2 5361.15 337.254   5
  -6   1   2 5358.44 374.073   6
  -6   1   2 5061.94 211.651   8
  -6   1   2 5208.71 300.538   1
   6  -1  -2 5703.70 366.812   9
  -6   1   1 25023.8 850.061   6
   6  -1  -1 24201.5 784.090   9
  -6   1   1 24451.1 782.969   5
  -6   1   0 776.174 141.314   6
   6  -1   0 647.089 109.115   9
  -6   1   0 1008.90 143.163   5
  -6   1  -1 23789.0 794.575   6
  -6   1  -1 24116.8 747.073   5
   6  -1   1 25089.1 718.370   9
  -6   1  -2 1144.41 156.084   6
   6  -1   2 1199.25 122.761   8
   6  -1   2 1322.95 138.383   9
  -6   1  -2 1126.28 144.350   5
  -6   1  -3 3880.79 266.123   5
  -6   1  -3 3669.13 266.917   6
   6  -1   3 3994.50 234.209   8
  -6   1  -4 1961.36 190.025   6
  -6   1  -4 1827.68 179.170   5
   6  -1   4 1689.62 159.802   8
  -6   1  -5 20632.3 655.902   6
  -6   1  -5 20634.6 672.408   5
  -6   1  -6 39886.7 987.020   6
   6  -1   6 38941.0 1033.42   6
  -6   1  -6 38980.5 1022.14   5
  -6   1  -7 9521.45 402.365   6
   6  -1   7 10002.8 440.841   6
  -6   1  -7 9455.71 447.378   5
  -6   1  -7 9838.27 387.130   3
  -6   1  -8 19856.2 606.078   6
  -6   1  -8 20029.7 739.693   4
   6  -1   8 19253.4 642.541   6
  -6   1  -8 20982.0 644.927   3
  -6   1  -9 1499.84 146.579   6
  -6   1  -9 1370.18 200.391   4
  -6   1  -9 1467.57 164.728   3
  -6   1 -10 2496.91 274.694   4
  -6   1 -10 2261.11 218.734   3
  -6   1 -11 1836.04 231.965   7
  -6   1 -11 2082.49 272.234   4
  -6   1 -11 2700.39 258.457   3
  -6   1 -12 883.387 196.596   4
  -6   0   8 218.209 119.011   2
  -6   0   7 65.9613 70.2973   1
  -6   0   7 157.605 91.8949   6
  -6   0   7 255.577 110.132   2
  -6   0   7 102.650 76.7969   5
  -6   0   6 1079.02 166.350   1
  -6   0   6 1612.83 226.397   6
  -6   0   6 1126.89 185.265   5
  -6   0   5 475.739 106.538   1
  -6   0   5 503.829 131.340   6
  -6   0   5 381.261 110.420   5
  -6   0   4 3741.17 272.057   1
  -6   0   4 3740.22 324.078   6
  -6   0   4 3595.27 296.582   5
  -6   0   3 7680.82 375.039   1
  -6   0   3 7592.92 458.441   6
  -6   0   3 7155.05 409.415   5
   6   0  -3 7674.45 444.198   9
  -6   0   2 9426.72 499.481   6
  -6   0   2 9274.53 399.626   1
   6   0  -2 9168.84 463.809   9
  -6   0   2 9412.29 460.999   5
  -6   0   2 9263.97 334.432   8
  -6   0   1 10259.8 519.556   6
   6   0  -1 11441.3 493.494   9
  -6   0   1 11209.1 496.206   5
  -6   0   1 12134.8 386.185   8
  -6   0   0 487.627 121.677   6
   6   0   0 404.509 92.4960   9
  -6   0   0 467.626 74.9996   8
  -6   0   0 608.012 118.525   5
  -6   0  -1 5801.50 351.905   6
   6   0   1 6067.79 308.739   9
  -6   0  -1 5668.87 327.383   5
  -6   0  -2 11683.4 499.433   6
  -6   0  -2 12057.5 487.161   5
   6   0   2 11147.0 415.740   9
  -6   0  -3 67441.7 1516.82   6
  -6   0  -3 69205.6 1494.02   5
   6   0   3 69157.6 1422.76   8
   6   0   4 498.412 90.6350   8
  -6   0  -4 298.137 71.9802   6
  -6   0  -4 502.861 101.739   5
  -6   0  -5 28291.5 792.296   6
  -6   0  -5 29881.8 819.810   5
   6   0   5 29044.4 809.318   8
  -6   0  -6 5987.90 300.249   6
  -6   0  -6 5484.26 312.982   5
  -6   0  -7 6197.08 296.588   6
  -6   0  -7 6098.47 331.632   5
  -6   0  -8 13976.9 458.658   6
  -6   0  -8 13627.3 601.349   4
  -6   0  -8 14826.3 542.202   3
  -6   0  -9 225.895 89.0423   3
  -6   0  -9 176.805 48.4054   6
  -6   0  -9 198.437 104.068   4
  -6   0 -10 6790.81 460.859   4
  -6   0 -10 7377.32 420.732   3
  -6   0 -11-8.24144 78.0726   4
  -6   0 -11 86.3401 78.5804   3
  -6   0 -12 2189.26 294.727   4
  -6   0 -12 1861.26 240.971   3
  -6  -1   8 779.213 170.393   6
  -6  -1   8 621.402 162.530   2
  -6  -1   8 632.386 140.287   1
  -6  -1   7 71.8546 72.1493   6
  -6  -1   7 66.3976 67.9864   2
  -6  -1   7 117.514 92.2015   1
  -6  -1   7 168.501 89.3433   5
  -6  -1   6 3687.11 349.062   6
  -6  -1   6 3117.39 302.758   5
  -6  -1   6 3382.79 276.702   1
  -6  -1   5 3087.74 313.027   6
  -6  -1   5 2986.13 283.823   5
  -6  -1   5 2693.52 233.877   1
  -6  -1   4 7437.25 477.840   6
  -6  -1   4 7576.82 444.491   5
  -6  -1   4 7706.77 383.327   1
  -6  -1   3 15668.9 540.636   1
  -6  -1   3 14498.7 662.759   6
   6   1  -3 13892.5 612.055   9
  -6  -1   3 15748.3 637.963   5
  -6  -1   2 6785.82 427.060   6
  -6  -1   2 7350.88 332.445   1
   6   1  -2 7023.92 396.215   9
  -6  -1   2 6595.99 392.299   5
  -6  -1   1 9760.94 500.238   6
   6   1  -1 9667.88 441.086   9
  -6  -1   1 9126.11 453.383   5
  -6  -1   1 9702.05 367.992   8
  -6  -1   0 8052.66 438.237   6
   6   1   0 8599.90 388.067   9
  -6  -1   0 7959.84 406.051   5
  -6  -1   0 8266.02 336.776   8
   6   1   1 24864.2 672.190   1
  -6  -1  -1 24036.6 797.124   6
   6   1   1 25103.9 698.166   9
  -6  -1  -1 25710.2 774.059   5
  -6  -1  -1 25367.6 674.116   8
  -6  -1  -2 364.744 86.8515   6
   6   1   2 272.619 64.7149   9
  -6  -1  -2 267.108 57.5256   8
  -6  -1  -2 398.937 86.5536   5
  -6  -1  -3 28640.1 833.184   6
  -6  -1  -3 27973.2 801.999   5
   6   1   3 28948.0 767.331   8
  -6  -1  -4 2695.81 213.077   6
   6   1   4 2925.50 214.727   8
  -6  -1  -4 2662.82 207.835   5
  -6  -1  -5 17475.4 576.660   6
  -6  -1  -5 17786.9 579.261   5
   6   1   5 17459.1 608.660   5
   6   1   5 18041.5 601.732   8
  -6  -1  -6 8098.26 350.129   6
  -6  -1  -6 8338.22 372.796   5
   6   1   6 8109.04 396.828   8
   6   1   7 5943.80 349.646   8
  -6  -1  -7 6397.52 289.966   6
  -6  -1  -7 6393.05 325.890   5
  -6  -1  -8 24445.1 609.530   6
  -6  -1  -8 23962.8 838.552   4
  -6  -1  -8 24632.6 719.162   5
  -6  -1  -8 24733.5 777.504   3
  -6  -1  -9 3055.93 153.107   6
  -6  -1  -9 2839.56 284.486   4
  -6  -1  -9 3312.94 273.681   3
  -6  -1 -10 9678.61 561.122   4
  -6  -1 -10 9088.95 497.149   3
  -6  -1 -11 2102.36 273.295   4
  -6  -1 -11 2360.66 270.407   3
  -6  -1 -12 1993.77 289.386   4
  -6  -1 -12 1979.74 254.202   3
  -6  -1 -13 325.577 141.502   3
  -6  -1 -14 157.191 146.924   3
  -6  -2   8 2168.59 305.393   6
  -6  -2   8 2155.99 291.604   2
  -6  -2   8 2375.52 258.485   1
  -6  -2   8 2305.59 291.314   5
  -6  -2   7 8054.86 555.286   6
  -6  -2   7 9101.85 475.244   1
  -6  -2   7 8591.71 547.182   5
  -6  -2   6 287.399 82.1250   1
  -6  -2   6 302.590 103.675   6
  -6  -2   6 250.430 100.833   5
  -6  -2   5 522.716 100.921   1
  -6  -2   5 387.645 118.884   6
  -6  -2   4 4728.00 381.710   6
  -6  -2   4 4493.57 353.919   5
  -6  -2   4 4767.34 283.464   1
  -6  -2   3 832.588 111.736   1
  -6  -2   3 829.388 156.904   6
  -6  -2   3 441.612 125.998   5
  -6  -2   2 3712.37 300.106   5
  -6  -2   2 3673.45 223.708   1
   6   2  -2 3576.49 274.506   9
   6   2  -1 5510.14 320.792   9
  -6  -2   1 5281.86 343.259   5
   6   2   0 3373.46 231.726   9
   6   2   0 3222.73 205.795   1
  -6  -2   0 2712.94 240.171   5
  -6  -2   0 2897.78 203.989   8
   6   2   1 40387.1 920.973   1
   6   2   1 41839.1 978.047   9
  -6  -2  -1 41368.0 1080.74   5
  -6  -2  -1 42562.0 987.780   8
  -6  -2  -2 251.650 80.1983   6
   6   2   2 112.893 37.1234   9
  -6  -2  -2 288.318 71.7069   8
  -6  -2  -2 373.160 83.6125   5
  -6  -2  -3 42624.9 1109.62   6
  -6  -2  -3 46005.6 1070.48   8
   6   2   3 44105.2 958.647   9
  -6  -2  -3 45015.7 1090.91   5
   6   2   3 45466.3 1130.86   5
  -6  -2  -4 9672.49 423.349   6
  -6  -2  -4 9199.40 404.508   5
   6   2   4 9037.86 417.513   5
   6   2   4 9587.16 411.614   8
  -6  -2  -5 16883.2 574.972   6
  -6  -2  -5 18358.9 587.821   5
   6   2   5 18953.4 619.633   5
   6   2   5 19118.5 619.188   8
  -6  -2  -6 3017.44 203.940   6
  -6  -2  -6 3244.93 220.242   5
   6   2   6 3316.16 236.591   5
   6   2   6 3300.61 245.230   8
  -6  -2  -7 10061.7 363.722   6
  -6  -2  -7 9816.25 397.400   5
   6   2   7 10416.2 427.893   5
   6   2   7 10056.6 466.628   8
  -6  -2  -8 2138.62 136.385   6
  -6  -2  -8 2115.02 229.815   4
  -6  -2  -8 1976.45 169.975   5
   6   2   8 2018.16 179.106   5
   6   2   8 1920.19 207.413   8
  -6  -2  -8 2021.66 209.953   3
  -6  -2  -9 7308.89 457.043   4
   6   2   9 7297.01 427.737   8
  -6  -2  -9 6866.77 420.774   3
  -6  -2 -10 10764.6 597.448   4
   6   2  10 11542.0 573.175   8
  -6  -2 -10 12609.5 603.943   3
  -6  -2 -11 138.519 81.9716   4
   6   2  11 123.691 76.1630   8
  -6  -2 -11 120.395 73.0253   3
  -6  -2 -12 4289.16 424.547   4
  -6  -2 -12 4410.85 396.773   3
   6   2  12 3678.32 345.045   8
  -6  -2 -13 11.9499 88.3757   3
  -6  -3   9 178.045 97.0517   1
  -6  -3   8 35.0842 101.190   6
  -6  -3   8 283.212 99.4610   1
  -6  -3   8 122.051 100.310   5
  -6  -3   7 5706.07 472.950   6
  -6  -3   7 4766.82 330.747   1
  -6  -3   7 4471.89 397.385   5
  -6  -3   6 3930.33 281.985   1
  -6  -3   6 4285.76 375.993   5
  -6  -3   5 2048.81 244.508   5
  -6  -3   5 2025.37 189.392   1
  -6  -3   4 14100.0 660.499   5
  -6  -3   4 15327.2 524.734   1
  -6  -3   3 2815.02 195.557   1
  -6  -3   3 2854.45 281.371   5
  -6  -3   2 24275.9 632.520   1
   6   3  -2 21973.1 752.191   9
  -6  -3   2 24068.6 835.560   5
   6   3  -1 27318.1 710.633   1
   6   3  -1 26483.2 792.835   9
  -6  -3   1 26781.3 872.780   5
   6   3   0 23147.8 692.166   9
   6   3   0 24213.7 629.715   1
  -6  -3   0 24114.8 801.196   5
   6   3   1 30417.7 726.597   1
  -6  -3  -1 31619.3 919.213   5
   6   3   1 32586.1 804.669   9
   6   3   2 1258.25 119.531   9
  -6  -3  -2 1128.48 149.317   5
   6   3   3 23574.8 600.574   9
  -6  -3  -3 23694.4 724.164   5
   6   3   4 1488.40 163.148   5
  -6  -3  -4 1398.46 152.801   5
  -6  -3  -5 3100.99 224.828   6
  -6  -3  -5 3618.62 235.785   5
   6   3   5 3316.55 244.464   8
   6   3   5 3796.90 253.591   5
  -6  -3  -6 2796.55 202.981   6
  -6  -3  -6 2877.43 204.058   5
   6   3   6 3289.78 248.585   8
   6   3   6 3214.56 228.745   5
  -6  -3  -7 9321.55 466.231   4
  -6  -3  -7 9499.37 352.677   6
  -6  -3  -7 9737.49 381.142   5
   6   3   7 9998.06 462.397   8
   6   3   7 9133.74 393.964   5
  -6  -3  -8 15669.9 657.550   4
  -6  -3  -8 16335.1 427.721   6
  -6  -3  -8 15988.8 500.327   5
   6   3   8 15762.9 624.655   8
   6   3   8 15858.3 530.335   5
  -6  -3  -8 15270.6 624.230   3
  -6  -3  -9 16740.7 723.469   4
  -6  -3  -9 16254.7 683.141   3
   6   3   9 16876.2 669.791   8
  -6  -3 -10 6421.70 455.864   4
  -6  -3 -10 7086.05 462.858   3
   6   3  10 6201.67 409.375   8
  -6  -3 -11 604.038 163.438   4
   6   3  11 316.917 96.9248   8
  -6  -3 -11 515.345 144.324   3
  -6  -3 -12 4616.22 436.377   4
  -6  -3 -12 4402.08 411.545   3
   6   3  12 4569.27 381.738   8
  -6  -3 -13-15.1874 83.7838   3
  -6  -4   9 3892.78 419.652   5
  -6  -4   8 467.301 139.955   5
  -6  -4   8 325.270 99.9287   1
  -6  -4   7 5704.79 351.328   1
  -6  -4   7 5409.19 451.105   5
  -6  -4   6 6906.77 362.256   1
  -6  -4   6 5479.93 444.305   5
  -6  -4   5 8055.62 524.939   5
  -6  -4   5 9025.63 393.140   1
  -6  -4   4 662.077 144.925   5
  -6  -4   4 530.735 90.6967   1
  -6  -4   3 179.366 70.5314   5
  -6  -4   3 260.833 60.6083   1
  -6  -4   2 8415.99 479.637   5
   6   4  -1 3775.22 210.580   1
   6   4  -1 3435.31 250.459   9
  -6  -4   1 3589.41 297.241   5
   6   4   0 7485.91 286.542   1
   6   4   0 6547.53 328.937   9
  -6  -4   0 7233.87 303.739   9
  -6  -4   0 6969.94 408.958   5
   6   4   1 24424.9 589.009   1
   6   4   1 24005.4 658.642   9
  -6  -4  -1 23995.6 793.161   5
   6   4   2 815.548 94.7727   9
  -6  -4  -2 795.432 129.406   5
   6   4   3 8262.95 303.545   9
  -6  -4  -3 8347.86 403.229   5
   6   4   4 13271.1 388.126   9
  -6  -4  -4 12842.5 498.817   5
  -6  -4  -5 50523.8 1158.10   5
   6   4   6 1264.29 161.473   8
  -6  -4  -6 1026.78 120.510   5
  -6  -4  -7 24847.7 828.505   4
  -6  -4  -7 24984.1 673.430   6
  -6  -4  -7 24734.8 661.636   5
   6   4   7 26676.8 823.088   8
  -6  -4  -8 100.370 73.3831   3
  -6  -4  -8 112.822 71.7048   4
  -6  -4  -8 27.2622 30.2811   6
   6   4   8 54.6632 61.7186   8
  -6  -4  -8 74.7492 44.5045   5
  -6  -4  -9 1157.40 180.447   3
  -6  -4  -9 846.106 162.061   4
   6   4   9 798.002 141.382   8
  -6  -4 -10 4992.75 405.092   4
  -6  -4 -10 5304.96 414.328   3
   6   4  10 5385.74 375.859   8
  -6  -4 -11 605.610 174.724   4
   6   4  11 739.698 156.287   8
  -6  -4 -11 649.354 162.584   3
  -6  -4 -12 5720.36 475.640   3
   6   4  12 5024.15 403.375   8
  -6  -5   8 464.118 171.685   5
  -6  -5   7 836.189 188.557   5
  -6  -5   7 1028.92 143.980   1
  -6  -5   6 363.636 122.887   5
  -6  -5   6 303.848 83.3090   1
  -6  -5   5 255.387 67.3669   1
  -6  -5   4 7615.37 322.482   1
   6   5  -4 7551.25 454.146   7
  -6  -5   3 10437.7 355.719   1
   6   5  -3 9683.44 505.831   7
   6   5  -2 19909.0 737.061   7
   6   5  -1 14999.4 615.091   7
   6   5   0 41303.4 854.704   1
   6   5   0 41428.7 996.330   9
  -6  -5   0 41062.8 916.489   9
  -6  -5   0 42321.8 1179.36   5
   6   5   1 24343.7 653.438   9
  -6  -5  -1 24148.9 811.222   5
   6   5   1 23116.3 547.246   1
   6   5   2 9204.82 334.840   9
  -6  -5  -2 8714.96 446.531   5
   6   5   3 18879.9 496.107   9
  -6  -5  -3 18321.7 653.791   5
   6   5   4 2298.60 137.381   9
  -6  -5  -4 2027.58 193.683   5
  -6  -5  -5 16719.4 567.927   5
  -6  -5  -6 1902.59 195.965   4
  -6  -5  -6 1422.62 143.186   5
  -6  -5  -7 3760.43 297.024   4
  -6  -5  -7 4035.85 225.680   5
  -6  -5  -8 4087.17 335.307   4
  -6  -5  -8 4555.79 233.070   6
  -6  -5  -8 4376.67 212.123   5
   6   5   8 4864.30 335.986   8
  -6  -5  -8 4173.27 333.141   3
  -6  -5  -9 1719.07 230.283   3
  -6  -5  -9 1656.94 224.135   4
   6   5   9 2135.54 229.745   8
  -6  -5 -10 7738.76 519.811   4
  -6  -5 -10 8429.69 534.657   3
   6   5  10 7340.16 456.505   8
  -6  -5 -11 4926.46 434.442   4
  -6  -5 -11 4219.00 397.748   3
   6   5  11 3827.40 339.761   8
   6   5  12 3934.47 353.767   8
   6   6  -7 2242.48 282.043   7
   6   6  -6 61.6869 61.0771   7
   6   6  -5 17820.3 767.348   7
  -6  -6   5 16738.0 521.139   1
  -6  -6   4 12359.1 399.334   1
   6   6  -4 12241.5 609.631   7
   6   6  -3 4203.89 340.762   7
   6   6  -2 9622.56 509.635   7
   6   6  -1 7842.64 452.358   7
   6   6   0 237.735 40.3701   1
  -6  -6   0 168.445 49.0149   9
   6   6   0 307.100 86.5742   7
   6   6   1 619.901 60.8370   1
   6   6   1 576.280 124.001   7
   6   6   2 14777.6 443.465   9
   6   6   2 16084.1 625.883   7
  -6  -6  -2 14860.8 616.978   5
   6   6   3 31612.7 690.349   9
  -6  -6  -3 29697.1 907.998   5
   6   6   4 111.860 32.8167   9
  -6  -6  -4 146.670 67.4594   5
   6   6   5 15834.8 395.202   9
  -6  -6  -5 15663.0 566.696   5
  -6  -6  -6 9908.97 471.631   4
  -6  -6  -6 8877.71 382.218   5
  -6  -6  -7 15819.1 651.977   4
  -6  -6  -7 15251.5 486.567   5
  -6  -6  -7 16411.0 664.587   3
  -6  -6  -8 1475.61 208.554   3
  -6  -6  -8 1248.97 188.312   4
  -6  -6  -9 6659.78 460.960   4
  -6  -6  -9 6623.84 462.429   3
  -6  -6 -10 30.0892 71.6962   3
  -6  -6 -10-54.0971 94.6028   4
  -6  -6 -11 2177.64 304.278   4
   6   6  11 1941.70 240.138   8
  -6  -6 -11 2523.43 323.409   3
   6   6  12 554.157 147.163   8
   6   7  -8 1456.54 246.801   7
   6   7  -7 189.469 114.786   7
   6   7  -6 275.543 112.645   7
   6   7  -5 1591.15 237.109   7
   6   7  -4 589.273 137.224   7
   6   7  -3 8055.40 495.898   7
   6   7  -2 4971.66 379.928   7
   6   7  -1 1037.08 170.110   7
  -6  -7   0 5749.73 257.123   9
   6   7   0 5379.30 380.283   7
   6   7   1 15300.4 315.090   1
   6   7   1 15593.2 657.208   7
   6   7   2 12776.6 308.886   1
   6   7   2 13309.4 588.186   7
   6   7   3 23301.9 801.615   7
  -6  -7  -3 21588.6 769.477   5
   6   7   4 10933.1 294.262   9
  -6  -7  -4 11520.3 508.081   5
  -6  -7  -5 11696.3 500.729   4
   6   7   5 12055.9 300.106   9
  -6  -7  -5 12145.5 500.758   5
  -6  -7  -6 217.678 69.2211   4
   6   7   6 215.598 35.1045   9
  -6  -7  -6 237.624 71.3397   5
  -6  -7  -7 2892.40 271.930   4
  -6  -7  -7 2565.33 180.818   5
  -6  -7  -7 2643.80 267.677   3
  -6  -7  -8 1243.79 199.869   3
  -6  -7  -8 1290.69 199.819   4
  -6  -7  -9 1428.36 225.537   3
  -6  -7  -9 1718.97 241.469   4
  -6  -7 -10 2127.22 299.370   3
  -6  -7 -10 2159.97 285.993   4
   6   8  -7 2921.90 341.007   7
   6   8  -6 119.877 103.277   7
   6   8  -5 8126.07 546.927   7
   6   8  -4 1338.82 224.671   7
   6   8  -3 7263.50 490.844   7
   6   8  -2 4368.30 370.306   7
   6   8  -1 464.454 117.986   7
   6   8   0 10624.3 562.733   7
   6   8   1 12414.9 604.853   7
   6   8   2 32.7275 55.0658   7
   6   8   3 290.033 91.5632   7
  -6  -8  -4 1988.99 212.206   5
  -6  -8  -4 1777.60 194.218   4
   6   8   4 1767.09 210.133   7
  -6  -8  -5 10856.4 486.719   4
  -6  -8  -5 11187.4 495.059   5
  -6  -8  -6 114.123 74.5899   4
  -6  -8  -6 2.41458 42.8559   5
  -6  -8  -7 9634.26 511.738   4
  -6  -8  -7 8535.06 506.542   3
  -6  -8  -8 3269.67 314.080   4
  -6  -8  -8 3189.78 322.774   3
  -6  -8  -9 9181.76 569.382   4
  -6  -8  -9 9867.98 611.954   3
  -6  -8 -10-48.3697 72.2690   4
   6   9  -5 290.283 127.242   7
   6   9  -4 31.4868 70.6757   7
   6   9  -3 169.434 93.1162   7
   6   9  -2 440.143 148.003   7
   6   9  -1 9924.24 583.251   7
   6   9   0 620.560 157.196   7
   6   9   1 4929.14 389.734   7
   6   9   2 1378.67 205.501   7
  -6  -9  -3 11677.8 455.768   4
   6   9   3 11097.6 574.959   7
  -6  -9  -4 1399.34 163.271   4
   6   9   4 1698.46 213.081   7
  -6  -9  -5 1784.71 201.857   5
  -6  -9  -5 2021.69 207.521   4
   6   9   5 2383.49 250.080   7
  -6  -9  -6 4866.54 342.431   4
  -6  -9  -6 4576.15 359.472   3
  -6  -9  -7 8007.33 479.937   4
  -6  -9  -7 9081.19 540.670   3
  -6  -9  -8 213.372 110.036   3
  -6  -9  -8 121.271 94.0318   4
  -6  -9  -9 1821.33 257.426   4
  -6  -9 -10 2023.40 289.239   4
   6  10  -3 11391.1 680.776   7
   6  10  -2 3564.08 365.267   7
   6  10  -1 4409.30 403.776   7
   6  10   0 9329.82 573.690   7
   6  10   1 66.4139 73.5824   7
   6  10   2 145.699 83.0770   7
   6  10   3 1758.00 238.057   7
  -6 -10  -4 624.843 115.371   4
   6  10   4 500.702 131.072   7
  -6 -10  -5 1684.21 208.848   5
  -6 -10  -5 1713.70 224.194   3
  -6 -10  -5 1792.29 198.710   4
   6  10   5 1896.92 233.573   7
  -6 -10  -6 144.800 95.0173   3
  -6 -10  -6 46.9850 60.4462   4
  -6 -10  -7 5569.97 402.405   4
  -6 -10  -7 6104.81 458.793   3
  -6 -10  -8-81.3119 83.4341   4
  -6 -10  -9 5824.85 457.512   4
   6  11  -1 1394.80 246.641   7
   6  11   0 25.3172 76.7239   7
   6  11   1 3120.68 337.636   7
   6  11   2 198.731 99.7432   7
   6  11   3 1800.54 252.011   7
   6  11   4 380.618 123.353   7
  -6 -11  -5 14572.0 692.100   3
   6  11   5 14389.6 710.379   7
  -6 -11  -6 2544.95 290.889   3
   6  12   1 348.571 147.108   7
   6  12   2 2870.77 339.793   7
   6  12   3 401.126 158.055   7
   6  12   4 499.756 144.423   7
  -6 -12  -4 719.964 173.330   3
  -6 -12  -5 190.003 108.261   3
   6  12   5 48.4332 76.4986   7
  -6 -13  -3 2093.69 265.389   3
  -7   8   0 99.7137 119.849   7
   7  -8   0 81.9676 90.0429   9
  -7   8  -1 135.366 84.3920   7
   7  -8   1 476.221 134.448   9
  -7   8  -2 1483.58 237.713   7
   7  -8   2 1822.22 227.656   9
   7  -8   3 1050.68 172.501   9
   7  -8   4 1082.97 176.996   9
   7  -7  -3-116.073 117.249   9
   7  -7  -2 498.951 147.541   9
  -7   7   1-9.68664 87.6418   7
   7  -7  -1 348.551 118.728   9
  -7   7   0 331.730 128.154   7
   7  -7   0 507.828 155.381   9
  -7   7  -1 2521.76 307.503   6
   7  -7   1 2177.68 242.531   9
  -7   7  -2 69.9688 73.6200   6
   7  -7   2 148.513 72.2719   9
  -7   7  -3 930.735 190.700   7
  -7   7  -3 962.045 189.460   6
   7  -7   3 999.919 164.415   9
  -7   7  -4 515.279 138.495   7
   7  -7   4 609.456 140.448   9
  -7   7  -5 867.603 212.914   7
  -7   7  -5 924.050 188.832   6
  -7   7  -6 3786.46 370.691   6
  -7   7  -7 885.285 189.410   6
   7  -6  -3 401.607 133.753   9
  -7   6   2 2912.13 327.195   6
  -7   6   2 2946.52 290.678   5
   7  -6  -2 2846.39 303.742   9
   7  -6  -1 407.881 131.922   9
  -7   6   1 263.054 99.5497   5
  -7   6   0 370.357 138.159   6
   7  -6   0 406.461 119.413   9
  -7   6   0 279.284 101.095   5
  -7   6  -1 380.644 128.369   6
   7  -6   1 328.620 105.573   9
  -7   6  -1 495.403 139.494   5
  -7   6  -2 245.362 114.285   6
   7  -6   2 256.167 89.2342   9
  -7   6  -2 60.2622 60.9160   5
  -7   6  -3 559.080 139.653   6
   7  -6   3 893.658 150.759   9
  -7   6  -4 6425.56 454.669   6
  -7   6  -5 4460.16 381.894   6
  -7   6  -6 3242.09 323.647   6
  -7   6  -7 1440.95 243.319   7
  -7   6  -7 1483.69 224.115   6
  -7   6  -8 8215.45 530.815   6
  -7   6  -8 8111.61 578.036   7
  -7   5   4 445.728 155.451   6
   7  -5  -4 194.214 114.798   9
  -7   5   3 336.320 139.126   6
   7  -5  -3-74.6106 101.309   9
  -7   5   3 168.760 106.207   5
  -7   5   2 14146.7 715.714   6
  -7   5   2 13323.4 621.248   5
   7  -5  -2 13259.6 665.401   9
  -7   5   1-21.0700 81.1496   6
   7  -5  -1 105.996 100.661   9
  -7   5   1 93.0352 89.0698   5
  -7   5   0 877.857 172.208   6
   7  -5   0 1182.74 181.388   9
  -7   5   0 1009.10 163.362   5
  -7   5  -1 1969.62 250.420   6
   7  -5   1 1465.29 194.490   9
  -7   5  -1 1981.20 232.366   5
  -7   5  -2 404.254 131.374   6
   7  -5   2 257.768 89.9007   9
  -7   5  -2 164.960 88.6743   5
  -7   5  -3 3219.43 309.283   6
  -7   5  -3 3448.28 310.197   5
   7  -5   3 4114.01 294.663   9
   7  -5   3 3822.56 245.946   8
  -7   5  -4 3405.58 322.160   6
  -7   5  -4 3908.33 327.721   5
  -7   5  -5 6636.34 442.305   6
  -7   5  -6 3545.08 319.214   6
  -7   5  -7 1097.65 177.896   6
  -7   5  -8 1819.98 235.389   6
  -7   5  -8 2001.60 227.418   4
  -7   5  -9 611.422 176.637   7
  -7   5  -9 322.373 102.660   6
  -7   5  -9 403.514 122.317   4
  -7   5 -10 9934.43 642.646   7
  -7   4   6 1595.89 250.192   6
  -7   4   5 1055.86 210.977   6
  -7   4   4 3880.92 381.888   6
  -7   4   4 4082.81 339.754   1
  -7   4   4 3544.06 306.729   5
   7  -4  -4 3774.03 371.678   9
  -7   4   3 139.272 106.307   6
   7  -4  -3 93.4557 76.8555   9
  -7   4   3 24.4900 69.8687   5
  -7   4   2 3191.11 327.149   6
  -7   4   2 2699.38 263.722   5
   7  -4  -2 2513.81 280.760   9
  -7   4   1 712.968 169.343   6
   7  -4  -1 513.702 127.154   9
  -7   4   1 713.177 140.445   5
  -7   4   0 5822.77 420.449   6
  -7   4   0 5359.62 369.351   5
   7  -4   0 5507.89 373.072   9
  -7   4  -1 4209.66 355.658   6
  -7   4  -1 4295.02 324.416   5
   7  -4   1 4340.84 316.223   9
  -7   4  -2 57.3774 69.8196   6
   7  -4   2 27.3732 54.9862   9
   7  -4   2 78.7957 45.7370   8
  -7   4  -2 9.11223 56.8571   5
  -7   4  -3 422.327 117.162   6
   7  -4   3 805.262 136.555   9
   7  -4   3 773.440 111.580   8
  -7   4  -3 690.604 136.893   5
  -7   4  -4 155.948 76.0809   6
  -7   4  -4 178.876 92.1733   5
  -7   4  -5 2107.34 235.817   6
  -7   4  -5 2603.51 265.147   5
  -7   4  -6 16429.2 688.089   6
  -7   4  -7 2004.90 231.686   6
  -7   4  -8 4067.68 327.616   6
  -7   4  -9 2683.90 274.785   4
  -7   4  -9 2108.22 235.732   6
  -7   4 -10 9540.73 554.546   4
  -7   4 -10 9052.29 590.737   7
  -7   4 -11 835.299 182.914   7
  -7   4 -11 1048.65 201.499   4
  -7   3   6 3650.83 360.540   6
  -7   3   5 3667.56 363.849   6
  -7   3   5 4162.44 329.120   5
  -7   3   4 5250.66 419.755   6
  -7   3   4 4777.52 355.883   1
   7  -3  -4 4611.61 406.608   9
  -7   3   4 4768.59 352.079   5
  -7   3   3 309.994 131.789   6
   7  -3  -3 428.641 125.416   9
  -7   3   3 632.149 131.761   5
  -7   3   2 2362.72 270.146   6
   7  -3  -2 2060.31 245.565   9
  -7   3   2 1693.39 210.024   5
  -7   3   1 2492.76 275.117   6
  -7   3   1 2950.92 266.606   5
   7  -3  -1 2609.41 262.152   9
  -7   3   0 18940.4 779.056   6
  -7   3   0 20043.7 733.607   5
   7  -3   0 20228.1 740.605   9
  -7   3  -1 2653.17 272.363   6
  -7   3  -1 2905.58 264.129   5
   7  -3   1 3463.17 277.823   9
  -7   3  -2 5401.52 379.185   6
  -7   3  -2 5221.48 350.038   5
   7  -3   2 5692.69 336.015   9
   7  -3   2 5672.55 280.353   8
  -7   3  -3 1599.55 200.457   6
   7  -3   3 1519.35 153.595   8
  -7   3  -3 1522.86 189.576   5
   7  -3   3 1255.63 155.941   9
  -7   3  -4 259.862 89.6857   6
   7  -3   4 339.948 86.9343   8
  -7   3  -4 315.191 90.1242   5
  -7   3  -5 3290.50 280.965   6
  -7   3  -5 3464.78 294.500   5
  -7   3  -6 1488.52 190.141   6
  -7   3  -6 1673.46 206.119   5
  -7   3  -7 5655.04 371.116   6
  -7   3  -7 6385.75 272.816   3
  -7   3  -8 12451.0 559.159   6
  -7   3  -9 1318.66 174.357   6
  -7   3  -9 1472.54 211.446   4
  -7   3 -10 4739.84 389.758   4
  -7   3 -11 150.826 99.2774   7
  -7   3 -11 46.4872 87.8971   4
  -7   3 -12 5378.20 456.492   4
  -7   3 -12 3687.16 378.594   7
  -7   2   6 6400.04 441.294   2
  -7   2   6 5432.11 444.598   6
  -7   2   5 3629.00 315.127   1
  -7   2   5 3009.87 326.730   6
  -7   2   5 3357.98 305.031   5
  -7   2   4 6689.93 473.283   6
  -7   2   4 5995.94 388.935   1
   7  -2  -4 5857.85 453.325   9
  -7   2   4 5691.62 389.666   5
  -7   2   3 2033.92 220.008   1
  -7   2   3 2135.09 264.427   6
   7  -2  -3 2644.73 285.208   9
  -7   2   3 2466.09 252.585   5
  -7   2   2 8794.66 522.796   6
  -7   2   2 8938.93 473.907   5
   7  -2  -2 8497.84 497.458   9
  -7   2   1 2133.67 256.403   6
   7  -2  -1 1895.62 218.539   9
  -7   2   1 1915.08 210.870   5
  -7   2   0 2957.69 286.741   6
  -7   2   0 2949.51 262.717   5
   7  -2   0 2935.97 261.012   9
  -7   2  -1 2813.96 276.205   6
  -7   2  -1 2472.07 238.753   5
   7  -2   1 2627.87 232.714   9
  -7   2  -2 19029.0 732.627   6
  -7   2  -2 18739.1 689.027   5
   7  -2   2 18771.8 640.816   9
  -7   2  -3 9024.76 472.522   6
  -7   2  -3 9129.54 462.493   5
   7  -2   3 9716.91 401.294   8
   7  -2   3 9763.96 425.490   9
  -7   2  -4 163.326 80.7337   6
   7  -2   4 12.4828 40.9962   8
  -7   2  -4 133.218 73.0332   5
  -7   2  -5 101.021 71.2546   6
   7  -2   5 98.5443 59.2341   8
  -7   2  -5 68.7238 62.1867   5
  -7   2  -6 178.437 78.0423   6
  -7   2  -6 443.807 108.860   5
  -7   2  -7 8740.96 442.906   6
  -7   2  -7 8800.10 474.416   5
  -7   2  -8 19006.8 683.338   6
  -7   2  -8 21482.7 627.528   3
  -7   2  -9 4163.47 288.957   6
  -7   2  -9 3876.05 330.292   4
  -7   2  -9 4344.61 273.060   3
  -7   2 -10 6144.16 449.907   4
  -7   2 -11 56.5197 65.2147   4
  -7   2 -12 4298.53 410.350   4
  -7   2 -12 3975.76 374.740   7
  -7   1   7 8816.70 560.610   2
  -7   1   7 9416.08 602.982   6
  -7   1   6 650.592 146.882   1
  -7   1   6 840.578 179.688   6
  -7   1   6 741.914 156.011   5
  -7   1   5 1319.82 187.882   1
  -7   1   5 1329.89 222.397   6
  -7   1   5 1741.19 224.394   5
  -7   1   4 5860.60 445.392   6
  -7   1   4 7090.66 408.975   1
   7  -1  -4 6673.73 475.695   9
  -7   1   4 6657.98 425.932   5
  -7   1   3 725.344 154.472   6
   7  -1  -3 795.700 167.945   9
  -7   1   3 1034.08 163.483   5
  -7   1   3 820.996 141.327   1
  -7   1   2 11659.9 605.919   6
   7  -1  -2 12512.9 598.552   9
  -7   1   2 11954.0 564.008   5
  -7   1   1 1499.29 208.122   6
   7  -1  -1 1197.20 180.769   9
  -7   1   1 1573.66 197.774   5
  -7   1   0 25829.4 900.505   6
   7  -1   0 25179.9 819.973   9
  -7   1   0 24792.5 825.604   5
  -7   1  -1 9837.67 519.912   6
  -7   1  -1 10572.4 498.173   5
   7  -1   1 11240.8 481.976   9
  -7   1  -2 7827.95 446.170   6
  -7   1  -2 7632.07 415.581   5
   7  -1   2 8316.91 389.763   9
  -7   1  -3 7086.29 407.470   6
  -7   1  -3 7225.23 395.196   5
   7  -1   3 7282.10 353.247   9
   7  -1   3 7029.13 342.648   8
  -7   1  -4 11924.9 527.195   6
  -7   1  -4 11098.9 503.382   5
   7  -1   4 11390.7 462.361   8
  -7   1  -5 4158.01 293.347   6
  -7   1  -5 4856.20 322.164   5
   7  -1   5 4014.08 274.776   8
  -7   1  -6 1349.41 166.943   6
   7  -1   6 1553.87 178.113   8
  -7   1  -6 1145.72 158.954   5
  -7   1  -7 10604.4 468.001   6
  -7   1  -7 10929.6 507.885   5
  -7   1  -8 4365.90 283.879   6
  -7   1  -8 4981.95 290.960   3
  -7   1  -9 6128.54 329.278   6
  -7   1  -9 6014.64 417.182   4
  -7   1  -9 6348.41 356.547   3
  -7   1 -10 7621.94 497.596   4
  -7   1 -10 7849.34 417.912   3
  -7   1 -11 1137.70 200.370   4
  -7   1 -12 5527.28 470.290   4
  -7   1 -12 4286.38 373.752   7
  -7   0   7 3278.01 351.177   6
  -7   0   7 2748.40 315.737   2
  -7   0   6 3757.54 317.332   1
  -7   0   6 3449.47 357.990   6
  -7   0   6 3536.95 324.313   5
  -7   0   5 6291.07 391.896   1
  -7   0   5 5979.95 459.303   6
  -7   0   5 6047.37 421.283   5
  -7   0   4 13891.9 571.364   1
  -7   0   4 12815.3 674.888   6
  -7   0   4 13183.6 626.861   5
  -7   0   3 9143.20 552.082   6
  -7   0   3 10698.5 472.645   1
   7   0  -3 10191.1 556.741   9
  -7   0   3 9019.54 497.552   5
  -7   0   2 13224.9 645.534   6
   7   0  -2 13424.9 614.293   9
  -7   0   2 14522.5 622.618   5
  -7   0   2 12893.3 435.161   8
  -7   0   1 4192.72 342.135   6
   7   0  -1 3918.87 302.117   9
  -7   0   1 3674.28 296.302   5
  -7   0   1 3960.42 222.537   8
  -7   0   0 25339.7 893.740   6
  -7   0   0 25958.0 851.895   5
   7   0   0 25164.1 806.823   9
  -7   0   0 25657.9 675.998   8
  -7   0  -1 1215.41 179.265   6
   7   0   1 1382.27 162.004   9
  -7   0  -1 1194.45 167.492   5
  -7   0  -2 2346.07 240.400   6
  -7   0  -2 2756.86 243.892   5
   7   0   2 2704.28 212.421   9
  -7   0  -3 6220.13 376.926   6
  -7   0  -3 5568.36 343.285   5
   7   0   3 5764.51 305.977   9
   7   0   3 6097.99 320.682   8
  -7   0  -4 3538.48 275.807   6
  -7   0  -4 4082.51 287.533   5
   7   0   4 3962.52 265.650   8
  -7   0  -5 13.7878 49.9635   6
   7   0   5 166.871 73.5680   8
  -7   0  -5 100.770 59.3581   5
  -7   0  -6 10317.3 452.742   6
  -7   0  -6 10513.4 475.664   5
   7   0   6 10309.0 471.495   8
  -7   0  -7 216.884 74.6633   6
   7   0   7 232.336 89.7016   8
  -7   0  -7 75.7715 63.6993   5
  -7   0  -8 115.408 63.4533   3
  -7   0  -8 118.960 58.3737   6
  -7   0  -8 81.0699 42.3051   5
  -7   0  -9 3878.59 237.758   6
  -7   0  -9 3594.70 324.415   4
  -7   0  -9 4109.78 294.572   3
  -7   0 -10 13422.0 682.634   4
  -7   0 -10 13954.6 604.783   3
  -7   0 -11 6159.78 472.469   4
  -7   0 -11 6238.42 413.383   3
  -7   0 -12 4921.13 443.785   4
  -7   0 -12 5588.16 410.037   3
  -7  -1   7 6677.45 519.499   6
  -7  -1   7 6140.89 457.967   5
  -7  -1   7 6579.74 432.439   1
  -7  -1   6 429.820 144.875   6
  -7  -1   6 420.059 107.881   1
  -7  -1   6 458.825 135.630   5
  -7  -1   5 15702.4 623.710   1
  -7  -1   5 14563.9 747.560   6
  -7  -1   5 14682.5 695.832   5
  -7  -1   4 6718.18 377.253   1
  -7  -1   4 6524.89 478.196   6
  -7  -1   4 6880.84 446.922   5
  -7  -1   3 11628.4 629.243   6
  -7  -1   3 12000.1 494.114   1
   7   1  -3 11259.6 585.584   9
  -7  -1   3 11666.0 582.778   5
  -7  -1   2 15222.4 700.096   6
   7   1  -2 14982.1 644.524   9
  -7  -1   2 14434.1 634.840   5
  -7  -1   2 14101.4 491.175   8
  -7  -1   1 47.9537 53.1150   6
   7   1  -1 92.1565 68.5804   9
  -7  -1   1 204.247 60.1231   8
  -7  -1   1 91.2013 54.8472   5
  -7  -1   0 9523.70 520.082   6
  -7  -1   0 10142.1 497.212   5
  -7  -1   0 9585.49 389.758   8
   7   1   0 10430.8 472.924   9
  -7  -1  -1 6570.53 413.118   6
   7   1   1 6373.46 342.644   9
  -7  -1  -1 6849.91 395.125   5
  -7  -1  -1 6395.08 317.669   8
  -7  -1  -2 60689.9 1506.91   6
   7   1   2 60617.6 1347.50   9
  -7  -1  -2 63242.3 1473.19   5
  -7  -1  -3 3144.26 266.977   6
  -7  -1  -3 3924.90 282.627   5
   7   1   3 3342.12 224.876   9
  -7  -1  -4 8895.60 444.369   6
  -7  -1  -4 9655.36 445.933   5
   7   1   4 8752.66 413.804   8
  -7  -1  -5 13157.3 536.277   6
  -7  -1  -5 13954.1 544.705   5
   7   1   5 13131.3 523.512   8
  -7  -1  -6 5801.19 327.886   6
  -7  -1  -6 5708.43 334.211   5
   7   1   6 6612.41 368.682   8
  -7  -1  -7 3622.08 241.781   6
  -7  -1  -7 3472.73 256.696   5
   7   1   7 3674.76 284.099   8
  -7  -1  -8 721.679 105.325   6
   7   1   8 626.067 127.840   8
  -7  -1  -8 496.181 106.857   5
  -7  -1  -9 4150.23 227.239   6
  -7  -1  -9 4185.36 349.031   4
   7   1   9 4168.94 330.152   8
  -7  -1  -9 4010.62 302.139   3
  -7  -1 -10 1631.26 209.648   3
  -7  -1 -10 1904.65 252.659   4
   7   1  10 1542.22 211.272   8
  -7  -1 -11 6442.89 491.950   4
  -7  -1 -11 6171.91 433.563   3
   7   1  11 5720.15 422.102   8
  -7  -1 -12 6926.97 532.453   4
  -7  -1 -12 6643.71 472.284   3
   7   1  12 6784.85 483.744   8
  -7  -1 -13 715.621 174.914   3
  -7  -2   7 1063.57 221.251   6
  -7  -2   7 1167.05 178.796   1
  -7  -2   7 1584.05 241.855   5
  -7  -2   6 1340.44 239.290   6
  -7  -2   6 1271.82 179.793   1
  -7  -2   6 1500.08 230.333   5
  -7  -2   5 13121.0 551.536   1
  -7  -2   5 13316.1 722.814   6
  -7  -2   5 13385.8 674.203   5
  -7  -2   4 9872.10 448.739   1
  -7  -2   4 10817.8 626.712   6
  -7  -2   4 9463.92 547.477   5
  -7  -2   3 12064.7 648.125   6
  -7  -2   3 11764.4 468.652   1
  -7  -2   3 11843.3 602.560   5
  -7  -2   2 36673.5 1180.72   6
   7   2  -2 36033.0 1077.15   9
  -7  -2   2 36480.0 1117.26   5
  -7  -2   1 6416.16 433.276   6
   7   2  -1 6589.02 387.532   9
  -7  -2   1 6614.53 417.814   5
  -7  -2   0 14233.9 641.510   6
   7   2   0 14329.5 557.468   9
  -7  -2   0 13004.0 587.316   5
  -7  -2  -1 2083.87 229.367   6
   7   2   1 2208.25 201.438   9
  -7  -2  -1 1925.41 209.683   5
  -7  -2  -2 22143.8 790.924   6
   7   2   2 22360.3 668.557   9
  -7  -2  -2 21943.0 747.847   5
  -7  -2  -3 46.5324 65.7421   6
   7   2   3 47.2742 40.5369   9
  -7  -2  -3 0.42931 48.5113   5
  -7  -2  -4 21372.1 735.872   6
  -7  -2  -4 20820.6 703.257   5
  -7  -2  -5 12793.3 524.021   6
  -7  -2  -5 12004.1 501.347   5
   7   2   5 13047.1 524.989   8
  -7  -2  -6 577.451 105.147   6
   7   2   6 669.055 123.325   8
  -7  -2  -6 591.960 109.948   5
  -7  -2  -7 63.4673 48.6481   6
   7   2   7 136.722 55.3769   8
  -7  -2  -7 101.020 57.5069   5
  -7  -2  -8 5242.28 270.965   6
  -7  -2  -8 5586.65 385.217   4
  -7  -2  -8 5670.57 322.590   5
   7   2   8 5414.59 360.053   8
  -7  -2  -9 417.565 105.655   3
  -7  -2  -9 438.481 69.4129   6
  -7  -2  -9 435.852 121.701   4
   7   2   9 561.029 129.878   8
  -7  -2  -9 569.155 100.294   5
  -7  -2 -10 2264.84 261.622   3
  -7  -2 -10 1947.22 255.274   4
   7   2  10 2295.38 250.787   8
  -7  -2 -11 6053.78 475.996   4
  -7  -2 -11 6678.71 455.932   3
   7   2  11 5570.79 419.432   8
  -7  -2 -12 7490.06 560.094   4
  -7  -2 -12 7648.92 529.300   3
   7   2  12 7676.60 513.015   8
  -7  -2 -13 2643.96 325.674   3
  -7  -3   8-92.4776 91.6622   1
  -7  -3   8-58.0469 105.007   6
  -7  -3   8-78.6155 87.9621   5
  -7  -3   7 10060.6 674.499   6
  -7  -3   7 8773.04 604.428   5
  -7  -3   7 9787.15 502.477   1
  -7  -3   6 35.3231 86.0642   6
  -7  -3   6 128.195 77.6654   1
  -7  -3   6-11.6276 81.4227   5
  -7  -3   5 12902.5 526.591   1
  -7  -3   5 11680.4 693.082   6
  -7  -3   5 12278.9 666.758   5
  -7  -3   4 351.612 86.6833   1
  -7  -3   4 205.073 108.840   5
  -7  -3   3 17577.7 571.562   1
  -7  -3   3 16337.6 742.210   5
   7   3  -2 13174.4 587.854   9
  -7  -3   2 12856.4 625.946   5
   7   3  -1 6320.88 371.872   9
  -7  -3   1 5747.44 400.313   5
   7   3   0 25181.9 782.991   9
  -7  -3   0 26511.1 888.669   5
   7   3   1 1726.39 169.835   9
  -7  -3  -1 2250.54 236.250   5
   7   3   1 2047.55 165.581   1
   7   3   2 24207.5 649.698   1
   7   3   2 24470.1 695.060   9
  -7  -3  -2 23375.0 801.260   5
   7   3   3 2948.07 197.917   9
  -7  -3  -3 2891.68 247.392   5
  -7  -3  -4 28164.1 873.275   6
   7   3   4 26970.2 697.303   9
  -7  -3  -4 27411.6 831.454   5
  -7  -3  -5 12797.4 530.204   6
  -7  -3  -5 12096.8 504.933   5
  -7  -3  -6 11374.6 476.765   6
  -7  -3  -6 10780.0 458.162   5
   7   3   6 10352.8 487.718   8
  -7  -3  -7 3177.58 226.339   6
  -7  -3  -7 2882.09 220.533   5
   7   3   7 3121.62 265.061   8
  -7  -3  -8 499.122 85.6390   6
  -7  -3  -8 606.015 127.453   4
   7   3   8 284.791 97.1705   8
  -7  -3  -8 369.088 86.2496   5
  -7  -3  -9 2025.12 233.034   3
  -7  -3  -9 1872.26 238.922   4
  -7  -3  -9 1842.25 170.172   5
   7   3   9 1760.31 214.691   8
  -7  -3 -10 7.51762 73.6295   3
  -7  -3 -10 18.6889 82.0496   4
   7   3  10 196.213 87.0766   8
  -7  -3 -11 367.300 127.438   3
  -7  -3 -11 131.642 104.907   4
   7   3  11 204.689 103.888   8
   7   3  12 245.039 110.363   8
  -7  -3 -12 694.856 178.813   3
  -7  -4   8 1645.47 298.194   6
  -7  -4   8 1703.31 275.247   5
  -7  -4   7 6983.37 573.139   6
  -7  -4   7 7018.08 545.231   5
  -7  -4   7 6972.78 407.745   1
  -7  -4   6 1460.04 173.536   1
  -7  -4   6 1385.42 236.638   5
  -7  -4   5 6954.55 362.992   1
  -7  -4   5 6630.80 496.647   5
  -7  -4   4 1978.53 177.724   1
  -7  -4   4 1791.84 250.838   5
  -7  -4   3 8267.81 355.053   1
  -7  -4   3 7597.16 499.242   5
  -7  -4   2 18034.7 777.051   5
   7   4  -1 23972.4 793.725   9
  -7  -4   1 24829.5 902.673   5
   7   4   0 48799.8 1080.07   1
   7   4   0 50819.4 1212.52   9
   7   4   1 13296.6 496.196   9
  -7  -4  -1 12745.1 589.097   5
   7   4   1 12797.9 430.110   1
   7   4   2 17461.1 511.015   1
   7   4   2 18237.3 570.588   9
  -7  -4  -2 18893.9 704.542   5
   7   4   3 928.410 109.615   9
  -7  -4  -3 845.379 137.949   5
   7   4   4 13152.1 427.591   9
  -7  -4  -4 12990.3 539.967   5
  -7  -4  -5 2163.40 203.059   5
  -7  -4  -6 6297.61 354.323   6
  -7  -4  -6 6359.40 344.715   5
  -7  -4  -7 4887.97 296.599   6
  -7  -4  -7 4829.63 286.907   5
   7   4   7 4949.60 339.654   8
  -7  -4  -8 997.452 171.913   4
  -7  -4  -8 899.224 112.872   6
   7   4   8 1005.57 163.448   8
  -7  -4  -8 1089.72 128.939   5
  -7  -4  -9 1528.47 207.663   3
  -7  -4  -9 1561.71 226.967   4
  -7  -4  -9 1432.99 141.740   5
   7   4   9 1459.13 201.767   8
  -7  -4 -10 1628.33 230.018   3
  -7  -4 -10 964.579 174.408   4
   7   4  10 1596.29 216.616   8
  -7  -4 -11 408.257 128.308   3
  -7  -4 -11 125.549 69.9074   4
   7   4  11 605.075 153.015   8
   7   4  12 669.388 161.008   8
  -7  -4 -12 392.331 150.177   3
  -7  -5   7 7828.76 586.451   5
  -7  -5   6 89.3772 115.529   5
  -7  -5   6 145.867 78.6202   1
  -7  -5   5 16847.2 573.126   1
  -7  -5   5 17059.3 837.112   5
  -7  -5   4 914.386 193.286   5
  -7  -5   4 1487.62 149.786   1
  -7  -5   3 9917.10 585.690   5
  -7  -5   2 1347.57 203.551   5
   7   5  -1 27428.0 718.075   1
  -7  -5   1 28014.4 990.599   5
   7   5   0 31009.0 747.305   1
   7   5   0 31899.9 883.793   9
  -7  -5   0 30540.8 1025.72   5
   7   5   1 2082.22 186.053   9
   7   5   1 2043.23 148.191   1
  -7  -5  -1 2193.46 246.054   5
   7   5   2 23594.9 597.663   1
   7   5   2 23827.4 668.055   9
  -7  -5  -2 24051.6 840.699   5
   7   5   3 2680.68 180.339   9
  -7  -5  -3 2458.32 245.744   5
   7   5   4 25751.5 645.222   9
  -7  -5  -4 24697.3 816.239   5
   7   5   5 250.143 55.1331   9
  -7  -5  -5 50.0760 42.9832   5
  -7  -5  -6 15251.7 563.762   5
  -7  -5  -7 168.836 76.1355   4
  -7  -5  -7 117.495 58.4469   5
  -7  -5  -8 2400.52 249.843   3
  -7  -5  -8 2856.75 281.422   4
  -7  -5  -8 2318.97 191.070   6
  -7  -5  -8 2752.41 201.091   5
  -7  -5  -9 283.933 121.681   3
  -7  -5  -9 194.698 89.6051   4
   7   5   9 141.214 96.1819   8
  -7  -5 -10 229.680 115.906   3
  -7  -5 -10 19.1700 85.6280   4
   7   5  10 154.299 70.6698   8
  -7  -5 -11 1103.18 207.529   3
  -7  -5 -11 925.614 199.187   4
   7   5  12 485.879 142.635   8
  -7  -6   6 5636.42 494.543   5
  -7  -6   5 5607.70 480.114   5
  -7  -6   4 3063.83 349.917   5
  -7  -6   3 18098.6 838.859   5
  -7  -6   2 1060.15 193.848   5
  -7  -6   1 8509.33 524.755   5
   7   6   0 19533.8 510.607   1
  -7  -6   0 19542.4 807.735   5
   7   6   1 19208.3 605.599   9
   7   6   1 18830.9 488.406   1
  -7  -6  -1 18176.8 749.549   5
   7   6   2 30980.6 689.792   1
   7   6   2 31061.3 786.574   9
  -7  -6  -2 29942.5 986.044   5
   7   6   3 4971.17 246.417   9
  -7  -6  -3 5485.39 369.143   5
   7   6   4 8410.91 311.628   9
  -7  -6  -4 7960.01 439.271   5
   7   6   5 247.929 53.9558   9
  -7  -6  -5 294.701 90.8891   5
   7   6   6 7955.69 286.285   9
  -7  -6  -6 7667.88 388.139   5
  -7  -6  -7 2954.45 272.447   4
  -7  -6  -7 2747.24 214.584   5
  -7  -6  -8 1395.17 205.211   3
  -7  -6  -8 1668.27 220.625   4
  -7  -6  -8 1333.61 138.362   5
  -7  -6  -9 2505.82 286.960   4
  -7  -6  -9 3354.17 323.546   3
  -7  -6 -10 135.240 94.8674   3
  -7  -6 -10-21.1612 65.6027   4
  -7  -6 -11 240.750 111.678   3
  -7  -6 -11 295.586 126.075   4
   7   7  -5 24473.6 996.846   7
   7   7  -4 480.868 148.730   7
   7   7  -3 40459.5 1292.53   7
   7   7  -2 4872.42 395.091   7
   7   7  -1 1169.01 183.881   7
   7   7   0 506.001 128.235   7
   7   7   1 15687.1 686.515   7
  -7  -7  -1 15936.7 715.870   5
  -7  -7  -2 18101.3 750.824   5
   7   7   2 18411.9 444.669   1
  -7  -7  -3 1293.19 184.119   5
   7   7   3 1174.63 111.507   9
   7   7   4 25039.1 606.641   9
  -7  -7  -4 26842.0 882.534   5
   7   7   5 1116.29 93.8988   9
  -7  -7  -5 1378.14 178.313   5
  -7  -7  -6 14865.5 611.541   4
   7   7   6 14134.3 383.851   9
  -7  -7  -6 14516.7 563.829   5
  -7  -7  -7 1531.36 201.968   4
  -7  -7  -7 1401.64 152.635   5
  -7  -7  -8 3911.65 337.943   4
  -7  -7  -8 3465.65 325.977   3
  -7  -7  -9-48.9266 68.8981   3
  -7  -7  -9-77.2713 95.9646   4
  -7  -7 -10 1100.19 218.335   3
  -7  -7 -10 830.246 185.644   4
   7   8  -5 3824.51 384.851   7
   7   8  -4 2265.40 295.507   7
   7   8  -3 11014.1 639.539   7
   7   8  -2 1954.91 262.416   7
   7   8  -1 15929.1 750.845   7
   7   8   0 6665.50 460.959   7
   7   8   1 158.465 97.9915   7
   7   8   2 19454.1 800.224   7
  -7  -8  -2 19130.2 794.143   5
  -7  -8  -3 44655.0 1292.76   5
  -7  -8  -4 16511.8 687.512   5
  -7  -8  -5 98.6679 76.7652   4
  -7  -8  -5 111.060 77.1318   5
  -7  -8  -6 1675.46 202.609   4
  -7  -8  -6 1480.16 181.344   5
  -7  -8  -7 2068.16 250.503   3
  -7  -8  -7 2042.90 233.779   4
  -7  -8  -8 1914.53 250.016   3
  -7  -8  -8 1572.04 222.313   4
  -7  -8  -9 830.624 180.594   3
  -7  -8  -9 556.268 157.353   4
  -7  -8 -10 409.786 148.338   4
   7   9  -4 568.851 172.504   7
   7   9  -3 16053.5 809.882   7
   7   9  -2 123.507 106.076   7
   7   9  -1 31689.8 1151.45   7
   7   9   0 1746.25 248.166   7
   7   9   1 7937.66 519.000   7
   7   9   2 1245.60 206.878   7
  -7  -9  -3 410.059 126.723   5
   7   9   3 333.849 118.056   7
  -7  -9  -4 5922.44 347.733   4
  -7  -9  -4 5993.45 409.786   5
  -7  -9  -5 654.463 126.174   4
  -7  -9  -5 521.176 120.437   5
  -7  -9  -6 13699.6 610.851   4
  -7  -9  -7 1093.40 185.938   3
  -7  -9  -7 889.905 166.342   4
  -7  -9  -8 5175.43 407.804   4
  -7  -9  -8 5527.79 443.545   3
  -7  -9  -9 42.5738 75.4219   4
   7  10  -2 1881.75 281.905   7
   7  10  -1 15554.8 801.754   7
   7  10   0 6145.72 485.499   7
   7  10   1 16876.1 817.035   7
   7  10   2 4406.95 393.523   7
   7  10   3 1323.67 217.354   7
  -7 -10  -4 8621.25 427.289   4
   7  10   4 8639.00 537.234   7
  -7 -10  -4 8256.48 509.663   5
  -7 -10  -5 11383.3 525.752   4
  -7 -10  -5 10492.0 554.071   5
  -7 -10  -6 5551.75 381.433   4
  -7 -10  -6 5752.03 423.562   3
  -7 -10  -7 1896.99 258.363   3
  -7 -10  -7 1757.12 235.941   4
  -7 -10  -8 1508.98 231.482   4
  -7 -10  -9 1497.19 240.188   4
   7  11   0-21.7190 80.4580   7
   7  11   1 14878.3 785.605   7
   7  11   2 2159.64 288.286   7
   7  11   3 1605.31 248.521   7
   7  11   4 1948.45 271.630   7
  -7 -11  -6 1380.64 230.169   3
   7  12   3 6636.51 519.782   7
   7  12   4 5063.13 460.464   7
   7  12   5 363.719 142.784   7
   8  -7   1-117.311 109.282   9
   8  -7   2 3730.49 331.183   9
   8  -7   3 5329.99 396.242   9
   8  -7   4 2667.30 271.299   9
  -8   6   2 4863.96 398.996   5
   8  -6  -1 93.1972 90.7154   9
  -8   6   1 165.612 106.578   5
  -8   6   0 5807.01 439.605   5
   8  -6   0 5788.35 437.683   9
   8  -6   1-55.8879 94.4938   9
  -8   6  -1-4.64872 69.9239   5
  -8   6  -2 3351.28 349.131   6
  -8   6  -2 3475.40 337.504   5
   8  -6   2 3219.10 300.716   9
  -8   6  -3 2468.85 302.892   6
   8  -6   3 2808.87 276.665   9
  -8   6  -4 4451.34 403.413   6
   8  -6   4 5310.75 370.835   9
  -8   6  -5 3411.06 354.122   6
  -8   6  -6 1594.89 247.970   6
  -8   6  -7 4422.77 394.797   6
  -8   6  -8 75.5552 102.187   6
  -8   6  -9 1903.82 266.532   6
  -8   5   3 131.070 100.470   5
   8  -5  -2 1591.00 252.047   9
  -8   5   2 1478.34 218.733   5
  -8   5   1 31.1506 95.3911   6
   8  -5  -1 2.32754 75.8996   9
  -8   5   1 45.3409 72.8425   5
  -8   5   0 6234.02 483.521   6
  -8   5   0 5140.09 403.134   5
   8  -5   0 5874.63 431.578   9
  -8   5  -1 250.344 118.674   6
   8  -5   1 303.599 99.5657   9
  -8   5  -1 410.112 120.707   5
  -8   5  -2 2995.78 322.496   6
  -8   5  -2 3015.69 308.097   5
   8  -5   2 2970.30 280.746   9
  -8   5  -3 882.015 184.956   6
   8  -5   3 813.867 151.226   9
  -8   5  -3 807.912 167.323   5
  -8   5  -4 9550.59 578.645   6
  -8   5  -4 9679.42 564.154   5
   8  -5   4 10623.2 514.887   9
  -8   5  -5 6408.08 461.374   6
   8  -5   5 7263.72 403.084   8
  -8   5  -6 5381.80 418.027   6
  -8   5  -7 6312.67 451.790   6
  -8   5  -8 419.233 136.841   6
  -8   5  -9 2892.78 316.276   6
  -8   4   3 409.155 149.699   6
   8  -4  -3 158.890 121.680   9
  -8   4   2 2619.53 319.869   6
   8  -4  -2 2040.68 269.372   9
  -8   4   2 2223.53 264.707   5
  -8   4   1 2752.62 322.103   6
   8  -4  -1 3047.10 314.250   9
  -8   4   1 2346.09 264.845   5
  -8   4   0 11072.7 627.882   6
  -8   4   0 10391.4 557.779   5
   8  -4   0 10448.8 567.920   9
  -8   4  -1 371.227 130.254   6
   8  -4   1 137.653 74.0051   9
  -8   4  -1 328.266 112.852   5
  -8   4  -2 7581.19 500.453   6
  -8   4  -2 7658.03 474.393   5
   8  -4   2 7063.05 432.475   9
  -8   4  -3 381.913 131.926   6
   8  -4   3 289.161 95.0940   9
   8  -4   3 412.801 92.4980   8
  -8   4  -3 321.030 101.614   5
  -8   4  -4 15129.3 699.920   6
  -8   4  -4 14452.1 673.966   5
   8  -4   4 14924.5 602.487   9
   8  -4   4 13803.4 541.174   8
  -8   4  -5 3287.42 310.220   6
  -8   4  -5 3188.70 311.021   5
   8  -4   5 3003.56 251.446   8
  -8   4  -6 7406.94 475.568   6
  -8   4  -6 7931.98 494.797   5
  -8   4  -7 4286.34 357.663   6
  -8   4  -8 440.859 131.178   6
  -8   4  -9 9834.05 548.372   6
  -8   4  -9 9233.60 546.610   4
  -8   4 -10 303.275 125.889   4
  -8   4 -11 2078.61 274.718   4
  -8   3   4 3033.60 349.763   6
  -8   3   4 2500.70 276.845   5
  -8   3   3 1646.11 255.160   6
   8  -3  -3 1665.46 263.831   9
  -8   3   3 1564.24 215.936   5
  -8   3   2 7100.75 513.574   6
  -8   3   2 8134.98 488.009   5
   8  -3  -2 8741.08 549.470   9
  -8   3   1 46.4804 70.6206   6
   8  -3  -1-9.67293 73.5495   9
  -8   3   1 42.1649 68.4206   5
  -8   3   0 2251.17 277.903   6
   8  -3   0 2430.69 267.858   9
  -8   3   0 2188.17 248.529   5
  -8   3  -1 53.0516 82.3266   6
   8  -3   1 36.9404 59.3863   9
  -8   3  -1 134.434 87.3627   5
  -8   3  -2 19125.3 805.481   6
  -8   3  -2 19108.6 762.785   5
   8  -3   2 20947.1 751.951   9
  -8   3  -3 431.080 127.014   6
   8  -3   3 384.125 98.2076   9
   8  -3   3 514.583 99.1656   8
  -8   3  -3 339.457 108.668   5
  -8   3  -4 3984.67 337.588   6
  -8   3  -4 3765.87 322.404   5
   8  -3   4 4201.23 296.473   9
   8  -3   4 4150.27 276.868   8
  -8   3  -5 4389.52 355.794   6
  -8   3  -5 5325.67 382.548   5
   8  -3   5 4695.52 320.030   8
  -8   3  -6 9888.06 536.805   6
  -8   3  -6 10556.3 562.235   5
   8  -3   6 10754.3 514.813   8
  -8   3  -7 13573.5 622.782   6
  -8   3  -7 13003.1 642.372   5
  -8   3  -8 6720.94 428.120   6
  -8   3  -9 4021.21 328.621   6
  -8   3  -9 4276.60 365.478   4
  -8   3 -10 164.220 99.2112   4
  -8   3 -11 3128.57 344.986   4
  -8   3 -12 331.246 131.238   4
  -8   2   5 544.178 153.471   6
  -8   2   5 532.091 133.495   5
  -8   2   4 11.2366 72.7228   6
   8  -2  -4 18.3433 78.9515   9
  -8   2   4 42.7751 64.6369   5
  -8   2   3 701.703 172.826   6
   8  -2  -3 1252.45 220.969   9
  -8   2   3 780.457 159.311   5
  -8   2   2 2367.52 290.298   6
   8  -2  -2 3301.11 335.997   9
  -8   2   2 2835.99 285.028   5
  -8   2   1 1373.46 224.254   6
   8  -2  -1 1004.03 178.778   9
  -8   2   1 1206.26 188.451   5
  -8   2   0 14511.6 699.719   6
  -8   2   0 14283.8 642.912   5
   8  -2   0 14661.1 654.459   9
  -8   2  -1 8473.70 519.280   6
  -8   2  -1 9662.68 513.379   5
   8  -2   1 9240.50 482.951   9
  -8   2  -2 24087.1 901.202   6
  -8   2  -2 24892.7 865.084   5
   8  -2   2 24961.3 828.010   9
  -8   2  -3 1996.96 238.677   6
   8  -2   3 1444.64 176.640   9
   8  -2   3 1601.74 167.630   8
  -8   2  -3 1755.57 216.321   5
  -8   2  -4 14943.8 654.169   6
  -8   2  -4 14630.2 638.032   5
   8  -2   4 14692.8 568.768   9
   8  -2   4 14377.9 553.420   8
  -8   2  -5 4842.87 353.948   6
  -8   2  -5 5273.86 369.009   5
   8  -2   5 5076.51 324.331   8
  -8   2  -6 6570.59 413.582   6
  -8   2  -6 7432.98 447.168   5
   8  -2   6 7726.27 422.198   8
  -8   2  -7 2696.26 254.687   6
  -8   2  -7 3199.42 298.695   5
   8  -2   7 2925.30 273.935   8
  -8   2  -8 9206.64 482.433   6
  -8   2  -9 5034.18 347.550   6
  -8   2  -9 5270.78 403.589   4
  -8   2 -10-92.8594 79.1733   4
  -8   2 -11 5408.48 452.069   4
  -8   2 -12 978.611 212.931   7
  -8   2 -12 865.258 212.511   4
  -8   1   6 351.316 146.967   6
  -8   1   5 971.947 194.850   6
  -8   1   5 1071.37 197.540   5
  -8   1   4 951.013 166.231   1
  -8   1   4 1091.15 220.824   6
  -8   1   4 862.925 166.642   5
  -8   1   3 2630.86 316.907   6
   8  -1  -3 2207.08 278.985   9
  -8   1   3 1563.64 217.518   5
  -8   1   2 3793.29 358.140   6
  -8   1   2 3330.53 310.610   5
  -8   1   1 4740.39 393.310   6
   8  -1  -1 4916.59 380.166   9
  -8   1   1 4829.04 364.946   5
  -8   1   0 20180.8 836.030   6
   8  -1   0 20171.5 774.361   9
  -8   1   0 20604.6 783.324   5
  -8   1  -1-69.7777 61.9448   6
   8  -1   1-0.49261 61.6121   9
  -8   1  -1 63.3534 57.0457   5
  -8   1  -2 23142.1 873.662   6
  -8   1  -2 24944.7 856.799   5
   8  -1   2 25596.6 815.457   9
  -8   1  -3 2470.72 258.747   6
  -8   1  -3 2561.20 251.785   5
   8  -1   3 2306.75 216.481   9
  -8   1  -4 8213.67 468.107   6
  -8   1  -4 7289.00 428.705   5
   8  -1   4 7782.56 391.128   9
   8  -1   4 8083.38 401.177   8
  -8   1  -5 289.836 93.8526   6
   8  -1   5 238.796 86.5270   8
  -8   1  -5 171.285 85.3109   5
  -8   1  -6 7766.28 438.395   6
  -8   1  -6 7925.05 451.010   5
   8  -1   6 8949.94 454.589   8
  -8   1  -7 8412.53 448.523   6
  -8   1  -7 7460.06 444.021   5
   8  -1   7 7822.64 443.507   8
  -8   1  -8 13122.7 564.009   6
  -8   1  -8 14286.9 634.680   5
   8  -1   8 13324.0 614.411   8
  -8   1  -9 11251.9 503.278   6
  -8   1  -9 11992.4 624.963   4
  -8   1  -9 11917.0 506.003   3
  -8   1 -10 2794.78 303.152   4
  -8   1 -11 4591.94 419.206   4
  -8   1 -12 65.3954 96.4279   4
  -8   0   6 554.242 158.803   6
  -8   0   6 626.982 157.914   5
  -8   0   5 225.759 89.6730   1
  -8   0   5 274.462 145.026   6
  -8   0   5 124.862 91.8367   5
  -8   0   4 67.9086 81.9165   1
  -8   0   4 93.0268 86.2361   6
  -8   0   4 48.5792 78.6961   5
  -8   0   3 138.988 93.8374   6
   8   0  -3 66.4012 66.8264   9
  -8   0   3 170.751 86.6634   5
  -8   0   2 3174.55 337.655   6
   8   0  -2 3265.53 320.059   9
  -8   0   2 3275.02 310.598   5
  -8   0   1 3124.07 322.388   6
   8   0  -1 3618.71 315.500   9
  -8   0   1 3259.25 303.677   5
  -8   0   0 14993.3 706.585   6
   8   0   0 14648.5 636.260   9
  -8   0   0 14790.5 660.826   5
  -8   0  -1 3880.92 340.159   6
   8   0   1 3256.05 272.252   9
  -8   0  -1 3378.06 291.727   5
  -8   0  -2 16478.8 711.936   6
  -8   0  -2 16863.2 680.969   5
   8   0   2 15932.3 610.804   9
  -8   0  -3 27532.0 944.228   6
  -8   0  -3 27612.7 900.696   5
   8   0   3 27668.6 819.803   9
  -8   0  -4 34320.2 1055.91   6
  -8   0  -4 33914.9 1021.31   5
   8   0   4 34735.5 928.361   9
   8   0   4 36621.5 982.063   8
  -8   0  -5 3236.83 280.328   6
  -8   0  -5 3225.28 278.373   5
   8   0   5 3442.74 268.322   8
  -8   0  -6 19614.4 716.695   6
  -8   0  -6 20579.6 743.932   5
   8   0   6 19793.0 717.870   8
  -8   0  -7 6662.86 381.951   6
  -8   0  -7 7401.84 421.378   5
   8   0   7 6896.13 409.972   8
  -8   0  -8 7366.21 389.972   6
  -8   0  -8 6976.87 419.551   5
   8   0   8 7000.25 433.750   8
  -8   0  -9 4035.33 277.528   6
  -8   0  -9 5026.98 392.083   4
  -8   0  -9 4729.13 343.110   5
   8   0   9 4409.51 358.474   8
  -8   0  -9 4153.76 303.582   3
  -8   0 -10 1600.83 199.735   3
  -8   0 -10 1116.48 200.490   4
   8   0  10 1251.53 206.340   8
  -8   0 -11 4947.98 432.538   4
  -8   0 -11 4772.70 364.227   3
   8   0  11 4806.47 405.615   8
  -8   0 -12 174.571 108.762   4
  -8  -1   6 627.516 187.337   6
  -8  -1   6 593.520 131.064   1
  -8  -1   6 407.938 131.095   5
  -8  -1   5 982.131 164.641   1
  -8  -1   5 882.144 210.402   6
  -8  -1   5 871.099 174.865   5
  -8  -1   4 1440.58 185.153   1
  -8  -1   4 1657.62 264.266   6
  -8  -1   4 1645.94 231.781   5
  -8  -1   3 28.1974 75.9994   6
   8   1  -3 63.6216 77.0201   9
  -8  -1   3 229.127 101.040   5
  -8  -1   2 5016.09 415.476   6
   8   1  -2 4959.42 387.675   9
  -8  -1   2 4534.00 368.017   5
  -8  -1   1 3199.88 327.507   6
   8   1  -1 3087.65 287.529   9
  -8  -1   1 3019.59 286.698   5
  -8  -1   0 10621.1 585.761   6
   8   1   0 10133.6 512.416   9
  -8  -1   0 10932.2 555.895   5
  -8  -1  -1 5229.58 395.974   6
   8   1   1 5058.89 334.587   9
  -8  -1  -1 4880.79 361.868   5
  -8  -1  -2 8795.61 503.869   6
   8   1   2 9472.39 442.812   9
  -8  -1  -2 9019.59 487.839   5
  -8  -1  -3 714.408 141.984   6
   8   1   3 502.921 100.732   9
  -8  -1  -3 504.460 111.965   5
  -8  -1  -4 59785.4 1519.50   6
  -8  -1  -4 61697.2 1496.28   5
   8   1   4 60883.4 1357.04   9
  -8  -1  -5 18167.2 695.796   6
  -8  -1  -5 17806.8 677.226   5
   8   1   5 18172.3 666.203   8
  -8  -1  -6 6208.71 376.013   6
  -8  -1  -6 5857.13 370.586   5
   8   1   6 6287.44 378.478   8
  -8  -1  -7 75.8266 59.1103   6
   8   1   7 41.6893 62.8878   8
  -8  -1  -7 42.3049 55.7579   5
  -8  -1  -8 7498.56 388.893   6
  -8  -1  -8 8384.90 445.265   5
   8   1   8 8642.37 476.401   8
  -8  -1  -9 11529.6 469.914   6
  -8  -1  -9 10846.3 596.145   4
  -8  -1  -9 12995.5 565.785   5
   8   1   9 12956.4 615.743   8
  -8  -1  -9 11903.4 547.334   3
  -8  -1 -10 3595.86 352.025   4
   8   1  10 3805.80 344.444   8
  -8  -1 -10 4176.23 333.140   3
  -8  -1 -11 5120.86 441.205   4
  -8  -1 -11 5188.98 396.622   3
   8   1  11 5527.96 428.549   8
  -8  -1 -12 1791.37 246.959   3
  -8  -2   7 307.410 147.741   6
  -8  -2   7 423.393 140.547   5
  -8  -2   6 2754.51 267.022   1
  -8  -2   6 3016.77 366.446   6
  -8  -2   6 2750.15 330.308   5
  -8  -2   5 623.152 169.939   6
  -8  -2   5 495.709 120.499   1
  -8  -2   5 434.935 140.658   5
  -8  -2   4 3956.22 401.372   6
  -8  -2   4 3574.64 279.620   1
  -8  -2   4 4250.35 387.114   5
  -8  -2   3 7.41153 71.6036   6
  -8  -2   3 48.0698 71.2723   5
  -8  -2   2 69.8067 89.4732   6
   8   2  -2-1.54398 58.8804   9
  -8  -2   2 29.4973 60.0159   5
  -8  -2   1 170.411 84.8466   6
   8   2  -1 95.7836 73.5079   9
  -8  -2   1 10.6292 61.4903   5
  -8  -2   0 440.321 113.364   6
   8   2   0 316.380 99.3179   9
  -8  -2   0 310.968 106.567   5
  -8  -2  -1 1328.68 204.162   6
   8   2   1 1218.51 162.281   9
  -8  -2  -1 1088.65 167.101   5
  -8  -2  -2 41285.3 1248.18   6
   8   2   2 43618.1 1098.31   9
  -8  -2  -2 41990.5 1194.29   5
  -8  -2  -3 2595.75 263.692   6
   8   2   3 2473.60 206.259   9
  -8  -2  -3 2358.99 240.167   5
  -8  -2  -4 33611.7 1036.58   6
  -8  -2  -4 33599.3 1004.80   5
   8   2   4 33855.1 879.571   9
  -8  -2  -5 10845.0 521.921   6
  -8  -2  -5 10317.0 499.728   5
   8   2   5 10461.5 489.763   8
  -8  -2  -6 43889.8 1167.37   6
  -8  -2  -6 44508.2 1170.31   5
   8   2   6 43415.2 1186.03   8
  -8  -2  -7 2252.16 213.869   6
   8   2   7 2591.41 250.800   8
  -8  -2  -8 1351.92 157.735   6
   8   2   8 1205.89 178.477   8
  -8  -2  -8 1138.14 154.055   5
  -8  -2  -9 941.976 159.859   3
  -8  -2  -9 921.999 117.351   6
  -8  -2  -9 858.856 163.646   4
   8   2   9 1115.67 190.446   8
  -8  -2  -9 934.974 144.795   5
  -8  -2 -10 7071.73 497.579   4
   8   2  10 8126.29 494.705   8
  -8  -2 -10 7365.45 461.643   3
  -8  -2 -11 4669.31 425.582   4
  -8  -2 -11 4815.26 392.753   3
   8   2  11 4763.59 394.021   8
  -8  -2 -12 344.030 137.111   3
  -8  -2 -13 4059.09 404.184   3
  -8  -3   7 115.811 96.4314   1
  -8  -3   6 1363.59 254.071   6
  -8  -3   6 1216.29 177.982   1
  -8  -3   6 1023.29 222.858   5
  -8  -3   5 270.907 97.5914   1
  -8  -3   5 368.895 155.009   6
  -8  -3   5 231.147 99.7261   5
  -8  -3   4 3913.13 398.784   6
  -8  -3   4 3932.97 279.571   1
  -8  -3   4 3729.84 375.657   5
  -8  -3   3 4666.97 422.915   6
  -8  -3   3 3904.86 363.310   5
  -8  -3   2 3713.47 369.436   6
   8   3  -2 4027.45 336.071   9
  -8  -3   2 4213.53 367.594   5
  -8  -3   1 713.476 170.362   6
   8   3  -1 610.015 135.023   9
  -8  -3   1 567.361 138.543   5
  -8  -3   0 4697.48 387.319   6
   8   3   0 5353.23 351.954   9
  -8  -3   0 5476.95 401.045   5
  -8  -3  -1 8406.18 515.578   6
   8   3   1 9206.13 447.540   9
  -8  -3  -1 9469.16 514.611   5
  -8  -3  -2 17111.1 738.524   6
   8   3   2 17557.1 616.529   9
  -8  -3  -2 17640.0 709.607   5
  -8  -3  -3 6935.56 443.387   6
   8   3   3 6848.12 343.048   9
  -8  -3  -3 6301.79 402.369   5
  -8  -3  -4 25466.0 884.701   6
   8   3   4 26142.8 731.639   9
  -8  -3  -4 26836.3 872.701   5
  -8  -3  -5 210.047 83.2639   6
   8   3   5 253.466 76.9871   9
  -8  -3  -5 181.421 90.0672   5
  -8  -3  -6 27695.5 885.700   6
  -8  -3  -6 29156.2 888.776   5
   8   3   6 29109.4 916.220   8
  -8  -3  -7 13167.4 541.816   6
  -8  -3  -7 13130.1 547.394   5
   8   3   7 12829.4 583.484   8
  -8  -3  -8 1476.32 164.312   6
   8   3   8 1566.75 212.088   8
  -8  -3  -8 1871.01 193.871   5
  -8  -3  -9 4448.26 375.064   4
  -8  -3  -9 4144.33 287.226   5
   8   3   9 4500.81 359.824   8
  -8  -3  -9 4720.60 357.989   3
  -8  -3 -10 11785.6 649.979   4
  -8  -3 -10 10862.9 478.838   5
   8   3  10 10509.5 577.698   8
  -8  -3 -10 12576.8 626.120   3
  -8  -3 -11 3921.58 389.769   4
  -8  -3 -11 3430.66 345.603   3
   8   3  11 3207.24 322.567   8
  -8  -3 -12 1854.22 268.488   3
  -8  -4   6 2422.63 235.476   1
  -8  -4   6 2786.03 369.922   6
  -8  -4   6 2936.67 358.201   5
  -8  -4   5 741.391 189.878   6
  -8  -4   5 765.713 131.361   1
  -8  -4   5 973.777 203.314   5
  -8  -4   4 4111.59 395.233   5
  -8  -4   3 386.613 133.640   5
  -8  -4   2 4338.25 387.539   5
   8   4  -1 709.637 142.654   9
  -8  -4   1 738.105 165.003   5
   8   4   0 220.228 85.7439   9
  -8  -4   0 79.6793 58.2060   5
   8   4   1 571.128 108.104   9
  -8  -4  -1 594.461 128.002   5
   8   4   2 8469.42 399.051   9
  -8  -4  -2 8071.69 478.906   5
   8   4   3 1812.46 168.776   9
  -8  -4  -3 1769.19 208.213   5
   8   4   4 16698.0 544.457   9
  -8  -4  -4 16554.9 666.794   5
  -8  -4  -5 1276.45 178.283   6
   8   4   5 1481.78 145.080   9
  -8  -4  -5 1129.08 161.886   5
  -8  -4  -6 32957.8 998.098   6
  -8  -4  -6 33998.1 981.155   5
  -8  -4  -7 4668.02 318.380   6
  -8  -4  -7 4478.29 304.615   5
  -8  -4  -8 47775.4 1344.91   4
  -8  -4  -8 47297.1 1158.44   6
  -8  -4  -8 46784.0 1176.22   5
   8   4   8 48934.4 1328.50   8
  -8  -4  -9 1124.08 183.023   3
  -8  -4  -9 931.234 173.999   4
   8   4   9 673.483 151.838   8
  -8  -4  -9 798.835 128.523   5
  -8  -4 -10 265.855 112.899   3
  -8  -4 -10 381.741 143.622   4
   8   4  10 348.887 121.514   8
  -8  -4 -11 1933.41 268.988   3
  -8  -4 -11 1256.28 220.494   4
   8   4  11 1300.81 211.086   8
  -8  -4 -12 1363.24 238.955   3
  -8  -5   5 92.8219 101.483   5
  -8  -5   4-50.9245 74.3889   5
  -8  -5   3 140.864 105.177   5
  -8  -5   2 4265.77 390.962   5
  -8  -5   1 3095.19 324.527   5
   8   5   0 20698.3 729.590   9
  -8  -5   0 20561.4 852.152   5
   8   5   1 798.829 124.047   9
   8   5   1 732.732 98.3233   1
  -8  -5  -1 778.686 150.159   5
   8   5   2 2238.81 170.779   1
   8   5   2 2349.44 204.946   9
  -8  -5  -2 2089.23 242.795   5
   8   5   3 6955.21 338.318   9
  -8  -5  -3 6647.74 426.468   5
   8   5   4 11179.3 421.819   9
  -8  -5  -4 10890.1 537.716   5
   8   5   5 6052.51 288.696   9
  -8  -5  -5 6364.03 389.339   5
  -8  -5  -6 21520.7 742.652   5
   8   5   6 20546.2 585.877   9
  -8  -5  -7 737.497 131.350   6
  -8  -5  -7 1073.60 152.500   5
  -8  -5  -8 22262.5 843.695   4
  -8  -5  -8 21608.7 715.660   6
  -8  -5  -8 20925.2 689.277   5
  -8  -5  -9 7921.35 506.581   4
   8   5   9 8135.80 493.647   8
  -8  -5  -9 8624.38 519.516   3
  -8  -5 -10 266.463 114.555   3
  -8  -5 -10 589.822 160.640   4
   8   5  10 446.500 140.921   8
  -8  -5 -11 5466.04 470.472   4
  -8  -5 -11 6793.01 509.810   3
   8   5  11 6388.26 459.451   8
  -8  -6   5 430.938 158.725   5
  -8  -6   4 4281.68 427.145   5
  -8  -6   3 3212.18 357.088   5
  -8  -6   2 4847.03 426.620   5
  -8  -6   1 442.752 141.940   5
  -8  -6   0 4703.87 400.695   5
   8   6   1 2290.07 164.584   1
   8   6   1 1920.45 191.160   9
  -8  -6  -1 2228.63 267.424   5
   8   6   2 104.640 40.3033   1
   8   6   2 103.573 63.3430   9
  -8  -6  -2 83.1986 76.1295   5
   8   6   3 32.8287 45.0311   9
  -8  -6  -3 170.544 82.5644   5
   8   6   4 5655.14 282.954   9
  -8  -6  -4 5639.50 389.991   5
   8   6   5 4108.85 227.467   9
  -8  -6  -5 4868.80 345.328   5
   8   6   6 20824.2 571.388   9
  -8  -6  -6 20827.4 740.505   5
  -8  -6  -7 849.616 154.418   4
   8   6   7 1034.49 110.813   9
  -8  -6  -7 1052.97 149.298   5
  -8  -6  -8 17413.7 740.714   4
  -8  -6  -8 17177.2 652.006   6
  -8  -6  -8 16727.8 600.716   5
  -8  -6  -9 5402.71 425.354   4
  -8  -6  -9 5249.81 414.490   3
  -8  -6 -10 13936.9 738.046   4
  -8  -6 -10 14274.0 738.548   3
  -8  -7   4 1859.08 285.390   5
  -8  -7   3 346.555 139.342   5
  -8  -7   2 2747.63 336.321   5
  -8  -7   1 592.784 162.329   5
  -8  -7   0 2185.24 278.929   5
  -8  -7  -1 4241.62 379.101   5
   8   7   2 8508.22 384.263   9
  -8  -7  -2 9442.84 548.922   5
   8   7   3 98.7570 55.0044   9
  -8  -7  -3 31.9485 60.0854   5
   8   7   4 6131.96 287.298   9
  -8  -7  -4 6404.20 425.865   5
   8   7   5 6868.15 291.132   9
  -8  -7  -5 7265.25 437.780   5
   8   7   6 6302.59 265.641   9
  -8  -7  -6 6269.68 385.611   5
  -8  -7  -7 1121.26 182.484   4
  -8  -7  -7 1103.30 155.604   5
  -8  -7  -8 8801.95 520.323   4
  -8  -7  -9 1284.06 216.250   3
  -8  -7  -9 1210.80 214.715   4
  -8  -7 -10 6114.05 487.916   4
  -8  -8   3 68.7997 94.3651   5
  -8  -8   2 3401.85 376.185   5
  -8  -8   1 342.701 138.407   5
  -8  -8   0 497.890 147.631   5
  -8  -8  -1 1084.55 204.971   5
  -8  -8  -2 3845.21 359.480   5
  -8  -8  -3 1366.21 219.182   5
  -8  -8  -4 920.379 167.135   5
  -8  -8  -5 17.8108 51.1627   5
  -8  -8  -6 3528.36 292.700   4
  -8  -8  -6 3362.03 287.683   5
  -8  -8  -7 1148.27 188.442   4
  -8  -8  -8 7008.98 476.771   4
  -8  -8  -8 7867.28 513.813   3
  -8  -8  -9 425.728 152.826   3
  -8  -8  -9 415.048 149.225   4
  -8  -8 -10 13215.3 730.752   4
   8   9  -2-25.9739 96.4802   7
   8   9  -1 548.377 152.610   7
   8   9   0 2145.09 285.562   7
  -8  -9  -1 57.0603 66.7585   5
   8   9   1-24.3257 66.7855   7
  -8  -9  -2 8107.20 541.846   5
  -8  -9  -3 52.9289 81.3610   5
  -8  -9  -4 4570.44 382.331   5
  -8  -9  -5 208.094 92.1914   4
  -8  -9  -5-10.9638 58.9198   5
  -8  -9  -6 608.237 129.258   4
  -8  -9  -6 616.862 137.052   5
  -8  -9  -7 3403.28 312.237   4
  -8  -9  -8 3724.38 346.207   4
  -8  -9  -9 716.410 172.312   4
   8  10   0 2710.44 331.738   7
   8  10   1 2241.44 298.542   7
  -8 -10  -2 17.8267 85.2848   5
   8  10   2-39.4212 85.6346   7
  -8 -10  -3-43.6882 63.9554   5
  -8 -10  -4 1378.17 217.788   5
  -8 -10  -4 1496.61 183.751   4
  -8 -10  -5 801.718 147.195   4
  -8 -10  -5 578.621 140.558   5
  -8 -10  -6 266.567 84.0644   4
  -8 -10  -7-64.9794 89.2038   4
  -8 -10  -8 2506.06 294.501   4
  -8 -10  -9 68.7413 83.6023   4
   8  11   2 610.461 164.580   7
  -8 -11  -3 126.257 93.2584   5
   8  11   3 12.2746 91.1243   7
  -8 -11  -4 780.639 172.313   5
  -8 -12  -3 735.011 187.506   5
   9  -5   1 1070.81 198.876   9
  -9   5  -1 1181.54 213.345   5
   9  -5   2-45.3122 83.4727   9
  -9   5  -2 192.824 108.707   5
   9  -5   3 841.376 166.950   9
  -9   5  -3 1126.74 212.792   5
  -9   5  -4 196.425 93.3790   6
   9  -5   4 471.205 125.923   9
  -9   5  -4 402.469 150.102   5
  -9   5  -5 752.448 177.249   6
   9  -5   5 938.512 167.902   9
  -9   5  -6 1153.71 206.736   6
  -9   5  -7 576.341 153.012   6
   9  -5   7 1048.45 179.705   8
  -9   5  -8 603.294 157.645   6
  -9   5  -9 1369.53 234.280   6
  -9   4   2 1707.92 254.696   5
  -9   4   1 3904.55 353.771   5
   9  -4   0-9.16998 82.2390   9
  -9   4   0 109.341 95.2698   5
  -9   4  -1 2163.92 291.104   6
   9  -4   1 2037.06 257.133   9
  -9   4  -1 2114.89 272.801   5
  -9   4  -2 118.439 111.319   6
   9  -4   2-46.0004 77.0042   9
  -9   4  -2-1.02095 85.4782   5
  -9   4  -3 1604.91 245.285   6
   9  -4   3 1299.05 187.388   9
  -9   4  -3 1304.61 217.716   5
  -9   4  -4 46.8301 97.3865   6
   9  -4   4 25.5197 71.9805   9
  -9   4  -4 32.7642 73.5394   5
  -9   4  -5 1398.78 221.007   6
   9  -4   5 1624.75 203.827   9
   9  -4   5 1116.08 168.686   8
  -9   4  -5 1367.04 220.150   5
  -9   4  -6 722.358 166.883   6
   9  -4   6 547.235 127.729   8
  -9   4  -6 663.212 162.934   5
  -9   4  -7 1298.39 210.459   6
   9  -4   7 1382.67 196.878   8
  -9   4  -8 498.718 142.519   6
   9  -4   8 285.276 104.125   8
  -9   4  -9 2766.86 299.883   6
  -9   4 -10 325.143 148.006   4
  -9   3   3 1013.88 190.555   5
  -9   3   2 294.447 113.775   5
  -9   3   1 508.380 157.761   6
   9  -3  -1 445.684 142.579   9
  -9   3   1 467.265 136.829   5
  -9   3   0 386.314 140.609   6
   9  -3   0 240.395 104.276   9
  -9   3   0 392.567 128.711   5
  -9   3  -1 13911.5 729.695   6
  -9   3  -1 14118.0 682.301   5
   9  -3   1 13475.6 658.685   9
  -9   3  -2 874.337 188.507   6
   9  -3   2 559.593 131.968   9
  -9   3  -2 837.293 171.429   5
  -9   3  -3 1685.31 245.427   6
   9  -3   3 1704.49 209.948   9
  -9   3  -3 1899.23 245.733   5
  -9   3  -4 664.553 144.482   6
   9  -3   4 784.064 143.893   9
   9  -3   4 751.953 128.811   8
  -9   3  -4 957.456 176.149   5
  -9   3  -5 1478.15 219.799   6
   9  -3   5 1857.09 218.498   9
   9  -3   5 1838.51 202.717   8
  -9   3  -5 1705.44 232.947   5
  -9   3  -6 589.516 139.204   6
   9  -3   6 604.903 125.268   8
  -9   3  -6 655.465 151.861   5
  -9   3  -7 510.356 132.755   6
   9  -3   7 588.552 138.072   8
  -9   3  -7 581.307 151.955   5
  -9   3  -8 49.8039 71.6171   6
   9  -3   8-0.77205 75.8009   8
  -9   3  -9 1607.94 223.794   6
   9  -3   9 1767.88 239.824   8
  -9   3 -10 1370.12 229.306   4
  -9   3 -11 3317.81 365.838   4
  -9   2   4 2792.09 312.493   5
  -9   2   3 4174.50 375.201   5
  -9   2   2 560.570 169.151   6
   9  -2  -2 369.188 138.104   9
  -9   2   2 635.682 151.420   5
  -9   2   1-79.4565 98.7023   6
   9  -2  -1 113.394 87.7862   9
  -9   2   1 86.8341 62.7002   5
  -9   2   0 1235.82 225.478   6
   9  -2   0 1359.04 213.496   9
  -9   2   0 1329.52 205.157   5
  -9   2  -1 4674.41 401.986   6
  -9   2  -1 4453.56 366.253   5
   9  -2   1 4829.81 375.297   9
  -9   2  -2 2392.07 287.784   6
   9  -2   2 2225.46 245.346   9
  -9   2  -2 2063.92 251.367   5
  -9   2  -3 6391.58 458.881   6
  -9   2  -3 7443.10 470.398   5
   9  -2   3 7451.00 438.983   9
  -9   2  -4 425.784 128.969   6
   9  -2   4 189.141 74.7353   8
  -9   2  -4 210.630 100.643   5
  -9   2  -5 2842.41 299.579   6
   9  -2   5 2829.23 252.680   9
   9  -2   5 2784.07 254.058   8
  -9   2  -5 2329.70 266.713   5
  -9   2  -6 624.038 142.636   6
   9  -2   6 586.975 133.946   8
  -9   2  -6 606.572 145.355   5
  -9   2  -7 1582.45 205.119   6
   9  -2   7 1557.83 212.445   8
  -9   2  -7 1238.67 200.303   5
  -9   2  -8 57.4753 88.8097   6
   9  -2   8-81.2073 85.9713   8
  -9   2  -8 93.2063 107.736   5
  -9   2  -9 1789.75 224.243   6
   9  -2   9 2813.21 291.446   8
  -9   2 -10 1001.93 201.207   4
   9  -2  10 1034.09 199.696   8
  -9   2 -11 3370.76 366.182   4
  -9   1   5 40.8309 92.1522   5
  -9   1   4 958.023 192.907   5
  -9   1   3 5210.74 463.934   6
   9  -1  -3 5673.48 485.289   9
  -9   1   3 4780.79 404.366   5
  -9   1   2 115.727 106.944   6
   9  -1  -2-8.86275 70.1859   9
  -9   1   2 84.4479 62.2574   5
  -9   1   1 2662.69 317.040   6
   9  -1  -1 2888.80 315.192   9
  -9   1   1 2695.85 294.964   5
  -9   1   0 1429.54 230.262   6
   9  -1   0 1845.52 241.594   9
  -9   1   0 1506.71 216.840   5
  -9   1  -1 762.274 169.812   6
   9  -1   1 688.027 145.850   9
  -9   1  -1 1112.77 193.642   5
  -9   1  -2 2622.62 295.308   6
  -9   1  -2 3177.56 303.659   5
   9  -1   2 2382.36 247.233   9
  -9   1  -3 28771.0 1035.68   6
  -9   1  -3 30424.7 1014.72   5
   9  -1   3 30575.6 944.885   9
  -9   1  -4 150.008 100.994   6
   9  -1   4 188.565 87.5789   9
  -9   1  -4 65.2037 73.0693   5
  -9   1  -5 364.647 116.693   6
   9  -1   5 422.211 107.388   9
   9  -1   5 227.379 82.6471   8
  -9   1  -5 327.097 115.952   5
  -9   1  -6 541.418 131.202   6
   9  -1   6 489.713 116.766   8
  -9   1  -6 731.207 145.509   5
  -9   1  -7 2742.60 269.446   6
   9  -1   7 2212.32 242.215   8
  -9   1  -7 1929.98 237.605   5
  -9   1  -8 113.877 72.8735   6
   9  -1   8 71.4315 68.4741   8
  -9   1  -8 2.79398 67.1754   5
  -9   1  -9 1781.13 209.442   6
   9  -1   9 1922.31 247.287   8
  -9   1  -9 1866.79 245.537   5
  -9   1 -10 109.597 83.1788   4
   9  -1  10 85.2255 91.0764   8
  -9   1 -11 230.087 126.638   4
  -9   0   5 2327.77 299.248   5
  -9   0   4 709.100 179.912   6
  -9   0   4 507.280 152.172   5
  -9   0   3 4130.64 416.086   6
   9   0  -3 4067.40 407.160   9
  -9   0   3 4191.01 380.851   5
  -9   0   2 7838.81 564.771   6
   9   0  -2 7637.02 526.292   9
  -9   0   2 6892.67 486.345   5
  -9   0   1 8880.54 582.229   6
   9   0  -1 8221.84 527.664   9
  -9   0   1 8415.42 527.126   5
  -9   0   0 1658.04 248.000   6
   9   0   0 1550.56 219.949   9
  -9   0   0 1920.48 249.945   5
  -9   0  -1 1946.17 257.829   6
   9   0   1 2638.47 265.512   9
  -9   0  -1 2498.39 269.580   5
  -9   0  -2 1669.95 238.103   6
   9   0   2 1952.60 219.217   9
  -9   0  -2 1624.96 221.561   5
  -9   0  -3 593.920 138.901   6
   9   0   3 734.204 137.412   9
  -9   0  -3 616.789 140.567   5
  -9   0  -4 2788.25 289.226   6
  -9   0  -4 2915.07 289.964   5
   9   0   4 3210.77 263.679   9
  -9   0  -5 12762.0 628.575   6
  -9   0  -5 14515.0 650.179   5
   9   0   5 14496.7 573.815   9
   9   0   5 14836.3 610.504   8
  -9   0  -6 2068.90 235.852   6
   9   0   6 2075.94 228.214   8
  -9   0  -6 2186.74 245.387   5
  -9   0  -7 1540.11 196.823   6
   9   0   7 1741.80 216.142   8
  -9   0  -7 1875.34 225.012   5
  -9   0  -8 129.407 69.7403   6
   9   0   8 111.952 69.3441   8
  -9   0  -8 236.174 92.3550   5
  -9   0  -9 3105.36 274.388   6
  -9   0  -9 3006.92 293.541   5
   9   0   9 3678.80 333.416   8
  -9   0 -10 838.650 148.533   3
  -9   0 -10 514.423 148.256   4
   9   0  10 798.803 164.369   8
  -9   0 -11 1508.24 248.679   4
  -9  -1   5 813.345 192.029   5
  -9  -1   4 2834.37 349.917   6
  -9  -1   4 3153.99 343.410   5
  -9  -1   3 1538.01 255.366   6
   9   1  -3 1406.88 238.829   9
  -9  -1   3 1660.24 246.628   5
  -9  -1   2 5220.39 463.685   6
   9   1  -2 4805.17 415.602   9
  -9  -1   2 5449.31 433.983   5
  -9  -1   1 7012.96 524.014   6
   9   1  -1 8052.06 516.713   9
  -9  -1   1 8763.87 539.636   5
  -9  -1   0 1314.69 221.858   6
   9   1   0 1377.33 200.038   9
  -9  -1   0 1547.46 224.384   5
  -9  -1  -1 2459.60 290.119   6
   9   1   1 3358.15 297.485   9
  -9  -1  -1 3000.37 299.639   5
  -9  -1  -2 471.079 134.726   6
   9   1   2 398.071 93.8580   9
  -9  -1  -2 383.333 115.970   5
  -9  -1  -3 3727.99 341.353   6
  -9  -1  -3 4447.64 353.164   5
   9   1   3 3696.91 285.538   9
  -9  -1  -4 2513.36 275.494   6
  -9  -1  -4 2465.92 261.183   5
   9   1   4 3139.18 252.359   9
  -9  -1  -5 22475.3 849.076   6
  -9  -1  -5 22702.0 829.677   5
   9   1   5 22749.9 730.018   9
  -9  -1  -6 7247.91 441.069   6
  -9  -1  -6 6811.12 427.283   5
   9   1   6 7745.37 443.087   8
  -9  -1  -7 3462.01 292.227   6
  -9  -1  -7 2888.68 276.503   5
   9   1   7 3565.00 306.615   8
  -9  -1  -8 1066.39 155.538   6
   9   1   8 1160.15 185.444   8
  -9  -1  -8 1108.55 173.354   5
  -9  -1  -9 248.888 77.8414   6
   9   1   9 211.249 80.8844   8
  -9  -1  -9 214.370 80.7530   5
  -9  -1 -10 97.7602 88.7078   3
  -9  -1 -10 80.6016 90.3959   4
   9   1  10 192.674 114.202   8
  -9  -1 -10 4.42023 56.4975   5
  -9  -1 -11 1170.41 189.080   3
  -9  -1 -11 1587.80 261.481   4
   9   1  11 1690.15 249.735   8
  -9  -2   5 1337.63 238.382   5
  -9  -2   4 9269.56 652.294   6
  -9  -2   4 8648.37 576.532   5
  -9  -2   3 6120.15 513.309   6
  -9  -2   3 6021.29 467.402   5
  -9  -2   2 849.863 192.117   6
   9   2  -2 832.416 187.073   9
  -9  -2   2 798.086 171.597   5
  -9  -2   1 9688.65 618.768   6
   9   2  -1 10271.5 573.745   9
  -9  -2   1 10427.1 593.876   5
  -9  -2   0 10741.6 637.678   6
   9   2   0 11868.1 589.460   9
  -9  -2   0 11314.7 613.138   5
  -9  -2  -1 9514.23 586.885   6
   9   2   1 10771.7 533.677   9
  -9  -2  -1 10319.1 571.842   5
   9   2   2 203.260 81.4985   9
  -9  -2  -2 423.918 122.290   5
  -9  -2  -3 857.090 169.506   6
   9   2   3 950.106 142.282   9
  -9  -2  -3 1127.71 180.848   5
  -9  -2  -4 2864.23 292.025   6
  -9  -2  -4 3103.30 288.079   5
   9   2   4 2496.83 221.552   9
  -9  -2  -5 3981.69 333.486   6
  -9  -2  -5 3921.64 320.281   5
   9   2   5 3960.96 273.392   9
  -9  -2  -6 4917.75 360.345   6
  -9  -2  -6 5033.14 359.497   5
   9   2   6 4475.59 339.528   8
  -9  -2  -7 10476.4 518.213   6
  -9  -2  -7 9900.78 512.555   5
   9   2   7 9663.39 521.532   8
  -9  -2  -8 2749.72 250.414   6
  -9  -2  -8 2721.24 264.215   5
   9   2   8 2805.66 281.588   8
   9   2   9 613.896 139.263   8
  -9  -2  -9 570.903 123.523   5
  -9  -2 -10 211.199 69.8348   3
  -9  -2 -10 68.9747 98.3092   4
  -9  -2 -10 243.479 83.4221   5
  -9  -2 -11 2652.28 329.874   4
  -9  -2 -11 2984.69 310.068   3
   9   2  11 2070.20 273.069   8
  -9  -2 -12 145.770 82.3636   3
  -9  -3   5 275.238 128.990   5
  -9  -3   4 12518.5 776.913   6
  -9  -3   4 11397.4 691.121   5
  -9  -3   3 4000.10 419.011   6
  -9  -3   3 3426.79 362.978   5
  -9  -3   2 4713.79 442.561   6
   9   3  -2 4923.14 403.666   9
  -9  -3   2 4691.07 412.189   5
  -9  -3   1 7562.64 549.559   6
   9   3  -1 7380.74 476.992   9
  -9  -3   1 6911.00 490.230   5
  -9  -3   0 567.621 164.119   6
   9   3   0 396.900 122.071   9
  -9  -3   0 505.501 135.592   5
  -9  -3  -1 6216.11 474.387   6
   9   3   1 6869.05 415.573   9
  -9  -3  -1 6618.60 456.855   5
  -9  -3  -2 8055.76 528.816   6
   9   3   2 8561.38 448.012   9
  -9  -3  -2 8765.63 517.829   5
  -9  -3  -3 10848.7 602.237   6
   9   3   3 10596.6 479.271   9
  -9  -3  -3 10030.5 547.092   5
  -9  -3  -4 328.649 126.946   6
   9   3   4 398.253 85.4973   9
  -9  -3  -4 215.859 88.0679   5
  -9  -3  -5 1960.34 237.776   6
  -9  -3  -5 2286.16 246.552   5
   9   3   5 2350.67 203.697   9
  -9  -3  -6 208.807 99.5589   6
   9   3   6 368.752 91.1113   9
  -9  -3  -6 291.279 99.7221   5
  -9  -3  -7 11482.9 552.449   6
  -9  -3  -7 11666.8 551.884   5
   9   3   7 12078.4 584.427   8
  -9  -3  -8 6823.59 398.653   6
  -9  -3  -8 7754.26 436.171   5
   9   3   8 7055.87 452.816   8
  -9  -3  -9 2838.14 261.148   5
   9   3   9 2663.07 287.076   8
  -9  -3 -10 347.874 120.130   3
  -9  -3 -10 362.313 135.219   4
   9   3  10 266.772 106.839   8
  -9  -3 -10 111.501 52.9796   5
  -9  -3 -11-66.2030 61.4238   3
   9   3  11 319.159 128.928   8
  -9  -3 -12-190.864 126.665   3
  -9  -4   4 5722.72 523.591   6
  -9  -4   4 5542.79 480.436   5
  -9  -4   3 5026.01 478.104   6
  -9  -4   3 5011.22 448.568   5
  -9  -4   2 7693.22 575.436   6
  -9  -4   2 7792.16 542.269   5
  -9  -4   1 10275.6 651.878   6
   9   4  -1 9519.29 538.454   9
  -9  -4   1 10651.1 627.823   5
   9   4   0 2411.07 253.304   9
  -9  -4   0 2636.80 298.267   5
  -9  -4  -1 14330.0 739.303   6
   9   4   1 14470.0 617.564   9
  -9  -4  -1 14565.2 706.776   5
  -9  -4  -2 15210.7 742.752   6
   9   4   2 15027.2 603.346   9
  -9  -4  -2 15187.0 709.575   5
  -9  -4  -3 8566.90 533.286   6
   9   4   3 8515.87 423.554   9
  -9  -4  -3 7894.60 489.023   5
  -9  -4  -4 206.961 90.0409   6
   9   4   4 299.774 82.0485   9
  -9  -4  -4 385.911 102.492   5
  -9  -4  -5 1211.37 194.606   6
   9   4   5 1265.67 146.954   9
  -9  -4  -5 1135.55 177.990   5
  -9  -4  -6 47.2558 62.4081   6
   9   4   6 46.9397 50.4977   9
  -9  -4  -6 26.6050 59.4079   5
  -9  -4  -7 1180.64 173.411   6
  -9  -4  -7 741.668 145.302   5
  -9  -4  -8 791.413 140.260   6
  -9  -4  -8 1104.95 158.721   5
  -9  -4  -9 8165.65 524.458   4
  -9  -4  -9 7882.90 431.642   5
   9   4   9 8833.10 534.798   8
  -9  -4 -10 298.633 109.480   3
  -9  -4 -10 270.834 111.369   4
   9   4  10 219.777 93.6910   8
  -9  -4 -11 625.303 157.807   3
  -9  -5   4 7316.29 579.350   5
  -9  -5   3 1520.67 256.918   5
  -9  -5   2 12048.2 701.629   5
  -9  -5   1 3123.81 346.141   5
   9   5   0 8050.11 465.456   9
  -9  -5   0 8383.57 554.980   5
   9   5   1 18004.8 692.407   9
  -9  -5  -1 16607.3 788.091   5
   9   5   2 35.0134 57.2356   9
  -9  -5  -2 315.729 139.365   5
   9   5   3 4141.44 284.618   9
  -9  -5  -3 4555.22 372.405   5
   9   5   4 369.309 78.8322   9
  -9  -5  -4 547.305 129.754   5
   9   5   5 13350.3 496.044   9
  -9  -5  -5 13086.1 617.413   5
  -9  -5  -6 516.048 132.781   6
   9   5   6 493.707 96.1802   9
  -9  -5  -6 768.192 143.932   5
  -9  -5  -7 2264.95 249.882   6
  -9  -5  -7 2496.71 245.892   5
   9   5   7 2237.21 186.212   9
  -9  -5  -8 1117.11 165.466   6
  -9  -5  -8 886.918 143.513   5
  -9  -5  -9 2406.93 287.192   4
  -9  -5 -10 1651.91 253.239   3
  -9  -5 -10 1763.75 262.320   4
  -9  -5 -11 882.016 185.592   3
  -9  -6   3 171.186 95.7680   5
  -9  -6   2 11606.8 700.827   5
  -9  -6   1 14771.7 785.185   5
  -9  -6   0 12360.4 692.448   5
   9   6   1 11491.2 529.009   9
  -9  -6  -1 10592.7 624.556   5
   9   6   2 1823.21 194.055   9
  -9  -6  -2 1417.20 224.481   5
   9   6   3 16525.6 594.472   9
  -9  -6  -3 16485.0 756.024   5
   9   6   4 4578.72 279.374   9
  -9  -6  -4 4608.97 368.032   5
   9   6   5 872.560 113.346   9
  -9  -6  -5 791.759 157.387   5
   9   6   6 2331.67 183.798   9
  -9  -6  -6 1805.24 215.560   5
  -9  -6  -7 2468.71 246.244   5
   9   6   7 2770.97 196.273   9
  -9  -6  -8 513.681 134.501   4
   9   6   8 380.005 84.4751   9
  -9  -6  -8 334.924 95.9407   5
  -9  -6  -9 638.050 146.149   4
  -9  -6 -10 364.974 145.962   3
  -9  -6 -10 53.1761 94.3701   4
  -9  -7   2 13781.6 788.953   5
  -9  -7   1 2798.40 341.385   5
  -9  -7   0 13538.0 740.019   5
  -9  -7  -1 6548.39 496.185   5
   9   7   2 1579.96 183.219   9
  -9  -7  -2 1502.48 236.944   5
   9   7   3 7750.23 383.145   9
  -9  -7  -3 8388.76 535.908   5
   9   7   4 204.053 68.6526   9
  -9  -7  -4 297.882 114.832   5
   9   7   5 5763.67 296.598   9
  -9  -7  -5 5907.14 419.636   5
  -9  -7  -6 361.395 115.056   5
  -9  -7  -7 6653.52 412.166   5
  -9  -7  -8 106.978 101.021   4
  -9  -7  -9 1976.79 265.372   3
  -9  -7  -9 1493.91 228.080   4
  -9  -8   2 3992.54 427.778   5
  -9  -8   1 350.302 162.477   5
  -9  -8   0 6347.42 511.409   5
  -9  -8  -1 10454.1 650.276   5
  -9  -8  -2 3018.98 341.953   5
  -9  -8  -3 18615.1 839.654   5
  -9  -8  -4 5932.18 447.733   5
  -9  -8  -5 8325.16 513.561   5
  -9  -8  -6 1093.42 179.280   5
  -9  -8  -7 140.501 78.3430   4
  -9  -8  -8 42.0124 63.2999   4
  -9  -8  -9 780.611 173.325   4
  -9  -9   0 8715.33 617.612   5
  -9  -9  -1 1535.34 253.083   5
  -9  -9  -2 13824.6 752.439   5
  -9  -9  -3 6701.87 502.014   5
  -9  -9  -4 443.766 140.815   5
  -9  -9  -5 7312.62 491.629   5
  -9  -9  -6 158.101 92.3116   4
  -9  -9  -6 128.747 72.7587   5
  -9  -9  -7 2242.68 258.931   4
  -9  -9  -8 61.7208 79.7891   4
  -9 -10  -1 3120.67 369.531   5
  -9 -10  -2 10616.9 667.522   5
  -9 -10  -3 5237.41 452.183   5
  -9 -10  -4 454.349 145.261   5
  -9 -10  -5 8837.68 485.314   4
  -9 -10  -5 8883.49 558.174   5
  -9 -10  -6 508.296 133.658   4
  -9 -10  -7 3652.41 338.515   4
  -9 -10  -8 1243.64 211.688   4
  -9 -11  -2 2579.28 338.973   5
  -9 -11  -3 897.054 214.522   5
  -9 -11  -4 4090.35 407.708   5
 -10   4  -8 5161.50 434.696   6
  10  -4   8 4626.56 394.732   8
 -10   4  -9 464.795 151.256   6
 -10   3  -1 1135.31 202.300   5
  10  -3   2 299.543 117.465   9
 -10   3  -2 270.254 137.291   5
 -10   3  -3 12185.1 701.646   6
 -10   3  -3 12484.6 673.391   5
  10  -3   3 12750.8 640.657   9
 -10   3  -4 1126.01 219.000   6
  10  -3   4 934.179 173.988   9
 -10   3  -4 784.815 182.307   5
 -10   3  -5 7631.60 535.504   6
 -10   3  -5 8171.89 546.254   5
  10  -3   5 8149.50 481.963   9
 -10   3  -6 11670.7 666.035   6
 -10   3  -6 12165.3 673.115   5
  10  -3   6 12739.4 603.954   9
  10  -3   6 13360.1 612.065   8
 -10   3  -7 320.212 118.810   6
  10  -3   7 789.977 165.829   8
 -10   3  -8 7333.46 508.150   6
  10  -3   8 7431.67 484.981   8
 -10   3  -9 861.066 173.560   6
  10  -3   9 826.955 184.158   8
 -10   2   1-13.5048 89.3654   5
 -10   2   0 756.090 178.084   5
 -10   2  -1 2652.70 330.713   6
  10  -2   1 2882.86 316.755   9
 -10   2  -1 2955.36 320.496   5
 -10   2  -2 151.512 100.759   6
  10  -2   2-59.8465 91.6555   9
 -10   2  -2 254.680 134.419   5
 -10   2  -3 14385.8 752.529   6
 -10   2  -3 13989.9 713.584   5
 -10   2  -4 214.799 105.472   6
  10  -2   4 98.5595 68.8556   9
 -10   2  -4 223.698 125.994   5
 -10   2  -5 13792.4 717.958   6
 -10   2  -5 14279.3 712.601   5
  10  -2   5 12988.7 595.344   8
 -10   2  -6 7554.71 518.042   6
 -10   2  -6 7142.73 495.840   5
  10  -2   6 7334.40 439.467   9
  10  -2   6 8139.93 467.545   8
 -10   2  -7 1146.50 205.792   6
  10  -2   7 1025.92 179.264   8
 -10   2  -7 934.479 189.102   5
 -10   2  -8 7366.83 494.800   6
 -10   2  -8 7694.90 528.597   5
  10  -2   8 8297.43 511.303   8
 -10   2  -9 1734.21 240.422   6
  10  -2   9 2027.32 263.957   8
 -10   1   2 179.710 96.9947   5
 -10   1   1 566.208 149.613   5
 -10   1   0 1458.85 256.382   6
  10  -1   0 1468.42 239.681   9
 -10   1   0 1809.16 256.590   5
 -10   1  -1 3502.31 375.605   6
 -10   1  -1 3215.97 329.955   5
  10  -1   1 3918.12 360.381   9
 -10   1  -2 507.832 158.640   6
  10  -1   2 197.952 89.8531   9
 -10   1  -2 466.989 131.701   5
 -10   1  -3 7981.96 550.424   6
 -10   1  -3 8171.42 521.535   5
  10  -1   3 8379.12 493.364   9
 -10   1  -4 158.881 105.007   6
  10  -1   4 90.0409 86.3724   9
 -10   1  -4 149.444 105.939   5
 -10   1  -5 9848.16 582.242   6
 -10   1  -5 10377.9 590.765   5
  10  -1   5 9863.12 510.646   9
 -10   1  -6 2940.08 305.730   6
 -10   1  -6 2966.77 311.068   5
  10  -1   6 2977.16 274.899   9
  10  -1   6 2987.88 284.018   8
 -10   1  -7 6798.21 466.894   6
 -10   1  -7 7954.62 511.878   5
  10  -1   7 7003.73 454.015   8
 -10   1  -8 14645.3 691.614   6
 -10   1  -8 15675.9 742.841   5
  10  -1   8 14325.9 681.110   8
 -10   1  -9 906.739 169.089   6
  10  -1   9 929.396 194.636   8
 -10   1  -9 927.126 185.978   5
 -10   0   2 158.286 113.562   5
 -10   0   1 1397.02 249.083   6
  10   0  -1 1715.48 255.605   9
 -10   0   1 1744.91 253.848   5
 -10   0   0 980.678 206.076   6
  10   0   0 1029.73 198.398   9
 -10   0   0 1128.31 210.407   5
 -10   0  -1 2500.35 314.228   6
  10   0   1 3039.81 312.469   9
 -10   0  -1 3184.26 327.398   5
 -10   0  -2 1375.71 232.053   6
 -10   0  -2 1648.90 235.728   5
 -10   0  -3 3409.40 350.590   6
 -10   0  -3 4145.21 367.583   5
  10   0   3 3665.16 310.184   9
 -10   0  -4 1709.88 247.618   6
  10   0   4 2357.12 240.438   9
 -10   0  -4 2022.59 258.379   5
 -10   0  -5 18583.8 817.048   6
 -10   0  -5 18737.9 798.883   5
  10   0   5 18689.7 712.064   9
 -10   0  -6 172.740 96.7781   6
  10   0   6 240.588 90.0778   9
  10   0   6 133.384 86.6335   8
 -10   0  -6 272.517 118.951   5
 -10   0  -7 11876.9 614.627   6
 -10   0  -7 13012.7 657.926   5
  10   0   7 13082.4 632.296   8
 -10   0  -8 7033.35 453.522   6
 -10   0  -8 8070.40 504.071   5
  10   0   8 6746.63 463.765   8
 -10   0  -9 2263.76 250.626   6
  10   0   9 2633.43 293.536   8
 -10   0  -9 2849.63 303.313   5
 -10   0 -10 8479.18 544.993   5
  10   0  10 9195.97 571.003   8
 -10  -1   2 98.6833 124.991   6
 -10  -1   2 97.5807 99.3868   5
 -10  -1   1 3540.96 388.649   6
  10   1  -1 2974.04 333.759   9
 -10  -1   1 2860.16 328.880   5
 -10  -1   0 1350.22 246.251   6
  10   1   0 1184.83 212.646   9
 -10  -1   0 1438.62 226.703   5
 -10  -1  -1 5220.84 453.469   6
  10   1   1 4301.87 368.785   9
 -10  -1  -1 5121.11 415.673   5
 -10  -1  -2 2178.69 288.206   6
  10   1   2 2403.33 261.771   9
 -10  -1  -2 2296.74 282.699   5
 -10  -1  -3 1626.24 253.129   6
  10   1   3 1008.17 165.578   9
 -10  -1  -3 1610.94 233.651   5
 -10  -1  -4 203.842 117.490   6
  10   1   4 110.717 82.0755   9
 -10  -1  -4-82.2824 66.2627   5
 -10  -1  -5 9736.44 573.947   6
 -10  -1  -5 10095.0 566.989   5
  10   1   5 9699.99 484.021   9
 -10  -1  -6 676.487 145.306   6
  10   1   6 888.836 150.327   9
 -10  -1  -6 751.117 152.749   5
 -10  -1  -7 17346.7 746.850   6
 -10  -1  -7 17991.3 769.497   5
  10   1   7 16874.3 729.930   8
 -10  -1  -8 5010.20 370.423   6
 -10  -1  -8 5220.84 396.488   5
  10   1   8 4657.63 380.729   8
  10   1   9 2520.37 291.595   8
 -10  -1  -9 2354.80 270.584   5
 -10  -1 -10 12752.8 650.062   5
  10   1  10 12790.2 684.679   8
 -10  -1 -10 13044.1 625.727   3
 -10  -2   3 545.552 177.036   5
 -10  -2   2 3617.58 401.474   6
  10   2  -2 3283.63 362.955   9
 -10  -2   2 3207.85 352.437   5
 -10  -2   1 2140.40 310.663   6
  10   2  -1 2222.46 282.181   9
 -10  -2   1 2694.34 316.296   5
 -10  -2   0 826.437 209.696   6
  10   2   0 417.462 128.448   9
 -10  -2   0 397.251 142.169   5
 -10  -2  -1 190.146 102.846   6
  10   2   1 43.7839 67.3864   9
 -10  -2  -1-66.3028 77.8165   5
 -10  -2  -2 190.985 103.822   6
  10   2   2 382.919 112.257   9
 -10  -2  -2 51.7824 91.0018   5
 -10  -2  -3 8548.06 554.308   6
  10   2   3 7813.75 452.958   9
 -10  -2  -3 7386.60 501.177   5
 -10  -2  -4 2319.17 287.372   6
  10   2   4 1673.48 199.777   9
 -10  -2  -4 1855.29 246.989   5
 -10  -2  -5 11676.4 635.488   6
 -10  -2  -5 12877.1 635.275   5
  10   2   5 11421.2 524.787   9
 -10  -2  -6 3454.51 329.582   6
 -10  -2  -6 2896.92 296.966   5
  10   2   6 2694.36 244.180   9
 -10  -2  -7 14373.7 669.695   6
 -10  -2  -7 15201.6 684.571   5
 -10  -2  -8 1030.09 177.225   6
  10   2   8 930.365 179.205   8
 -10  -2  -8 1031.72 175.829   5
 -10  -2  -9 4692.04 371.065   5
  10   2   9 4985.41 408.711   8
 -10  -2 -10 6867.67 515.580   4
 -10  -2 -10 5394.08 402.926   5
  10   2  10 5432.61 440.289   8
 -10  -2 -10 6975.91 462.543   3
 -10  -2 -11 631.962 158.115   3
 -10  -2 -12 4016.87 388.617   3
 -10  -3   2-79.1361 105.985   6
  10   3  -2 95.7365 75.1843   9
 -10  -3   2 111.384 103.077   5
 -10  -3   1 1536.38 276.552   6
  10   3  -1 1185.90 204.903   9
 -10  -3   1 1469.11 249.313   5
 -10  -3   0 6.49997 77.5356   6
  10   3   0-1.35749 84.8230   9
 -10  -3   0 51.4954 79.4909   5
 -10  -3  -1 4861.17 447.176   6
  10   3   1 5282.37 394.141   9
 -10  -3  -1 4669.74 406.421   5
 -10  -3  -2 1920.16 278.177   6
  10   3   2 2008.00 232.367   9
 -10  -3  -2 2097.62 266.787   5
 -10  -3  -3 5205.17 435.856   6
  10   3   3 5094.15 354.705   9
 -10  -3  -3 5053.32 409.721   5
 -10  -3  -4 2354.13 293.928   6
  10   3   4 2454.00 238.046   9
 -10  -3  -4 2659.33 294.176   5
 -10  -3  -5 6951.95 488.688   6
 -10  -3  -5 7370.99 480.223   5
  10   3   5 6940.95 387.835   9
 -10  -3  -6 189.867 79.5432   6
  10   3   6 219.789 88.9329   9
 -10  -3  -6 169.034 91.3915   5
 -10  -3  -7 7686.34 483.582   6
 -10  -3  -7 7064.38 454.729   5
  10   3   7 7021.02 380.212   9
 -10  -3  -8 2572.46 265.920   6
 -10  -3  -8 2660.95 271.388   5
 -10  -3  -9 2884.04 284.147   5
  10   3   9 3716.53 352.510   8
 -10  -3 -10 5183.59 451.092   4
 -10  -3 -10 5424.26 387.497   5
  10   3  10 5406.44 435.066   8
 -10  -3 -11 5463.33 442.812   3
 -10  -3 -12 6767.89 528.077   3
 -10  -4   2-25.7537 98.2996   6
 -10  -4   2 102.893 95.5332   5
 -10  -4   1-11.0639 76.0438   6
  10   4  -1-107.110 96.6453   9
 -10  -4   1 104.380 96.6093   5
 -10  -4   0 4956.15 464.637   6
  10   4   0 5204.06 405.241   9
 -10  -4   0 5176.24 444.464   5
 -10  -4  -1 3647.67 390.317   6
  10   4   1 4513.20 364.585   9
 -10  -4  -1 4522.34 402.191   5
 -10  -4  -2 493.697 152.680   6
  10   4   2 491.094 127.804   9
 -10  -4  -2 351.605 124.778   5
 -10  -4  -3 2644.81 316.426   6
  10   4   3 2667.09 255.476   9
 -10  -4  -3 2217.16 270.868   5
 -10  -4  -4 1621.60 244.863   6
  10   4   4 1499.12 181.256   9
 -10  -4  -4 1519.58 217.338   5
 -10  -4  -5 4249.59 379.417   6
  10   4   5 4139.62 291.947   9
 -10  -4  -5 4756.18 383.817   5
 -10  -4  -6 704.126 161.308   6
  10   4   6 749.903 129.977   9
 -10  -4  -6 560.115 142.323   5
 -10  -4  -7 7911.53 492.577   6
 -10  -4  -7 8280.57 489.627   5
  10   4   7 8093.13 401.497   9
 -10  -4  -8 2130.57 241.326   6
 -10  -4  -8 2235.89 252.710   5
 -10  -4  -9 16056.5 683.229   5
 -10  -4 -10 617.184 154.819   3
 -10  -4 -11 985.493 205.531   3
 -10  -5   2 491.229 164.175   6
 -10  -5   2 522.095 159.862   5
 -10  -5   1 2488.87 338.465   6
 -10  -5   1 2914.36 349.132   5
  10   5   0 134.937 95.6144   9
 -10  -5   0 35.3541 74.0269   5
  10   5   1 1907.00 231.253   9
 -10  -5  -1 2247.87 291.160   5
  10   5   2 2542.43 257.511   9
 -10  -5  -2 3259.37 346.035   5
 -10  -5  -3 14542.4 763.762   6
  10   5   3 14034.0 596.640   9
 -10  -5  -3 14163.9 714.347   5
 -10  -5  -4-112.242 96.9913   6
  10   5   4 14.8234 54.7390   9
 -10  -5  -4 23.9754 69.3152   5
 -10  -5  -5 751.704 173.393   6
  10   5   5 681.098 115.688   9
 -10  -5  -5 737.543 159.412   5
 -10  -5  -6 3609.49 357.834   6
  10   5   6 3018.33 239.367   9
 -10  -5  -6 2904.44 293.541   5
 -10  -5  -7 6350.66 448.492   6
 -10  -5  -7 6707.04 441.088   5
  10   5   7 6424.35 346.204   9
 -10  -5  -8 1169.73 184.951   6
  10   5   8 1079.72 148.943   9
 -10  -5  -8 943.835 160.779   5
 -10  -5  -9 7808.22 531.905   4
 -10  -5  -9 8048.96 461.079   5
 -10  -5 -10 1688.72 246.136   3
 -10  -6   1 2411.19 319.739   5
 -10  -6   0 406.872 142.782   5
  10   6   1 1269.05 186.764   9
 -10  -6  -1 1194.33 218.802   5
  10   6   2 1694.92 211.403   9
 -10  -6  -2 2155.22 283.682   5
  10   6   3 920.769 151.956   9
 -10  -6  -3 1148.03 212.422   5
  10   6   4 143.567 66.7242   9
 -10  -6  -4 97.0090 97.0047   5
  10   6   5 5832.15 338.192   9
 -10  -6  -5 5446.95 420.773   5
 -10  -6  -6 321.968 103.548   6
  10   6   6 372.472 92.8835   9
 -10  -6  -6 451.330 125.512   5
 -10  -6  -7 3794.62 349.861   6
 -10  -6  -7 3826.79 332.228   5
  10   6   7 3868.16 258.371   9
 -10  -6  -8-6.74422 56.5553   5
 -10  -6  -9 6089.00 471.506   4
 -10  -7   0 71.7839 83.2514   5
 -10  -7  -1 3250.39 369.157   5
  10   7   2 165.209 76.3028   9
 -10  -7  -2-8.28284 78.0198   5
  10   7   3 323.417 97.7818   9
 -10  -7  -3 490.095 153.192   5
  10   7   4 2171.26 207.636   9
 -10  -7  -4 1866.80 254.487   5
  10   7   5 12671.7 505.477   9
 -10  -7  -5 12975.3 672.376   5
 -10  -7  -6 612.749 161.411   5
 -10  -7  -7 1189.30 192.037   5
 -10  -7  -8 269.506 105.588   4
 -10  -8   0 67.4148 97.2763   5
 -10  -8  -1 541.561 169.461   5
 -10  -8  -2 1348.90 247.127   5
 -10  -8  -3 687.731 176.079   5
 -10  -8  -4 377.956 140.646   5
 -10  -8  -5 1514.91 233.663   5
 -10  -8  -6 33.4460 98.1268   5
 -10  -8  -7 6039.72 427.552   5
 -10  -8  -8 236.388 114.756   4
 -10  -9  -2 395.288 145.365   5
 -10  -9  -3 9159.83 618.799   5
 -10  -9  -4 958.021 194.189   5
 -10  -9  -5 649.638 163.769   5
 -10  -9  -6 307.044 121.169   5
 -10  -9  -7 2576.36 289.931   4
 -10  -9  -8 330.783 123.283   4
 -10 -10  -3 97.5584 90.4876   5
 -10 -10  -4 595.510 167.040   5
 -10 -10  -5 487.850 149.313   5
 -10 -10  -6 110.171 87.7332   4
 -10 -10  -7 529.454 146.334   4
 -10 -11  -4 996.642 216.747   5
  11  -3   8 269.325 127.105   8
 -11   2  -6 413.033 137.563   6
 -11   2  -7 21.9880 69.5146   6
  11  -2   7-46.1151 91.1205   8
 -11   2  -8 46.3988 80.4666   6
  11  -2   8 366.036 125.341   8
 -11   2  -9-50.8818 82.1031   6
 -11   1  -3 232.930 114.046   6
 -11   1  -4 3904.77 392.953   6
 -11   1  -4 3902.80 382.404   5
  11  -1   4 3859.57 349.379   9
 -11   1  -5 768.323 180.456   6
  11  -1   5 784.591 156.615   9
 -11   1  -5 1123.58 212.976   5
 -11   1  -6 3598.71 367.830   6
 -11   1  -6 3919.90 376.656   5
 -11   1  -7 499.298 147.322   6
  11  -1   7 294.680 121.846   8
 -11   1  -8 81.4433 73.5348   6
  11  -1   8 340.294 121.867   8
 -11   1  -9 96.1278 86.5326   6
 -11   0  -2 11258.9 708.129   6
 -11   0  -2 12424.3 691.776   5
  11   0   2 11624.9 643.331   9
 -11   0  -3 792.410 180.657   6
  11   0   3 646.410 157.158   9
 -11   0  -3 375.325 125.743   5
 -11   0  -4 2000.45 286.493   6
  11   0   4 1795.32 239.528   9
 -11   0  -4 2226.47 282.499   5
 -11   0  -5 811.099 183.193   6
  11   0   5 1116.57 179.119   9
 -11   0  -5 933.859 196.036   5
 -11   0  -6 2533.31 306.130   6
  11   0   6 2505.73 258.429   9
 -11   0  -6 2771.80 318.148   5
 -11   0  -7 1812.32 251.570   6
  11   0   7 1736.76 220.088   9
  11   0   7 1943.70 254.883   8
 -11   0  -7 1437.98 237.527   5
 -11   0  -8 1214.21 201.100   6
  11   0   8 816.468 188.379   8
 -11   0  -8 934.481 195.215   5
 -11   0  -9 70.0249 72.0830   5
 -11  -1  -1 716.026 192.078   6
  11   1   1 733.585 174.440   9
 -11  -1  -1 556.910 145.114   5
 -11  -1  -2 4499.46 439.144   6
  11   1   2 4485.71 389.616   9
 -11  -1  -2 5208.49 438.749   5
 -11  -1  -3 1898.77 288.216   6
  11   1   3 2042.73 252.381   9
 -11  -1  -3 1849.96 267.229   5
 -11  -1  -4 14097.4 749.000   6
 -11  -1  -4 12686.2 691.094   5
  11   1   4 13504.8 643.582   9
 -11  -1  -5 1268.44 218.148   6
  11   1   5 1209.79 189.220   9
 -11  -1  -5 736.192 163.260   5
 -11  -1  -6 2421.16 297.436   6
  11   1   6 2427.27 255.145   9
 -11  -1  -6 2654.90 307.616   5
 -11  -1  -7 61.1647 94.8446   6
  11   1   7 132.062 89.6450   9
 -11  -1  -7 84.6034 80.2867   5
 -11  -1  -8 4457.51 378.693   6
 -11  -1  -8 4514.23 395.305   5
  11   1   8 4402.88 386.315   8
  11   1   9 523.835 148.179   8
 -11  -1  -9 696.617 168.129   5
 -11  -1 -10 399.894 125.268   5
 -11  -1 -11 74.9034 98.9022   5
  11   2   0 14787.0 772.731   9
 -11  -2  -1 1363.38 255.149   6
  11   2   1 919.415 184.316   9
 -11  -2  -1 1077.50 225.251   5
 -11  -2  -2 5114.11 468.352   6
  11   2   2 5171.91 409.079   9
 -11  -2  -2 5171.77 447.759   5
 -11  -2  -3 48.0990 116.965   6
  11   2   3-122.411 101.031   9
 -11  -2  -3 14.7303 96.9968   5
 -11  -2  -4 8864.32 597.742   6
 -11  -2  -4 8816.47 569.962   5
  11   2   4 9755.09 529.156   9
 -11  -2  -5 727.347 169.584   6
  11   2   5 514.408 133.614   9
 -11  -2  -5 723.905 157.167   5
 -11  -2  -6 5411.87 446.031   6
 -11  -2  -6 5486.52 430.795   5
  11   2   6 5713.62 381.339   9
 -11  -2  -7 780.990 168.061   6
  11   2   7 641.645 132.669   9
 -11  -2  -7 523.290 157.629   5
 -11  -2  -8 1675.53 238.149   6
 -11  -2  -8 1818.75 256.398   5
  11   2   9 1551.49 248.934   8
 -11  -2  -9 1460.53 226.677   5
 -11  -2 -10 183.865 71.9880   5
  11   3   0 4642.29 418.409   9
 -11  -3   0 5322.29 469.322   5
 -11  -3  -1 1033.76 235.711   6
  11   3   1 1266.47 215.191   9
 -11  -3  -1 774.528 184.190   5
 -11  -3  -2 20087.9 962.790   6
  11   3   2 19107.6 825.005   9
 -11  -3  -2 20854.0 928.170   5
 -11  -3  -3 116.264 103.325   6
  11   3   3 142.945 108.164   9
 -11  -3  -3 179.717 98.6041   5
 -11  -3  -4 4602.71 428.787   6
  11   3   4 4341.74 343.987   9
 -11  -3  -4 4711.44 410.798   5
 -11  -3  -5 77.9037 104.301   6
  11   3   5 5.88290 63.7825   9
 -11  -3  -5 175.752 120.366   5
 -11  -3  -6 12868.6 688.724   6
 -11  -3  -6 11823.2 641.386   5
  11   3   6 11307.3 542.496   9
 -11  -3  -7 3820.91 364.559   6
 -11  -3  -7 4022.60 369.704   5
  11   3   7 4161.97 319.066   9
 -11  -3  -8 2130.42 258.788   6
  11   3   8 2050.62 220.777   9
 -11  -3  -8 1798.97 242.836   5
 -11  -3  -9-83.3261 71.9825   5
 -11  -3 -10 1171.74 200.418   5
 -11  -3 -11 114.401 99.8229   3
  11   4   0 4126.67 390.646   9
 -11  -4  -1 4412.71 452.437   6
  11   4   1 4444.11 388.774   9
 -11  -4  -1 4571.36 431.068   5
 -11  -4  -2 15884.3 859.066   6
  11   4   2 15999.5 729.209   9
 -11  -4  -2 16711.8 827.322   5
 -11  -4  -3 3407.37 380.277   6
  11   4   3 3230.28 300.008   9
 -11  -4  -3 3018.00 339.344   5
 -11  -4  -4 11983.9 714.381   6
  11   4   4 11474.9 566.225   9
 -11  -4  -4 12401.3 681.966   5
 -11  -4  -5 1130.90 212.640   6
  11   4   5 520.211 118.472   9
 -11  -4  -5 988.558 195.545   5
 -11  -4  -6 3498.88 364.841   6
 -11  -4  -6 3885.91 360.318   5
  11   4   6 3709.67 295.076   9
 -11  -4  -7 1140.06 199.863   6
  11   4   7 1106.05 162.233   9
 -11  -4  -7 1049.42 198.199   5
 -11  -4  -8 2894.57 305.503   6
 -11  -4  -8 2904.89 304.395   5
  11   4   8 3017.40 260.017   9
 -11  -4  -9 2837.75 299.634   5
  11   5   0 257.455 111.528   9
 -11  -5  -1 10157.2 707.196   6
  11   5   1 9460.24 561.902   9
 -11  -5  -1 9555.51 636.866   5
 -11  -5  -2 9975.65 679.039   6
  11   5   2 10461.0 569.606   9
 -11  -5  -2 9655.38 625.106   5
 -11  -5  -3 1976.13 304.507   6
  11   5   3 1586.74 211.292   9
 -11  -5  -3 1442.23 239.256   5
 -11  -5  -4 17543.9 881.024   6
  11   5   4 17624.3 706.996   9
 -11  -5  -4 17478.1 831.358   5
 -11  -5  -5 2339.27 309.941   6
  11   5   5 1933.35 219.467   9
 -11  -5  -5 1761.03 251.033   5
 -11  -5  -6 7172.58 524.806   6
  11   5   6 7387.85 416.659   9
 -11  -5  -6 7736.32 517.480   5
 -11  -5  -7 661.543 155.509   6
  11   5   7 600.401 125.945   9
 -11  -5  -7 793.317 166.710   5
 -11  -5  -8 4927.73 392.637   5
  11   5   8 4902.03 322.379   9
  11   5   9 132.411 76.3112   9
 -11  -5  -9 210.886 99.1195   5
  11   6   1 12110.3 635.088   9
 -11  -6  -1 12034.8 731.693   5
  11   6   2 5419.80 401.555   9
 -11  -6  -2 6625.83 526.282   5
 -11  -6  -3 2304.01 329.299   6
  11   6   3 2107.35 240.121   9
 -11  -6  -3 2158.15 295.444   5
 -11  -6  -4 18306.4 912.213   6
  11   6   4 17790.0 705.417   9
 -11  -6  -4 18726.4 862.747   5
 -11  -6  -5 869.182 195.479   6
  11   6   5 502.483 115.449   9
 -11  -6  -5 818.371 181.212   5
 -11  -6  -6 6410.65 505.485   6
  11   6   6 5950.62 361.025   9
 -11  -6  -6 6716.48 488.522   5
 -11  -6  -7 943.119 198.350   6
  11   6   7 854.616 134.272   9
 -11  -6  -7 996.798 191.294   5
 -11  -6  -8 2373.23 272.749   5
  11   7   2 1819.86 221.962   9
 -11  -7  -2 1870.12 295.465   5
  11   7   3 4211.08 333.625   9
 -11  -7  -3 5108.05 460.227   5
  11   7   4 8570.60 462.452   9
 -11  -7  -4 9541.05 615.246   5
 -11  -7  -5 384.180 128.191   5
 -11  -7  -6 11073.9 686.431   6
 -11  -7  -6 11668.7 651.474   5
 -11  -7  -7 400.686 142.137   6
 -11  -7  -7 182.756 97.9968   5
 -11  -8  -3 3900.62 413.144   5
 -11  -8  -4 6647.13 524.712   5
 -11  -8  -5 4394.19 409.402   5
 -11  -8  -6 12794.9 692.238   5
 -11  -8  -7 108.739 93.9312   5
 -11  -9  -4 2818.57 348.445   5
 -11  -9  -5 1852.28 271.001   5
 -11  -9  -6 6810.96 506.175   5
 -12   0  -7 653.751 169.358   6
 -12   0  -8 5764.61 470.706   6
 -12  -1  -5 458.322 181.131   6
 -12  -1  -6 4790.27 444.856   6
 -12  -1  -7 912.107 199.652   6
 -12  -1  -8 5032.64 436.375   6
 -12  -2  -5 115.443 117.773   6
  12   2   5 81.3444 87.1823   9
 -12  -2  -6 10336.7 659.252   6
  12   2   6 10377.4 565.790   9
 -12  -2  -7 373.787 142.821   6
 -12  -2  -8 4331.66 400.775   6
  12   3   3 51.6929 72.8995   9
 -12  -3  -4 3821.55 419.598   6
  12   3   4 3423.33 331.257   9
 -12  -3  -5 101.781 118.608   6
  12   3   5-132.087 87.9970   9
 -12  -3  -6 5130.87 462.265   6
 -12  -3  -6 4791.48 428.868   5
  12   3   6 4711.91 374.915   9
 -12  -3  -7-43.7242 92.3693   6
  12   3   7 28.3326 82.4185   9
 -12  -3  -8 4377.73 400.470   6
 -12  -3  -8 5509.75 450.254   5
  12   3   8 5401.62 383.547   9
 -12  -3  -9 2232.88 289.559   5
 -12  -3 -10 1114.24 227.789   5
  12   4   2 2273.32 290.740   9
  12   4   3 94.5630 96.5897   9
 -12  -4  -4 4509.78 453.170   6
  12   4   4 4649.03 378.654   9
 -12  -4  -5-73.2352 104.538   6
  12   4   5 61.2235 73.2771   9
 -12  -4  -5 176.921 117.437   5
 -12  -4  -6 1298.13 241.503   6
  12   4   6 1320.38 194.190   9
 -12  -4  -6 1273.90 223.888   5
 -12  -4  -7 1213.27 224.620   6
  12   4   7 1006.13 173.231   9
 -12  -4  -7 1391.68 228.069   5
 -12  -4  -8 6406.57 482.584   5
  12   4   8 5339.49 376.424   9
  12   4   9 485.641 128.741   9
 -12  -4  -9 403.877 148.974   5
  12   5   2 5831.26 453.059   9
  12   5   3 2.22315 78.0557   9
 -12  -5  -4 4482.21 461.941   6
  12   5   4 4247.00 363.816   9
 -12  -5  -5-81.1594 127.471   6
  12   5   5 89.0855 78.9205   9
 -12  -5  -5 2.76777 77.1069   5
 -12  -5  -6 2523.15 330.488   6
  12   5   6 2056.49 236.952   9
 -12  -5  -6 2371.63 300.438   5
 -12  -5  -7 280.944 120.434   6
  12   5   7 277.646 98.6782   9
 -12  -5  -7 517.918 160.213   5
  12   5   8 1449.58 194.969   9
 -12  -5  -8 1249.06 220.517   5
  12   6   1 526.595 147.525   9
  12   6   2 5512.88 432.281   9
  12   6   3 188.082 95.9514   9
  12   6   4 1270.90 203.738   9
 -12  -6  -5 1472.45 267.600   6
  12   6   5 1097.83 176.329   9
 -12  -6  -5 1304.45 250.846   5
 -12  -6  -6 3102.40 373.600   6
  12   6   6 3242.95 286.892   9
 -12  -6  -6 3247.52 357.381   5
 -12  -6  -7 24.0306 79.8594   6
 -12  -6  -7 88.3008 96.1677   5
 -12  -6  -8 2887.63 325.111   5
  12   7   2 1525.71 228.799   9
 -12  -7  -5 457.132 159.504   6
 -12  -7  -6 3390.80 390.574   6
 -12  -7  -6 3619.45 377.346   5
 -12  -7  -7 59.5713 94.7074   6
 -12  -7  -7 84.2788 89.6142   5
   0   0   0    0.00    0.00   0
TITL X102407 in P-1
REM P-1 (#2 in standard setting)
CELL 0.71073  10.005190  10.217304  10.669401  87.5153  68.6254  73.9884
ZERR    4.00   0.000567   0.000510   0.000508   0.0040   0.0048   0.0047
LATT  1
SFAC C H N O
UNIT 44.00 40.00 4.00 4.00
TREF
HKLF 4
END
;
_shelx_hkl_checksum     13800
_shelx_res_file
;
TITL x102407_a.res in P-1
CELL 0.71073 10.0052 10.2173 10.6694 87.515 68.625 73.988
ZERR 2.0000 0.0006 0.0005 0.0005 0.004 0.005 0.005
LATT 1
SFAC C H N O S ZN
UNIT 36 28.93 4 14.47 4 2
MERG 2
FMAP 2
GRID
temp 22
PLAN 20
DFIX 1.51 0.01 C3 C4 C3A C4A
SADI 0.01 O1 C3 O1 C3A O2 C4 O2 C4A
htab
dfix 0.82 0.01 o7 h7a o7 h7b
dang 1.39 0.01 h7a h7b
simu 0.02 0.04 3.8 C3 > c4a
BOND $H
CONF
EQIV $5 -x+1, -y+1, -z
HTAB O7 O2_$5
HTAB O7 O4_$5
EQIV $6 -x+2, -y+1, -z
HTAB O7 O6_$6
EQIV $7 -x+1, -y+2, -z
HTAB C3 O6_$7
HTAB C4 O8_$5
HTAB C3A O6_$7
EQIV $8 x-1, y+1, z
HTAB C4A O8_$8
HTAB C10 O5
EQIV $3 x+1, y, z
HTAB C14 O3_$3
EQIV $9 -x+1, -y, -z+1
HTAB C15 S1_$9
HTAB C15 O3_$9
EQIV $1 x, y-1, z
HTAB C15 N1_$1
HTAB C18 O8
HTAB O8 O7
EQIV $10 x+1, y-1, z
HTAB O8 O2_$10
L.S. 10
ACTA
WGHT    0.026700    0.800000
FVAR       4.17200   0.62370   0.26161
ZN1   6    0.872800    0.506265    0.237833    11.00000    0.02134    0.02812 =
         0.03265    0.00955   -0.01248   -0.01234
S1    5    0.407439    0.536716    0.194754    11.00000    0.02239    0.02561 =
         0.02986    0.00498   -0.01280   -0.00907
S2    5    0.665828    0.048778    0.673470    11.00000    0.07880    0.03299 =
         0.02878    0.00490   -0.00976   -0.02721
O1    4    0.465270    0.850231   -0.014368    11.00000    0.03537    0.04441 =
         0.05789    0.02746   -0.02559   -0.02423
O2    4    0.179345    0.805892    0.027403    11.00000    0.03730    0.05061 =
         0.07206    0.03568   -0.03742   -0.02453
O3    4    0.114293    0.473048    0.279484    11.00000    0.04273    0.04908 =
         0.04982    0.02648   -0.02309   -0.03003
O4    4    0.032270    0.599338    0.135923    11.00000    0.02344    0.04525 =
         0.03382    0.00951   -0.01389   -0.01854
O5    4    0.694821    0.541765    0.186727    11.00000    0.02478    0.03932 =
         0.04562    0.01034   -0.02130   -0.01014
O6    4    0.721941    0.718963    0.059400    11.00000    0.02354    0.04246 =
         0.06241    0.01603   -0.01616   -0.01580
O7    4    0.986373    0.324227    0.108475    11.00000    0.02529    0.04268 =
         0.03413    0.00315   -0.01176   -0.01261
H7A   2    0.949494    0.330892    0.049738    11.00000   -1.50000
H7B   2    1.077443    0.315499    0.075275    11.00000   -1.50000
N1    3    0.803025    0.374821    0.391296    11.00000    0.02694    0.02500 =
         0.03122    0.00523   -0.01046   -0.01071
N2    3    0.779859   -0.317319    0.386832    11.00000    0.03304    0.02685 =
         0.03166    0.00629   -0.01395   -0.01169
C1    1    0.501766    0.652463    0.115649    11.00000    0.01905    0.02730 =
         0.02518    0.00155   -0.00788   -0.00899
C2    1    0.420131    0.746429    0.056303    11.00000    0.02420    0.02821 =
         0.02840    0.00583   -0.00977   -0.01225
PART   1
C3    1    0.343209    0.950584   -0.034956    21.00000    0.05012    0.04604 =
         0.07316    0.03505   -0.03876   -0.02605
AFIX  23
H3A   2    0.382289    1.011482   -0.101780    21.00000   -1.20000
H3B   2    0.279810    1.004562    0.048750    21.00000   -1.20000
AFIX   0
C4    1    0.251813    0.882615   -0.082021    21.00000    0.05095    0.06490 =
         0.06073    0.03890   -0.03640   -0.03172
AFIX  23
H4A   2    0.177260    0.950894   -0.105604    21.00000   -1.20000
H4B   2    0.316046    0.821806   -0.161106    21.00000   -1.20000
AFIX   0
PART   2
C3A   1    0.363693    0.927336   -0.076220   -21.00000    0.04586    0.04923 =
         0.06071    0.03399   -0.02658   -0.02042
AFIX  23
H3C   2    0.386111    0.881736   -0.162339   -21.00000   -1.20000
H3D   2    0.379160    1.017072   -0.093237   -21.00000   -1.20000
AFIX   0
C4A   1    0.202410    0.942967    0.010478   -21.00000    0.04561    0.04722 =
         0.08317    0.03643   -0.03845   -0.01639
AFIX  23
H4C   2    0.178742    0.986969    0.097687   -21.00000   -1.20000
H4D   2    0.137692    0.998856   -0.032187   -21.00000   -1.20000
AFIX   0
PART   0
C6    1    0.280051    0.723348    0.076022    11.00000    0.02277    0.03265 =
         0.03285    0.00837   -0.01523   -0.01077
C7    1    0.257039    0.613399    0.149304    11.00000    0.02077    0.02949 =
         0.02702    0.00319   -0.01121   -0.00912
C8    1    0.652202    0.638854    0.118478    11.00000    0.01981    0.03047 =
         0.03168   -0.00057   -0.00979   -0.00751
C9    1    0.127426    0.556897    0.191952    11.00000    0.02357    0.02979 =
         0.03077    0.00235   -0.00899   -0.01305
C10   1    0.668463    0.354489    0.423396    11.00000    0.02844    0.03869 =
         0.04333    0.01113   -0.01366   -0.01196
AFIX  43
H10A  2    0.602927    0.407585    0.385562    11.00000   -1.20000
AFIX   0
C11   1    0.623036    0.258537    0.509842    11.00000    0.03380    0.04920 =
         0.04728    0.01470   -0.01320   -0.02279
AFIX  43
H11A  2    0.527610    0.248791    0.531353    11.00000   -1.20000
AFIX   0
C12   1    0.718493    0.177552    0.564048    11.00000    0.04571    0.02347 =
         0.02714    0.00126   -0.00693   -0.01304
C13   1    0.855753    0.199056    0.535191    11.00000    0.04334    0.03967 =
         0.05136    0.01717   -0.02155   -0.00929
AFIX  43
H13A  2    0.922363    0.147646    0.572822    11.00000   -1.20000
AFIX   0
C14   1    0.892447    0.299114    0.448737    11.00000    0.03153    0.04995 =
         0.06047    0.02251   -0.02084   -0.01867
AFIX  43
H14A  2    0.985214    0.314099    0.429853    11.00000   -1.20000
AFIX   0
C15   1    0.746437   -0.325186    0.519080    11.00000    0.03978    0.02853 =
         0.03597    0.01142   -0.01682   -0.01407
AFIX  43
H15A  2    0.748973   -0.410427    0.554048    11.00000   -1.20000
AFIX   0
C16   1    0.708238   -0.214612    0.607552    11.00000    0.04290    0.03395 =
         0.02921    0.00782   -0.01355   -0.01414
AFIX  43
H16A  2    0.683557   -0.225210    0.699543    11.00000   -1.20000
AFIX   0
C17   1    0.707416   -0.087736    0.556601    11.00000    0.03955    0.02785 =
         0.03243    0.00355   -0.01257   -0.01159
C18   1    0.740050   -0.077509    0.419496    11.00000    0.07266    0.02597 =
         0.03666    0.01005   -0.02061   -0.01661
AFIX  43
H18A  2    0.738346    0.006547    0.382016    11.00000   -1.20000
AFIX   0
C19   1    0.775129   -0.193456    0.339115    11.00000    0.05937    0.03302 =
         0.02931    0.00715   -0.01689   -0.01352
AFIX  43
H19A  2    0.796568   -0.185185    0.247171    11.00000   -1.20000
AFIX   0
O8    4    0.974367    0.063911    0.216426    31.00000    0.13822    0.10075 =
         0.09444    0.00189    0.00728   -0.03209
HKLF 4
REM  x102407_a.res in P-1
REM R1 =  0.0298 for    3549 Fo > 4sig(Fo)  and  0.0342 for all    3925 data
REM    306 parameters refined using     47 restraints
END
WGHT      0.0265      0.6726
REM Instructions for potential hydrogen bonds
HTAB O7 O2_$5
HTAB O7 O4_$5
HTAB O7 O6_$6
HTAB C3 O6_$7
HTAB C4 O8_$5
HTAB C3A O6_$7
HTAB C4A O8_$8
HTAB C10 O5
HTAB C14 O3_$3
HTAB C15 S1_$9
HTAB C15 O3_$9
HTAB C15 N1_$1
HTAB C18 O8
REM Highest difference peak  0.576,  deepest hole -0.394,  1-sigma level  0.055
Q1    1   0.5438  0.0211  0.6941  11.00000  0.05    0.58
Q2    1   0.7666  0.0580  0.6846  11.00000  0.05    0.46
Q3    1   0.3135  0.5758  0.1726  11.00000  0.05    0.33
Q4    1   0.4428  0.7182  0.1209  11.00000  0.05    0.27
Q5    1   0.9140  0.4502  0.1585  11.00000  0.05    0.27
Q6    1   0.8133 -0.3978  0.3178  11.00000  0.05    0.26
Q7    1   0.4637  0.6062  0.1562  11.00000  0.05    0.25
Q8    1   0.2025  0.5876  0.1606  11.00000  0.05    0.25
Q9    1   0.5715  0.6378  0.0966  11.00000  0.05    0.25
Q10   1   0.4846  0.6669  0.0477  11.00000  0.05    0.25
Q11   1   0.6906 -0.0274  0.6017  11.00000  0.05    0.24
Q12   1   0.6788 -0.2452  0.5573  11.00000  0.05    0.23
Q13   1   0.7174  0.1045  0.5820  11.00000  0.05    0.22
Q14   1   0.5872  0.2567  0.5256  11.00000  0.05    0.22
Q15   1   0.7113  0.6550  0.0163  11.00000  0.05    0.21
Q16   1   0.3749  0.7227  0.0346  11.00000  0.05    0.21
Q17   1   0.9211  0.4766  0.2861  11.00000  0.05    0.21
Q18   1   0.7977 -0.1470  0.3772  11.00000  0.05    0.20
Q19   1   0.7497  0.3695  0.4011  11.00000  0.05    0.19
Q20   1   0.4453  0.7888  0.0233  11.00000  0.05    0.19
;
_shelx_res_checksum     23349
_shelxl_version_number       20.13
