# Supplementary material for: Crystal structure of poly[[aqua­(μ-2,3-di­hydro­thieno[3,4-b][1,4]dioxine-5,7-di­carboxyl­ato-κ2 O 5:O 7)[μ-di(pyridin-4-yl)sulfane-κ2 N:N′]zinc] 0.26-hydrate]
Source: Acta Crystallogr E Crystallogr Commun. 2017 Feb 14;73(Pt 3):375–7. doi: 10.1107/S2056989017002031 (PMC5347058; doi:10.1107/S2056989017002031)
Supplement: Supplementary file 2 [file e-73-00375-Isup2.hkl]

data_I                                                                          
_shelx_title ' x102407_a.res in P-1'                                            
_shelx_refln_list_code          4                                               
_shelx_F_calc_maximum      238.99                                               
_exptl_crystal_F_000       512.69                                               
_reflns_d_resolution_high  0.7584                                               
                                                                                
loop_                                                                           
 _space_group_symop_operation_xyz                                               
 'x, y, z'                                                                      
 '-x, -y, -z'                                                                   
                                                                                
_cell_length_a    10.0052                                                       
_cell_length_b    10.2173                                                       
_cell_length_c    10.6694                                                       
_cell_angle_alpha  87.515                                                       
_cell_angle_beta   68.625                                                       
_cell_angle_gamma  73.988                                                       
                                                                                
_shelx_F_squared_multiplier     1.000                                           
                                                                                
loop_                                                                           
 _refln_index_h                                                                 
 _refln_index_k                                                                 
 _refln_index_l                                                                 
 _refln_F_squared_calc                                                          
 _refln_F_squared_meas                                                          
 _refln_F_squared_sigma                                                         
 _refln_observed_status                                                         
   2   0   0       7977.80       7977.13        46.45 o                         
   3   0   0         99.05         96.65         2.50 o                         
   4   0   0        752.20        662.09         8.32 o                         
   5   0   0       1007.53       1009.20        12.95 o                         
   6   0   0         11.25         27.91         2.76 o                         
   7   0   0       1470.06       1467.46        22.79 o                         
   8   0   0        860.00        850.23        22.09 o                         
   9   0   0         87.63         98.21         7.90 o                         
  10   0   0         67.78         60.22         6.79 o                         
 -10   1   0         79.15         91.34         8.31 o                         
  -9   1   0         98.66         92.03         7.59 o                         
  -8   1   0       1173.06       1167.66        26.42 o                         
  -7   1   0       1514.81       1450.12        28.07 o                         
  -6   1   0         49.17         46.38         5.32 o                         
  -5   1   0        275.62        264.59         8.07 o                         
  -4   1   0       4205.96       4206.30        36.98 o                         
  -3   1   0        151.28        207.11         4.51 o                         
  -2   1   0       1037.66       1051.06         9.23 o                         
  -1   1   0       8265.01       8072.00        75.66 o                         
   2   1   0       1176.61       1117.20        10.85 o                         
   3   1   0      10823.58      10647.92        79.17 o                         
   4   1   0       1446.53       1431.10        16.15 o                         
   5   1   0         26.38         36.18         2.23 o                         
   6   1   0        488.08        473.65        11.11 o                         
   7   1   0        593.35        569.23        13.25 o                         
   8   1   0        610.67        605.88        18.20 o                         
   9   1   0         83.43         81.35         7.12 o                         
  10   1   0         59.88         76.17         7.54 o                         
 -10   2   0         33.02         43.44        10.23 o                         
  -9   2   0         68.91         75.44         7.11 o                         
  -8   2   0        805.20        832.05        22.04 o                         
  -7   2   0        172.10        169.31         8.94 o                         
  -6   2   0        144.54        152.69         9.47 o                         
  -5   2   0         46.28         52.53         4.40 o                         
  -4   2   0       4914.64       4828.92        39.27 o                         
  -3   2   0         22.65         31.62         1.84 o                         
  -2   2   0        521.74        574.98         6.24 o                         
  -1   2   0         58.89         63.69         1.52 o                         
   0   2   0       1494.65       1531.26        11.12 o                         
   1   2   0       1561.02       1668.13        23.94 o                         
   2   2   0          7.61         20.28         0.99 o                         
   3   2   0        325.54        368.50         5.84 o                         
   4   2   0       8057.91       8469.06        90.43 o                         
   5   2   0       2190.61       2151.67        22.75 o                         
   6   2   0        171.04        176.79         8.17 o                         
   7   2   0        832.78        797.35        22.75 o                         
   8   2   0         17.88         20.66         3.51 o                         
   9   2   0        626.43        652.39        20.31 o                         
  10   2   0         32.83         30.38         7.32 o                         
  11   2   0        869.65        849.48        44.39 o                         
  -9   3   0          7.24         19.04         4.03 o                         
  -8   3   0        134.75        131.57         8.75 o                         
  -7   3   0       1100.11       1136.40        24.89 o                         
  -6   3   0          5.32          6.37         2.06 o                         
  -5   3   0         87.93         85.67         7.85 o                         
  -4   3   0       3037.81       3096.20        26.73 o                         
  -3   3   0       3703.69       3798.45        31.18 o                         
  -2   3   0        118.17        115.85         3.54 o                         
  -1   3   0       1676.09       1755.74        13.13 o                         
   0   3   0        979.64       1040.46         9.35 o                         
   1   3   0          3.40          5.14         1.70 o                         
   2   3   0        853.35        832.24        18.04 o                         
   3   3   0       5377.60       5164.34        40.82 o                         
   4   3   0       5485.52       5796.35        46.85 o                         
   5   3   0       1530.53       1678.30        18.96 o                         
   6   3   0       1342.83       1369.44        23.13 o                         
   7   3   0       1441.94       1480.99        38.18 o                         
   8   3   0        290.76        298.90        12.59 o                         
   9   3   0         11.48         27.83         4.56 o                         
  10   3   0          0.40          1.10         2.67 o                         
  11   3   0        265.17        285.31        19.53 o                         
  -9   4   0          7.01          2.63         3.58 o                         
  -8   4   0        573.18        609.81        19.31 o                         
  -7   4   0        330.34        318.75        12.79 o                         
  -6   4   0         54.63         63.65         5.36 o                         
  -5   4   0          2.97          3.44         1.36 o                         
  -4   4   0       6562.48       6603.83        54.20 o                         
  -3   4   0        463.15        472.01         7.85 o                         
  -2   4   0         11.01         10.88         1.23 o                         
  -1   4   0        450.58        488.42         7.11 o                         
   0   4   0       2491.62       2539.53        20.34 o                         
   1   4   0        151.39        135.22         3.73 o                         
   2   4   0        262.70        287.70         6.77 o                         
   3   4   0        257.43        256.18         6.92 o                         
   4   4   0       1575.49       1658.36        17.20 o                         
   5   4   0       3404.18       3410.07        34.60 o                         
   6   4   0        402.65        409.32         9.97 o                         
   7   4   0       2781.98       2855.94        58.01 o                         
   8   4   0          7.20          7.84         4.04 o                         
   9   4   0        106.26        144.23        11.09 o                         
  10   4   0        311.40        294.40        14.46 o                         
  11   4   0        189.75        237.07        22.44 o                         
  -8   5   0        327.87        328.76        16.87 o                         
  -7   5   0         70.71         59.28         5.70 o                         
  -6   5   0         44.90         46.86         4.76 o                         
  -5   5   0        553.96        571.79        12.98 o                         
  -4   5   0       1182.15       1188.79        18.48 o                         
  -3   5   0         50.43         62.30         3.97 o                         
  -2   5   0        832.28        852.46        10.83 o                         
  -1   5   0        505.00        499.64         6.92 o                         
   0   5   0       2270.32       2154.28        23.29 o                         
   1   5   0        175.11        166.65         7.86 o                         
   2   5   0       2143.85       2190.72        36.94 o                         
   3   5   0       1578.81       1574.80        22.38 o                         
   4   5   0        592.98        571.13        12.34 o                         
   5   5   0        371.62        378.57         8.55 o                         
   6   5   0       2346.67       2380.70        27.75 o                         
   7   5   0       1768.28       1791.84        28.65 o                         
   8   5   0       1120.72       1185.76        31.84 o                         
   9   5   0        499.25        470.56        20.49 o                         
  10   5   0          1.43          4.53         3.36 o                         
  11   5   0         14.78         14.79         6.41 o                         
  -8   6   0        304.61        333.06        17.82 o                         
  -7   6   0         18.23         20.07         3.87 o                         
  -6   6   0        100.56         94.92         9.40 o                         
  -5   6   0          0.51          1.14         4.12 o                         
  -4   6   0        888.94        863.08        15.85 o                         
  -3   6   0        182.91        185.65         6.28 o                         
  -2   6   0        109.85        100.86         6.03 o                         
  -1   6   0          2.31          4.83         0.92 o                         
   0   6   0       1669.91       1622.48        20.19 o                         
   1   6   0       3632.51       3688.56        67.08 o                         
   2   6   0        700.73        768.01        13.06 o                         
   3   6   0       4704.61       5056.43        66.76 o                         
   4   6   0         17.17         17.01         2.35 o                         
   5   6   0       1752.72       1687.56        30.99 o                         
   6   6   0          9.27         13.21         1.98 o                         
   7   6   0       1088.23       1122.32        24.79 o                         
   8   6   0        295.91        270.23        23.02 o                         
   9   6   0        665.76        710.08        39.78 o                         
  10   6   0         18.63         23.37         8.20 o                         
  -7   7   0         14.91         23.85         5.68 o                         
  -6   7   0        122.44        124.38         8.34 o                         
  -5   7   0        212.83        226.08        10.50 o                         
  -4   7   0        345.79        343.68        13.25 o                         
  -3   7   0          1.98          2.70         1.43 o                         
  -2   7   0       1075.22       1053.22        16.43 o                         
  -1   7   0        171.10        177.12         5.74 o                         
   0   7   0       2031.04       1941.96        26.91 o                         
   1   7   0        335.89        354.17        37.15 o                         
   2   7   0        112.44         96.59         9.25 o                         
   3   7   0        740.16        747.15        20.23 o                         
   4   7   0       1394.96       1358.14        25.49 o                         
   5   7   0         16.73         16.21         2.52 o                         
   6   7   0        341.41        323.93        12.24 o                         
   7   7   0         37.11         29.07         7.37 o                         
   8   7   0        114.52        125.54        16.02 o                         
   9   7   0        757.15        777.73        42.51 o                         
  10   7   0          1.31          4.12         4.78 o                         
  -7   8   0          1.72          5.15         4.14 o                         
  -6   8   0         88.18         71.95        19.82 o                         
  -5   8   0         31.19         27.88         4.22 o                         
  -4   8   0        781.94        777.62        19.80 o                         
  -3   8   0         56.21         56.48         4.75 o                         
  -2   8   0          7.90          9.45         2.21 o                         
  -1   8   0        103.01        107.59         4.47 o                         
   0   8   0          2.86          4.13         1.88 o                         
   1   8   0       1168.48       1119.93        25.00 o                         
   2   8   0        434.78        423.53        23.64 o                         
   3   8   0       1098.83       1028.67        18.53 o                         
   4   8   0          4.83          9.95         2.10 o                         
   5   8   0        273.27        259.79        14.15 o                         
   6   8   0        633.45        610.34        32.33 o                         
   7   8   0        351.89        382.92        26.48 o                         
   8   8   0         46.78         28.60         8.48 o                         
   9   8   0        389.80        364.65        29.38 o                         
  10   8   0          5.80          3.87         5.59 o                         
  -6   9   0         54.22         60.87        12.11 o                         
  -5   9   0          0.25         -2.69         3.84 o                         
  -4   9   0        285.32        301.51        16.83 o                         
  -3   9   0         73.76         82.62         6.17 o                         
  -2   9   0        840.93        863.64        22.50 o                         
  -1   9   0        330.80        344.73         9.83 o                         
   0   9   0        617.74        605.21        14.72 o                         
   1   9   0          8.21         10.39         1.40 o                         
   2   9   0        382.61        383.99        14.41 o                         
   3   9   0          6.40         -0.98         4.28 o                         
   4   9   0         98.66         94.60         5.26 o                         
   5   9   0       1478.31       1459.89        53.28 o                         
   6   9   0         22.08         35.65         9.03 o                         
   7   9   0        115.92        100.32        14.26 o                         
   8   9   0        111.49        123.23        16.40 o                         
   9   9   0        490.93        500.68        35.48 o                         
  -5  10   0          0.19          3.20         5.44 o                         
  -4  10   0         53.05         50.15        10.51 o                         
  -3  10   0        265.60        262.77        22.45 o                         
  -2  10   0        275.95        260.06        21.62 o                         
  -1  10   0        900.39        950.38        42.22 o                         
   0  10   0          5.94         12.66         5.65 o                         
   1  10   0        853.43        803.81        22.78 o                         
   2  10   0         38.65         47.50         5.34 o                         
   3  10   0        356.53        377.69        25.51 o                         
   4  10   0        104.51         85.01        12.26 o                         
   5  10   0        396.77        352.75        25.68 o                         
   6  10   0        471.61        535.98        32.96 o                         
   7  10   0        312.26        353.06        27.89 o                         
   8  10   0        149.15        155.71        19.06 o                         
  -3  11   0         77.82         74.55        12.78 o                         
  -2  11   0          0.42          0.28         4.19 o                         
  -1  11   0        129.76        116.48        15.12 o                         
   0  11   0         12.08         25.36         7.71 o                         
   1  11   0        337.94        323.63        25.10 o                         
   2  11   0         55.74         62.95        11.64 o                         
   3  11   0          1.80          3.84         2.52 o                         
   4  11   0         24.72         34.06         8.76 o                         
   5  11   0        414.48        428.11        30.27 o                         
   6  11   0          0.42          1.45         4.41 o                         
   7  11   0          0.49         -1.25         4.62 o                         
  -1  12   0         31.39         50.19        11.59 o                         
   0  12   0          1.65          5.91         5.38 o                         
   1  12   0        253.16        257.76        23.33 o                         
   2  12   0        323.39        298.97        25.25 o                         
   3  12   0        168.58        164.58        19.02 o                         
   4  12   0          5.78          5.49         5.34 o                         
   5  12   0        204.10        193.89        21.31 o                         
  -4 -12   1        118.33        112.98        16.53 o                         
  -3 -12   1        264.71        253.69        24.26 o                         
  -2 -12   1         30.20         29.88         8.66 o                         
  -1 -12   1        190.32        176.73        19.86 o                         
   0 -12   1         12.24         15.48         7.45 o                         
  -6 -11   1         68.93         80.13        14.17 o                         
  -5 -11   1        121.84        131.89        16.98 o                         
  -4 -11   1         64.30         71.87        12.07 o                         
  -3 -11   1        358.33        462.62        30.89 o                         
  -2 -11   1         76.74         69.96        12.05 o                         
  -1 -11   1          3.17         -2.59         5.11 o                         
   0 -11   1         17.68         17.99         7.18 o                         
   1 -11   1        125.10        120.22        16.10 o                         
   2 -11   1        117.59        111.00        15.21 o                         
   3 -11   1         81.15         68.00        12.60 o                         
  -7 -10   1        805.43        893.59        46.06 o                         
  -6 -10   1        218.00        253.30        23.20 o                         
  -5 -10   1        430.17        484.96        31.03 o                         
  -4 -10   1          6.08          9.28         5.55 o                         
  -3 -10   1        191.89        176.45        17.91 o                         
  -2 -10   1        180.81        191.57        10.26 o                         
  -1 -10   1        143.91        137.10        15.46 o                         
   0 -10   1         82.68         70.04        11.34 o                         
   1 -10   1        214.52        194.43        18.63 o                         
   2 -10   1         11.72         13.93         6.01 o                         
   3 -10   1        545.89        507.60        32.03 o                         
   4 -10   1        104.60         86.03        14.41 o                         
  -8  -9   1         37.09         31.50         8.77 o                         
  -7  -9   1       1866.82       1820.51        66.15 o                         
  -6  -9   1        634.15        570.13        33.51 o                         
  -5  -9   1          7.73         12.33         5.28 o                         
  -4  -9   1        192.23        171.95        16.75 o                         
  -3  -9   1       1008.34       1011.55        42.23 o                         
  -2  -9   1        741.68        691.24        33.75 o                         
  -1  -9   1         43.90         43.65         3.21 o                         
   0  -9   1        307.31        299.73        18.44 o                         
   1  -9   1         80.00         75.97        10.75 o                         
   2  -9   1        381.92        395.91        14.34 o                         
   3  -9   1        768.41        771.73        22.38 o                         
   4  -9   1        361.24        361.12        13.57 o                         
   5  -9   1        102.93         85.68         7.93 o                         
   6  -9   1        303.89        304.25        25.94 o                         
  -9  -8   1         15.23         20.12         9.33 o                         
  -8  -8   1          9.26         19.69         7.95 o                         
  -7  -8   1        934.56        915.09        43.13 o                         
  -6  -8   1         23.80         26.68         6.78 o                         
  -5  -8   1        658.38        668.62        18.94 o                         
  -4  -8   1        133.74        137.14         7.70 o                         
  -3  -8   1       1013.43       1027.71        39.43 o                         
  -2  -8   1        229.58        260.30        18.68 o                         
  -1  -8   1       2176.83       2102.29        29.54 o                         
   0  -8   1        362.53        334.33         6.61 o                         
   1  -8   1        396.48        375.33         9.85 o                         
   2  -8   1         95.50         98.32        12.04 o                         
   3  -8   1         10.15         11.17         2.39 o                         
   4  -8   1         36.40         34.83         5.85 o                         
   5  -8   1        272.83        255.07        11.65 o                         
   6  -8   1        482.46        487.47        17.26 o                         
   7  -8   1         19.23         16.11         9.79 o                         
  -9  -7   1        167.39        160.76        19.61 o                         
  -8  -7   1         24.81         34.05         9.33 o                         
  -7  -7   1         82.95         67.16        10.56 o                         
  -6  -7   1         43.77         59.58         9.77 o                         
  -5  -7   1        989.24        976.84        23.30 o                         
  -4  -7   1         20.69         17.78         2.75 o                         
  -3  -7   1       1220.10       1261.69        25.47 o                         
  -2  -7   1       1738.93       1683.82        50.22 o                         
  -1  -7   1        884.42        840.53        17.08 o                         
   0  -7   1        164.00        158.36         4.34 o                         
   1  -7   1         69.47         74.89         3.96 o                         
   2  -7   1       1015.26       1038.43        21.14 o                         
   3  -7   1         91.68         80.50         5.47 o                         
   4  -7   1       1452.46       1432.77        26.98 o                         
   5  -7   1         28.72         36.77         4.19 o                         
   6  -7   1          4.24          7.54         2.53 o                         
   7  -7   1        137.73        133.38        10.94 o                         
   8  -7   1          0.34         -6.28         6.28 o                         
 -10  -6   1        133.01        138.52        18.37 o                         
  -9  -6   1        816.10        848.60        45.11 o                         
  -8  -6   1         16.92         25.44         8.15 o                         
  -7  -6   1        460.92        488.84        30.15 o                         
  -6  -6   1        446.44        450.54        25.99 o                         
  -5  -6   1        968.59        943.01        24.88 o                         
  -4  -6   1        124.86        136.38         8.86 o                         
  -3  -6   1       1791.54       1697.43        77.33 o                         
  -2  -6   1         23.49         16.65         4.50 o                         
  -1  -6   1       2749.00       2896.04        40.79 o                         
   0  -6   1        120.68        108.64         3.38 o                         
   1  -6   1        524.66        563.38        12.04 o                         
   2  -6   1        910.21        869.73        17.54 o                         
   3  -6   1        178.61        186.35        10.55 o                         
   4  -6   1        229.85        219.51         6.00 o                         
   5  -6   1        162.72        155.72         9.73 o                         
   6  -6   1        199.74        228.12        10.50 o                         
   7  -6   1         24.33         22.89         4.04 o                         
   8  -6   1          1.57         -1.52         3.23 o                         
 -10  -5   1        154.99        155.79        13.96 o                         
  -9  -5   1        189.82        179.46        19.89 o                         
  -8  -5   1        207.16        177.81        18.64 o                         
  -7  -5   1       1688.44       1587.44        33.40 o                         
  -6  -5   1        824.85        861.68        35.34 o                         
  -5  -5   1        504.89        493.08        15.18 o                         
  -4  -5   1        822.16        813.10        19.11 o                         
  -3  -5   1         50.61         61.82         4.51 o                         
  -2  -5   1       2712.25       2706.01        44.05 o                         
  -1  -5   1       3560.02       3849.12        42.46 o                         
   0  -5   1       2276.73       2251.59        19.24 o                         
   1  -5   1        323.40        340.17         5.95 o                         
   2  -5   1        839.08        770.23        13.39 o                         
   3  -5   1       1066.38       1019.93        22.77 o                         
   4  -5   1         72.43         68.90         3.48 o                         
   5  -5   1        239.04        239.54         7.79 o                         
   6  -5   1        500.28        510.83        11.47 o                         
   7  -5   1         97.09        102.87         9.41 o                         
   8  -5   1         16.76         18.57         3.70 o                         
   9  -5   1         52.67         64.63         8.36 o                         
 -10  -4   1          2.85         -0.29         2.94 o                         
  -9  -4   1        550.21        580.27        19.89 o                         
  -8  -4   1         39.48         41.48         6.20 o                         
  -7  -4   1       1439.82       1399.06        34.24 o                         
  -6  -4   1        192.27        208.55         8.14 o                         
  -5  -4   1       1904.72       1887.91        26.45 o                         
  -4  -4   1        169.37        206.85         7.31 o                         
  -3  -4   1       1443.68       1370.25        21.28 o                         
  -2  -4   1       4536.36       5009.80        67.81 o                         
  -1  -4   1        103.68        150.78         4.32 o                         
   0  -4   1        860.75        853.28        10.13 o                         
   1  -4   1        663.69        668.83         8.19 o                         
   2  -4   1       1310.17       1250.44        11.63 o                         
   3  -4   1        612.50        676.98        10.35 o                         
   4  -4   1         51.47         63.87         3.57 o                         
   5  -4   1         34.49         38.13         2.50 o                         
   6  -4   1       1550.92       1493.08        19.37 o                         
   7  -4   1        225.65        246.32        10.97 o                         
   8  -4   1         18.86         14.56         4.17 o                         
   9  -4   1        121.90        120.72         9.04 o                         
 -10  -3   1         69.18         79.09         7.89 o                         
  -9  -3   1        446.33        418.04        16.68 o                         
  -8  -3   1         38.84         35.89         4.83 o                         
  -7  -3   1        344.12        348.64        16.47 o                         
  -6  -3   1       1540.54       1545.73        26.00 o                         
  -5  -3   1        326.81        317.69         7.28 o                         
  -4  -3   1       2378.35       2431.16        21.33 o                         
  -3  -3   1        102.42         95.42         3.18 o                         
  -2  -3   1       2200.70       2131.92        30.24 o                         
  -1  -3   1       3028.13       3138.88        43.68 o                         
   0  -3   1       2866.15       2944.53        46.76 o                         
   1  -3   1         65.51         72.52         1.90 o                         
   2  -3   1       1259.84       1261.21        12.21 o                         
   3  -3   1         68.25         67.28         2.63 o                         
   4  -3   1         36.45         30.05         2.28 o                         
   5  -3   1        102.23         98.73         4.35 o                         
   6  -3   1       1199.43       1215.88        30.79 o                         
   7  -3   1        157.98        174.43        12.74 o                         
   8  -3   1          0.17          3.99         2.42 o                         
   9  -3   1        778.81        794.41        22.83 o                         
  10  -3   1         78.86         65.22        11.62 o                         
 -10  -2   1        150.85        135.80        10.01 o                         
  -9  -2   1        565.21        583.30        19.72 o                         
  -8  -2   1          0.70          4.81         2.37 o                         
  -7  -2   1        364.87        376.08        13.65 o                         
  -6  -2   1        305.67        310.57        13.46 o                         
  -5  -2   1        207.14        185.15         5.54 o                         
  -4  -2   1        976.32       1056.49        12.05 o                         
  -3  -2   1         75.42         56.10         2.59 o                         
  -2  -2   1       3770.32       3743.69        36.26 o                         
  -1  -2   1        254.69        266.90         7.40 o                         
   0  -2   1       1566.48       1610.34        19.34 o                         
   1  -2   1        683.44        747.43         9.29 o                         
   2  -2   1       4313.76       4207.80        39.17 o                         
   3  -2   1         25.15         30.72         2.05 o                         
   4  -2   1         14.21         10.88         1.11 o                         
   5  -2   1        199.14        197.94         6.14 o                         
   6  -2   1       1958.50       1943.83        33.29 o                         
   7  -2   1        153.04        151.01         8.20 o                         
   8  -2   1        528.13        526.25        17.18 o                         
   9  -2   1        279.41        267.34        12.61 o                         
  10  -2   1        145.66        163.16        10.70 o                         
 -10  -1   1        166.00        178.56        11.53 o                         
  -9  -1   1        485.40        459.15        24.52 o                         
  -8  -1   1        170.93        177.85         9.91 o                         
  -7  -1   1          6.53          6.32         1.68 o                         
  -6  -1   1        585.59        550.36        12.42 o                         
  -5  -1   1         26.68         11.34         1.34 o                         
  -4  -1   1         12.40         33.25         1.90 o                         
  -3  -1   1       2395.45       2549.41        21.31 o                         
  -2  -1   1       2452.13       2455.81        19.18 o                         
  -1  -1   1       6624.87       6793.34       111.56 o                         
   1  -1   1       1880.00       1890.98        17.53 o                         
   2  -1   1         76.43         70.34         2.65 o                         
   3  -1   1         28.36         31.15         1.76 o                         
   4  -1   1        123.44        140.54         3.58 o                         
   5  -1   1        859.25        800.62        11.72 o                         
   6  -1   1       1436.01       1400.95        24.92 o                         
   7  -1   1        649.00        609.89        19.59 o                         
   8  -1   1          2.10         -0.03         1.99 o                         
   9  -1   1         35.24         48.99         6.98 o                         
  10  -1   1        227.65        203.98        11.73 o                         
 -10   0   1        100.62         93.72         8.38 o                         
  -9   0   1        505.36        487.77        18.04 o                         
  -8   0   1        213.30        192.32        10.40 o                         
  -7   0   1        220.11        225.96         8.04 o                         
  -6   0   1        683.35        657.54        17.55 o                         
  -5   0   1       1065.67       1134.59        14.19 o                         
  -4   0   1        284.48        298.61         5.65 o                         
  -3   0   1         69.72         80.68         2.53 o                         
  -2   0   1         51.46         40.56         1.54 o                         
  -1   0   1       1112.83       1137.75        12.29 o                         
   2   0   1      18523.38      18056.82       128.29 o                         
   3   0   1        359.26        343.16         6.14 o                         
   4   0   1         78.08        127.53         3.55 o                         
   5   0   1        174.58        217.56         5.98 o                         
   6   0   1        347.55        336.78        10.88 o                         
   7   0   1         73.02         73.23         5.61 o                         
   8   0   1        197.13        199.70         9.87 o                         
   9   0   1        147.29        137.32        10.84 o                         
  10   0   1        172.56        168.38        10.73 o                         
 -10   1   1         24.42         32.53         8.59 o                         
  -9   1   1        164.95        158.01        10.23 o                         
  -8   1   1        279.00        277.57        12.57 o                         
  -7   1   1         70.92         81.97         6.45 o                         
  -6   1   1       1437.14       1409.71        26.66 o                         
  -5   1   1       3204.39       3178.12        30.86 o                         
  -4   1   1       1419.57       1440.30        13.17 o                         
  -3   1   1        441.43        503.80         6.42 o                         
  -2   1   1         27.23         25.64         1.22 o                         
  -1   1   1         29.04         49.72         1.27 o                         
   2   1   1       2147.35       2187.68        24.51 o                         
   3   1   1       3248.16       3149.95        30.16 o                         
   4   1   1       2606.36       2649.51        25.38 o                         
   5   1   1       9724.97       9582.95        69.10 o                         
   6   1   1       1487.49       1439.13        18.44 o                         
   7   1   1        376.83        374.72        10.37 o                         
   8   1   1        296.57        290.15        11.99 o                         
   9   1   1        159.78        171.09        12.47 o                         
  10   1   1        254.94        278.70        16.10 o                         
  11   1   1         45.26         38.03         5.54 o                         
 -10   2   1          5.43         -0.78         5.13 o                         
  -9   2   1          2.88          2.87         3.11 o                         
  -8   2   1         69.77         68.19         6.45 o                         
  -7   2   1        106.19        113.17         7.50 o                         
  -6   2   1       1532.82       1456.29        32.71 o                         
  -5   2   1       1180.89       1180.79        18.92 o                         
  -4   2   1        324.76        362.20         7.43 o                         
  -3   2   1         19.78         22.57         1.26 o                         
  -2   2   1       2122.17       2039.19        14.58 o                         
  -1   2   1        136.23        107.21         1.92 o                         
   0   2   1         63.46        103.06         1.31 o                         
   1   2   1       3577.16       3640.70        45.64 o                         
   2   2   1        314.81        279.69         5.38 o                         
   3   2   1        185.17        207.05         5.58 o                         
   4   2   1       1093.07       1158.96        15.65 o                         
   5   2   1        824.24        940.15        16.49 o                         
   6   2   1       2453.71       2385.26        28.35 o                         
   7   2   1        106.74        119.64         7.05 o                         
   8   2   1         76.61         69.24         5.81 o                         
   9   2   1        611.88        589.78        18.67 o                         
  10   2   1          4.22          2.53         3.48 o                         
  11   2   1         57.81         63.32         7.15 o                         
  -9   3   1         13.45         27.16         4.81 o                         
  -8   3   1          0.12          1.55         2.35 o                         
  -7   3   1        147.06        155.19         8.88 o                         
  -6   3   1        338.76        339.03        12.23 o                         
  -5   3   1       1269.50       1182.31        22.74 o                         
  -4   3   1         38.45         41.53         2.48 o                         
  -3   3   1       1199.00       1228.76        12.31 o                         
  -2   3   1       1873.55       1827.96        14.91 o                         
  -1   3   1         95.85         92.35         1.99 o                         
   0   3   1        755.44        826.43         6.83 o                         
   1   3   1          4.62          5.77         0.72 o                         
   2   3   1        277.15        273.78         9.03 o                         
   3   3   1       3809.67       4094.53        37.09 o                         
   4   3   1         26.07         12.90         1.70 o                         
   5   3   1        612.06        525.36        10.11 o                         
   6   3   1       1755.52       1808.33        31.28 o                         
   7   3   1         99.03        114.00         7.95 o                         
   8   3   1        511.88        520.82        16.29 o                         
   9   3   1        361.31        379.55        14.82 o                         
  10   3   1        297.41        285.18        13.74 o                         
  11   3   1         70.15         59.76         6.91 o                         
  -9   4   1        217.27        224.31        20.32 o                         
  -8   4   1        145.87        155.28        10.16 o                         
  -7   4   1         29.22         37.04         4.73 o                         
  -6   4   1        557.88        557.43        16.29 o                         
  -5   4   1          8.94          9.03         2.30 o                         
  -4   4   1         30.64         35.83         2.64 o                         
  -3   4   1        112.75        119.34         3.91 o                         
  -2   4   1       7163.66       7181.12        42.27 o                         
  -1   4   1        637.65        621.02         6.27 o                         
   0   4   1        410.66        386.34         4.54 o                         
   1   4   1         52.43         48.36         1.93 o                         
   2   4   1        129.69        108.84        11.92 o                         
   3   4   1        205.92        262.97         6.19 o                         
   4   4   1        323.49        386.52         7.45 o                         
   5   4   1        448.69        448.47         9.42 o                         
   6   4   1       1310.21       1389.28        22.07 o                         
   7   4   1        688.71        744.19        16.35 o                         
   8   4   1         38.29         33.38         4.74 o                         
   9   4   1        856.77        830.72        22.61 o                         
  10   4   1        285.32        245.58        15.07 o                         
  11   4   1        228.87        257.17        13.98 o                         
  -8   5   1          1.92          1.51         2.64 o                         
  -7   5   1          0.50          3.15         2.96 o                         
  -6   5   1        520.85        518.20        16.20 o                         
  -5   5   1          5.63          5.78         1.95 o                         
  -4   5   1         25.35         33.58         3.54 o                         
  -3   5   1        217.17        218.22         4.59 o                         
  -2   5   1       1247.74       1241.67        13.85 o                         
  -1   5   1        303.91        297.09         4.34 o                         
   0   5   1       1324.18       1315.61        14.78 o                         
   1   5   1       1158.88       1138.61        10.23 o                         
   2   5   1       2471.07       2514.76        25.18 o                         
   3   5   1         22.09         34.41         2.05 o                         
   4   5   1       1406.79       1445.31        20.91 o                         
   5   5   1        381.23        369.83         7.08 o                         
   6   5   1       1299.61       1364.24        22.05 o                         
   7   5   1        128.75        119.74         6.02 o                         
   8   5   1         48.02         43.87         3.94 o                         
   9   5   1       1040.51       1000.95        40.14 o                         
  10   5   1         93.86        117.90        10.40 o                         
  11   5   1        541.24        556.23        20.79 o                         
  -8   6   1          5.32          7.27         3.97 o                         
  -7   6   1         30.44         18.75         4.57 o                         
  -6   6   1        798.67        807.25        31.77 o                         
  -5   6   1          9.74          9.48         2.25 o                         
  -4   6   1          0.80          2.25         2.16 o                         
  -3   6   1          9.32          9.84         1.79 o                         
  -2   6   1        545.76        519.05         9.40 o                         
  -1   6   1        513.69        521.46         9.60 o                         
   0   6   1         52.01         56.86         2.17 o                         
   1   6   1        691.75        695.02        10.81 o                         
   2   6   1       3541.15       3694.96        32.28 o                         
   3   6   1        369.06        324.66         6.82 o                         
   4   6   1        375.57        397.21        10.87 o                         
   5   6   1        788.09        801.98        17.37 o                         
   6   6   1         36.55         35.15         3.14 o                         
   7   6   1       1048.49       1081.30        19.48 o                         
   8   6   1        135.19        124.27         6.49 o                         
   9   6   1        667.04        639.60        25.81 o                         
  10   6   1         76.73         71.16         8.16 o                         
  11   6   1        685.54        693.85        27.55 o                         
  12   6   1         35.33         30.25         8.47 o                         
  -7   7   1         10.59          8.18        10.29 o                         
  -6   7   1        406.72        426.67        15.85 o                         
  -5   7   1        170.03        158.44         8.95 o                         
  -4   7   1          0.28         -0.09         2.10 o                         
  -3   7   1        267.53        267.69         8.55 o                         
  -2   7   1          6.57          3.00         1.22 o                         
  -1   7   1         11.58          7.28         1.12 o                         
   0   7   1       1999.72       2018.62        37.92 o                         
   1   7   1       1684.32       1735.54        24.66 o                         
   2   7   1       3585.57       3479.76        49.41 o                         
   3   7   1        167.38        186.21         7.75 o                         
   4   7   1        298.14        273.92         7.71 o                         
   5   7   1         68.09         67.97         4.39 o                         
   6   7   1        945.87        882.17        16.32 o                         
   7   7   1        929.93        908.12        28.46 o                         
   8   7   1        289.18        243.67        21.78 o                         
   9   7   1        444.87        376.19        28.50 o                         
  10   7   1        199.30        186.73        21.21 o                         
  -6   8   1         89.23         83.56         8.69 o                         
  -5   8   1         61.63         62.91         6.06 o                         
  -4   8   1        184.31        198.52         9.72 o                         
  -3   8   1         60.29         49.61         5.44 o                         
  -2   8   1        829.13        800.88        18.09 o                         
  -1   8   1         54.88         64.04         4.16 o                         
   0   8   1         30.43         34.04         2.79 o                         
   1   8   1        200.37        210.20         5.94 o                         
   2   8   1         15.16         21.82         4.46 o                         
   3   8   1       2345.03       2328.77        37.53 o                         
   4   8   1        363.86        378.95        12.38 o                         
   5   8   1       3158.08       3233.81        83.28 o                         
   6   8   1        717.36        713.21        34.75 o                         
   7   8   1          5.55          9.10         5.63 o                         
   8   8   1         45.35         62.31        11.78 o                         
   9   8   1        599.98        600.57        37.36 o                         
  10   8   1         25.73         31.11         9.74 o                         
  -5   9   1         54.07         46.70         9.83 o                         
  -4   9   1        227.27        243.96        16.65 o                         
  -3   9   1         81.47         83.60         8.40 o                         
  -2   9   1        726.65        671.66        33.08 o                         
  -1   9   1         50.62         50.00         5.55 o                         
   0   9   1        163.40        149.01        15.86 o                         
   1   9   1        900.13        888.39        46.79 o                         
   2   9   1        178.89        156.55         9.31 o                         
   3   9   1          2.55          5.39         1.43 o                         
   4   9   1        237.22        240.16        21.90 o                         
   5   9   1        462.10        455.00        14.84 o                         
   6   9   1        279.09        283.17        22.39 o                         
   7   9   1        407.70        456.00        29.82 o                         
   8   9   1          0.18          0.94         2.71 o                         
   9   9   1         81.99         88.20        14.54 o                         
  -4  10   1         35.94         39.67         9.11 o                         
  -3  10   1         54.10         41.98         8.75 o                         
  -2  10   1        115.51        127.03        15.09 o                         
  -1  10   1        138.13        132.63        14.84 o                         
   0  10   1        393.85        382.54        15.56 o                         
   1  10   1        934.05        956.27        25.98 o                         
   2  10   1         92.55        105.12         8.10 o                         
   3  10   1        317.83        323.24        14.59 o                         
   4  10   1          2.53          0.15         3.54 o                         
   5  10   1        242.09        257.35        21.53 o                         
   6  10   1          3.33          3.82         4.23 o                         
   7  10   1        998.66        969.50        46.94 o                         
   8  10   1         90.33        128.77        17.15 o                         
   9  10   1        167.89        179.28        21.23 o                         
  -3  11   1        132.90        149.73        17.51 o                         
  -2  11   1        128.07        132.98        16.09 o                         
  -1  11   1          7.90          3.72         4.49 o                         
   0  11   1         82.22         76.88        12.13 o                         
   1  11   1         85.43        100.31        13.50 o                         
   2  11   1        527.14        579.88        39.14 o                         
   3  11   1        319.24        365.72        16.35 o                         
   4  11   1         81.36         74.80        12.68 o                         
   5  11   1         30.12         50.68        10.39 o                         
   6  11   1        164.95        179.28        19.40 o                         
   7  11   1        800.39        854.73        45.13 o                         
  -1  12   1         20.46         27.14         9.26 o                         
   0  12   1         43.59         39.28         9.71 o                         
   1  12   1        101.97        125.48        16.41 o                         
   2  12   1        197.05        216.55        21.46 o                         
   3  12   1        119.78        147.66        17.55 o                         
   4  12   1          0.37          1.80         4.69 o                         
   5  12   1        258.48        327.54        27.37 o                         
   6  12   1         19.12         20.02         8.45 o                         
  -5 -11   2       1006.15        986.46        49.02 o                         
  -4 -11   2        110.34        115.59        16.15 o                         
  -3 -11   2         20.92         26.61         8.30 o                         
  -2 -11   2         99.34         63.27        11.79 o                         
  -1 -11   2        564.85        544.56        33.89 o                         
   0 -11   2         15.48         19.08         7.41 o                         
   1 -11   2         13.27         14.00         7.48 o                         
   2 -11   2        163.16        125.86        16.81 o                         
  -7 -10   2        105.31        108.10        16.19 o                         
  -6 -10   2        224.95        204.75        20.98 o                         
  -5 -10   2        486.88        503.04        32.39 o                         
  -4 -10   2        226.07        234.98        21.53 o                         
  -3 -10   2         82.61        119.24        15.27 o                         
  -2 -10   2        637.15        622.21        34.46 o                         
  -1 -10   2        188.60        179.89        18.08 o                         
   0 -10   2         54.79         43.98         9.21 o                         
   1 -10   2         26.32         30.71         7.82 o                         
   2 -10   2         47.09         68.68        12.29 o                         
   3 -10   2        269.97        258.15        23.01 o                         
   4 -10   2          6.69         12.64         6.61 o                         
  -8  -9   2          4.30         -1.49         5.54 o                         
  -7  -9   2          6.34          7.10         6.09 o                         
  -6  -9   2         26.26         25.29         8.50 o                         
  -5  -9   2       1312.64       1334.51        52.45 o                         
  -4  -9   2         80.40         76.67        11.99 o                         
  -3  -9   2          8.09          4.94         5.45 o                         
  -2  -9   2          0.77          1.52         2.97 o                         
  -1  -9   2       1212.58       1195.03        20.10 o                         
   0  -9   2         17.95         28.69         7.81 o                         
   1  -9   2        197.25        198.23        18.19 o                         
   2  -9   2          1.11          1.40         3.14 o                         
   3  -9   2        171.38        208.41        19.43 o                         
   4  -9   2        168.40        186.18         9.59 o                         
   5  -9   2         35.87         34.82         4.70 o                         
   6  -9   2        167.67        166.55        15.51 o                         
  -9  -8   2        230.83        229.36        24.57 o                         
  -8  -8   2        205.17        195.43        21.61 o                         
  -7  -8   2         74.73        112.31        15.08 o                         
  -6  -8   2        228.04        250.95        21.27 o                         
  -5  -8   2        634.66        665.68        33.87 o                         
  -4  -8   2          3.01          1.87         1.58 o                         
  -3  -8   2        794.22        731.57        16.64 o                         
  -2  -8   2        725.62        658.43        31.51 o                         
  -1  -8   2       2393.75       2403.09        41.90 o                         
   0  -8   2         55.53         54.54         2.70 o                         
   1  -8   2       1716.09       1637.62        29.92 o                         
   2  -8   2        975.05        877.71        38.09 o                         
   3  -8   2        503.59        527.32        20.78 o                         
   4  -8   2          4.77          3.01         2.25 o                         
   5  -8   2          9.37          7.36         2.51 o                         
   6  -8   2         10.84         15.65         4.36 o                         
   7  -8   2        114.99         96.37         9.73 o                         
  -9  -7   2        791.21        791.72        45.32 o                         
  -8  -7   2        177.21        157.85        19.32 o                         
  -7  -7   2        268.19        279.91        22.70 o                         
  -6  -7   2        304.04        285.61        21.83 o                         
  -5  -7   2       1480.23       1404.85        49.86 o                         
  -4  -7   2        181.52        167.04         9.06 o                         
  -3  -7   2         24.16         22.66         5.65 o                         
  -2  -7   2        632.17        619.17        28.60 o                         
  -1  -7   2       1300.92       1330.02        19.25 o                         
   0  -7   2       2181.24       2181.12        25.57 o                         
   1  -7   2         84.38         84.10         5.12 o                         
   2  -7   2        813.35        812.39        20.78 o                         
   3  -7   2         72.11         82.68         7.79 o                         
   4  -7   2        305.57        316.48        15.63 o                         
   5  -7   2          1.18          3.62         2.16 o                         
   6  -7   2        296.63        303.10        12.81 o                         
   7  -7   2          8.10          6.30         2.96 o                         
   8  -7   2        173.47        214.31        19.03 o                         
  -9  -6   2        640.47        666.79        40.26 o                         
  -8  -6   2        280.56        278.45        24.51 o                         
  -7  -6   2         58.14         60.90        11.14 o                         
  -6  -6   2        497.49        552.80        29.28 o                         
  -5  -6   2         11.84         17.75         5.42 o                         
  -4  -6   2         48.16         36.36         4.58 o                         
  -3  -6   2        166.36        127.69        12.10 o                         
  -2  -6   2        339.82        287.71         8.61 o                         
  -1  -6   2        867.98        786.26        15.11 o                         
   0  -6   2        227.59        222.74         6.22 o                         
   1  -6   2        739.57        693.44        10.52 o                         
   2  -6   2        218.68        184.89         7.43 o                         
   3  -6   2       1029.69       1063.74        27.33 o                         
   4  -6   2        949.90        927.08        17.33 o                         
   5  -6   2         26.50         28.90         4.32 o                         
   6  -6   2        313.16        333.23        15.25 o                         
   7  -6   2          7.99          9.49         3.74 o                         
   8  -6   2        180.56        191.96        10.85 o                         
 -10  -5   2         18.50         29.16         6.58 o                         
  -9  -5   2        784.71        692.14        40.31 o                         
  -8  -5   2        222.28        245.06        22.46 o                         
  -7  -5   2         69.63         77.41        11.69 o                         
  -6  -5   2       1157.51       1143.73        42.34 o                         
  -5  -5   2        577.86        654.28        29.47 o                         
  -4  -5   2       2384.50       2385.85        30.03 o                         
  -3  -5   2       1433.09       1555.34        20.61 o                         
  -2  -5   2       1307.09       1438.24        29.33 o                         
  -1  -5   2        535.85        597.69        19.50 o                         
   0  -5   2        679.34        622.30        11.26 o                         
   1  -5   2        144.58        138.23         5.34 o                         
   2  -5   2        939.16        871.75        16.38 o                         
   3  -5   2        693.87        714.81        10.83 o                         
   4  -5   2       2534.00       2586.35        33.12 o                         
   5  -5   2        124.11        120.31         4.70 o                         
   6  -5   2        552.03        543.21        13.53 o                         
   7  -5   2         17.82         14.99         3.28 o                         
   8  -5   2        168.38        171.91        10.03 o                         
   9  -5   2          0.25          3.34         6.84 o                         
 -10  -4   2          7.07          2.27         3.94 o                         
  -9  -4   2        420.74        444.99        22.67 o                         
  -8  -4   2        217.32        249.22        22.26 o                         
  -7  -4   2       1026.87       1036.05        44.64 o                         
  -6  -4   2        457.31        483.48        27.55 o                         
  -5  -4   2       2595.81       2498.28        39.97 o                         
  -4  -4   2         73.31         71.49         3.40 o                         
  -3  -4   2       7759.21       8001.56        87.54 o                         
  -2  -4   2        925.47       1092.63        23.08 o                         
  -1  -4   2       5136.84       5416.60        73.19 o                         
   0  -4   2        390.74        384.20         7.93 o                         
   1  -4   2       1281.06       1501.46        21.12 o                         
   2  -4   2        821.59        804.54        11.30 o                         
   3  -4   2        239.65        187.96         4.04 o                         
   4  -4   2       1916.01       1862.17        26.35 o                         
   5  -4   2        810.23        902.18        27.19 o                         
   6  -4   2        279.34        272.72         7.28 o                         
   7  -4   2          3.45          2.56         1.58 o                         
   8  -4   2        408.96        425.98        15.47 o                         
   9  -4   2          0.25          0.78         2.92 o                         
 -10  -3   2          3.03          2.85         3.21 o                         
  -9  -3   2        283.09        274.79        13.88 o                         
  -8  -3   2        190.51        229.69        11.83 o                         
  -7  -3   2        759.97        748.39        24.62 o                         
  -6  -3   2       1333.03       1353.19        38.13 o                         
  -5  -3   2        862.58        877.95        20.50 o                         
  -4  -3   2       1399.23       1336.88        17.93 o                         
  -3  -3   2       1415.33       1449.31        19.39 o                         
  -2  -3   2        437.42        439.89        12.30 o                         
  -1  -3   2        330.64        353.50         9.71 o                         
   0  -3   2       3877.30       3902.63        32.09 o                         
   1  -3   2        432.65        399.60         6.36 o                         
   2  -3   2       4355.53       4500.37        42.10 o                         
   3  -3   2        580.92        689.79        12.27 o                         
   4  -3   2       3220.78       3406.03        41.43 o                         
   5  -3   2       1294.65       1349.50        38.10 o                         
   6  -3   2         57.21         47.72         3.41 o                         
   7  -3   2        319.31        317.83         9.48 o                         
   8  -3   2       1143.68       1137.41        34.02 o                         
   9  -3   2         38.59         42.70         5.53 o                         
  10  -3   2          9.96         16.43         5.13 o                         
 -10  -2   2        200.96        192.98        12.29 o                         
  -9  -2   2         36.58         47.41         6.07 o                         
  -8  -2   2          4.98          1.60         2.19 o                         
  -7  -2   2       2107.42       2089.86        37.24 o                         
  -6  -2   2        199.52        209.97         8.63 o                         
  -5  -2   2       2201.89       2109.48        23.76 o                         
  -4  -2   2        661.43        715.07        10.03 o                         
  -3  -2   2       1628.02       1665.62        20.06 o                         
  -2  -2   2        441.04        426.42         7.44 o                         
  -1  -2   2       2739.18       2712.73        37.53 o                         
   0  -2   2       3601.32       3590.13        46.88 o                         
   1  -2   2       1683.03       1626.16        15.34 o                         
   2  -2   2        170.68        173.89         5.61 o                         
   3  -2   2       1435.99       1434.24        18.40 o                         
   4  -2   2       8283.72       8348.36        75.71 o                         
   5  -2   2        197.80        199.44         7.29 o                         
   6  -2   2          3.97          3.06         1.58 o                         
   7  -2   2       1081.93       1082.13        22.70 o                         
   8  -2   2       1421.64       1417.66        28.63 o                         
   9  -2   2        137.81        127.58         8.61 o                         
  10  -2   2          0.45          5.58         5.00 o                         
 -10  -1   2          1.40          5.63         4.47 o                         
  -9  -1   2        334.38        296.41        14.48 o                         
  -8  -1   2        266.78        277.33        12.90 o                         
  -7  -1   2        861.54        838.04        17.26 o                         
  -6  -1   2        414.55        401.87        10.98 o                         
  -5  -1   2        349.43        383.72         8.80 o                         
  -4  -1   2       3754.12       3738.59        31.40 o                         
  -3  -1   2       1448.18       1332.16        14.94 o                         
  -2  -1   2       2211.85       2175.68        22.27 o                         
  -1  -1   2       1250.74       1242.50        18.80 o                         
   0  -1   2       5054.27       5074.59        35.02 o                         
   1  -1   2       3790.19       3768.75        37.32 o                         
   2  -1   2       1129.73       1171.86        13.63 o                         
   3  -1   2       4822.02       4948.39        50.98 o                         
   4  -1   2       1177.86       1320.73        15.91 o                         
   5  -1   2         60.92         82.52         3.76 o                         
   6  -1   2         69.82         69.36         3.99 o                         
   7  -1   2        464.51        457.22        13.77 o                         
   8  -1   2       1448.05       1416.50        37.13 o                         
   9  -1   2        146.75        156.08        12.04 o                         
  10  -1   2         15.54         21.00         5.57 o                         
 -10   0   2          1.34          9.09         6.52 o                         
  -9   0   2        423.76        426.91        17.34 o                         
  -8   0   2        171.09        186.24        10.69 o                         
  -7   0   2        787.47        770.76        15.99 o                         
  -6   0   2        517.96        534.20        10.75 o                         
  -5   0   2       1450.01       1462.88        19.30 o                         
  -4   0   2        417.94        390.31         6.83 o                         
  -3   0   2        560.72        592.47         7.86 o                         
  -2   0   2         23.60         21.33         1.34 o                         
  -1   0   2       2392.98       2418.65        28.03 o                         
   0   0   2         79.77         78.25         1.62 o                         
   1   0   2       1858.06       1961.31        17.14 o                         
   2   0   2       4795.39       4861.04        41.69 o                         
   3   0   2        288.05        327.97         5.88 o                         
   4   0   2      18209.05      18000.51       132.45 o                         
   5   0   2         90.45         87.29         3.63 o                         
   6   0   2        714.90        665.66        15.35 o                         
   7   0   2        132.40        150.62         7.66 o                         
   8   0   2        922.99        941.85        22.01 o                         
   9   0   2         97.39        101.50         7.49 o                         
  10   0   2         82.63         87.46         9.50 o                         
  11   0   2        730.43        677.24        22.53 o                         
 -10   1   2         17.22         10.32         5.57 o                         
  -9   1   2          8.70          3.35         2.45 o                         
  -8   1   2        189.16        203.60        13.48 o                         
  -7   1   2        689.94        692.34        19.52 o                         
  -6   1   2        314.36        302.56         7.62 o                         
  -5   1   2        712.75        752.16        11.86 o                         
  -4   1   2       1239.55       1227.20        14.89 o                         
  -3   1   2       4189.16       4074.59        30.55 o                         
  -2   1   2         54.75         42.94         1.70 o                         
  -1   1   2       2958.31       2952.74        19.67 o                         
   0   1   2      20687.56      20752.29       116.00 o                         
   1   1   2       5487.44       5548.08        57.08 o                         
   2   1   2       1092.40       1097.55        14.03 o                         
   3   1   2         45.35         36.38         2.04 o                         
   4   1   2       7987.03       8466.12        66.29 o                         
   5   1   2       3236.81       3173.54        30.56 o                         
   6   1   2         16.65         18.15         2.02 o                         
   7   1   2       3618.56       3532.82        47.68 o                         
   8   1   2        524.03        524.87        15.79 o                         
   9   1   2         28.61         23.72         3.69 o                         
  10   1   2        118.37        132.35         9.18 o                         
  11   1   2        259.22        271.98        13.95 o                         
  -9   2   2         24.75         30.48         5.02 o                         
  -8   2   2        157.84        163.20        12.71 o                         
  -7   2   2        526.52        502.83        16.48 o                         
  -6   2   2         18.58         27.96         3.47 o                         
  -5   2   2        817.39        759.53        15.10 o                         
  -4   2   2       3758.87       3710.07        46.31 o                         
  -3   2   2        256.14        262.89         4.71 o                         
  -2   2   2        257.23        268.37         4.24 o                         
  -1   2   2        824.83        851.84         6.73 o                         
   0   2   2      57116.39      55893.67       256.75 o                         
   1   2   2       1260.77       1413.70        10.28 o                         
   2   2   2       1842.27       2033.08        20.37 o                         
   3   2   2         86.57        109.04         4.28 o                         
   4   2   2       1886.60       1726.18        20.18 o                         
   5   2   2       1869.64       1993.39        24.10 o                         
   6   2   2         12.95         13.75         2.67 o                         
   7   2   2       1273.03       1273.47        24.22 o                         
   8   2   2       2513.03       2437.32        38.98 o                         
   9   2   2         12.55         17.19         6.34 o                         
  10   2   2         13.05         11.75         4.67 o                         
  11   2   2        318.11        296.14        14.58 o                         
  -9   3   2         27.80         16.92         6.54 o                         
  -8   3   2        489.90        460.77        23.76 o                         
  -7   3   2        118.12        116.01         9.62 o                         
  -6   3   2        205.98        209.84         8.30 o                         
  -5   3   2          1.65          2.83         2.00 o                         
  -4   3   2       1272.14       1244.13        17.31 o                         
  -3   3   2        703.90        711.12        10.28 o                         
  -2   3   2        176.10        164.80         3.39 o                         
  -1   3   2       6209.96       6478.44        32.53 o                         
   0   3   2       7582.05       7453.88        36.02 o                         
   1   3   2        112.18        106.97         2.03 o                         
   2   3   2         11.99         15.58         2.14 o                         
   3   3   2        647.52        570.92         7.88 o                         
   4   3   2       2530.50       2600.96        27.62 o                         
   5   3   2        174.10        182.26         5.83 o                         
   6   3   2         81.59         69.56         5.36 o                         
   7   3   2       1428.00       1383.90        23.46 o                         
   8   3   2       1000.32       1002.96        22.62 o                         
   9   3   2        534.77        487.48        16.39 o                         
  10   3   2        102.97        115.65         8.52 o                         
  11   3   2       1154.82       1147.03        29.83 o                         
  -9   4   2         88.14         98.12        14.63 o                         
  -8   4   2        116.36        131.10         9.34 o                         
  -7   4   2        168.55        160.07        10.35 o                         
  -6   4   2         89.48         89.79         8.01 o                         
  -5   4   2         27.02         24.86         2.93 o                         
  -4   4   2       1055.89       1009.96        17.32 o                         
  -3   4   2          4.79          6.77         1.12 o                         
  -2   4   2         65.55         80.59         2.34 o                         
  -1   4   2        136.09        129.43         2.29 o                         
   0   4   2       9018.14       9032.16        45.81 o                         
   1   4   2       2050.22       2115.74        21.72 o                         
   2   4   2          0.01          3.14         0.97 o                         
   3   4   2        451.70        463.09         8.33 o                         
   4   4   2       3012.52       3050.50        31.63 o                         
   5   4   2         86.30         70.67         3.60 o                         
   6   4   2         47.62         46.45         4.39 o                         
   7   4   2       1035.37       1038.09        21.66 o                         
   8   4   2        461.07        477.45        17.61 o                         
   9   4   2        865.40        869.01        22.45 o                         
  10   4   2         18.74         25.70         4.43 o                         
  11   4   2        971.51        930.40        26.51 o                         
  12   4   2        138.28        130.60        16.70 o                         
  -8   5   2        105.83         87.82         9.49 o                         
  -7   5   2        777.42        778.39        22.03 o                         
  -6   5   2         28.15         25.47         4.04 o                         
  -5   5   2         11.34         10.73         2.74 o                         
  -4   5   2        923.28        926.14        13.94 o                         
  -3   5   2        610.87        590.72         8.46 o                         
  -2   5   2         68.19         71.32         2.29 o                         
  -1   5   2       1611.39       1668.21        13.23 o                         
   0   5   2       1502.15       1429.79        12.48 o                         
   1   5   2        513.94        530.51         6.96 o                         
   2   5   2        341.96        303.09         5.91 o                         
   3   5   2       2391.49       2307.48        37.94 o                         
   4   5   2       2563.87       2638.50        32.40 o                         
   5   5   2        407.98        417.77        12.12 o                         
   6   5   2        522.85        519.02        15.39 o                         
   7   5   2       1441.29       1365.94        22.61 o                         
   8   5   2        125.48        128.92         6.63 o                         
   9   5   2          4.04          6.71         8.06 o                         
  10   5   2        126.07        163.16        20.59 o                         
  11   5   2        574.03        578.73        20.56 o                         
  12   5   2        324.96        334.99        26.03 o                         
  -8   6   2        229.61        279.42        22.92 o                         
  -7   6   2        176.06        166.78        10.15 o                         
  -6   6   2         23.44         32.39         4.49 o                         
  -5   6   2         21.18         23.88         5.56 o                         
  -4   6   2       1774.20       1779.86        26.33 o                         
  -3   6   2          1.47          5.15         2.22 o                         
  -2   6   2         12.74         10.87         0.99 o                         
  -1   6   2         20.56         24.99         1.66 o                         
   0   6   2       1600.87       1575.30        15.65 o                         
   1   6   2         12.45         12.17         1.09 o                         
   2   6   2        177.88        177.16         5.30 o                         
   3   6   2        214.95        219.65         5.62 o                         
   4   6   2       2042.46       2071.86        54.33 o                         
   5   6   2       1725.75       1616.51        48.53 o                         
   6   6   2        862.92        869.99        21.53 o                         
   7   6   2       1767.70       1768.79        26.37 o                         
   8   6   2          3.83          5.69         1.78 o                         
   9   6   2         90.80         96.17        11.66 o                         
  10   6   2         88.06        108.31        13.22 o                         
  11   6   2        338.45        340.16        34.64 o                         
  12   6   2        354.83        316.70        24.83 o                         
  -7   7   2         18.99         28.66         8.48 o                         
  -6   7   2          1.55         -1.37         2.34 o                         
  -5   7   2        154.93        145.00        11.57 o                         
  -4   7   2        552.03        553.64        16.09 o                         
  -3   7   2         27.41         31.83         4.46 o                         
  -2   7   2        104.11        108.44         3.56 o                         
  -1   7   2         68.75         80.21         3.33 o                         
   0   7   2        116.21        110.55         3.48 o                         
   1   7   2          2.37          4.69         0.85 o                         
   2   7   2       2153.08       2070.92        37.54 o                         
   3   7   2       2940.40       2932.93        34.77 o                         
   4   7   2       2199.74       2185.11        27.38 o                         
   5   7   2        544.79        544.37        26.84 o                         
   6   7   2        742.00        740.82        15.71 o                         
   7   7   2       1039.05       1053.15        21.98 o                         
   8   7   2        491.74        507.69        26.85 o                         
   9   7   2         88.76         89.15         8.33 o                         
  10   7   2          3.35          4.56         4.98 o                         
  11   7   2         93.94        105.61        10.19 o                         
  12   7   2         96.23         87.65        13.14 o                         
  -5   8   2         33.66         37.57         4.84 o                         
  -4   8   2        644.93        616.58        17.93 o                         
  -3   8   2         28.92         36.63         4.37 o                         
  -2   8   2         73.99         64.94         4.97 o                         
  -1   8   2          1.39          2.89         1.75 o                         
   0   8   2        848.69        829.62        11.87 o                         
   1   8   2        215.40        212.69         7.62 o                         
   2   8   2         10.10          9.67         1.85 o                         
   3   8   2        743.66        760.77        13.36 o                         
   4   8   2         75.10         74.44         4.48 o                         
   5   8   2       1900.25       1862.78        57.34 o                         
   6   8   2          2.23          1.88         3.16 o                         
   7   8   2       1125.41       1108.30        32.38 o                         
   8   8   2        219.25        220.90        20.65 o                         
   9   8   2        187.10        173.43        19.64 o                         
  10   8   2         80.75         77.49        14.20 o                         
  -4   9   2        166.73        163.34        12.05 o                         
  -3   9   2          2.93          1.39         4.37 o                         
  -2   9   2        138.11        137.67        14.33 o                         
  -1   9   2         60.07         59.06        11.72 o                         
   0   9   2        771.34        769.35        22.49 o                         
   1   9   2         96.72         95.26         9.40 o                         
   2   9   2         70.87         68.30         6.37 o                         
   3   9   2        539.17        515.05        12.65 o                         
   4   9   2        141.40        133.57         7.70 o                         
   5   9   2         82.15         91.36         6.72 o                         
   6   9   2         80.39         79.20        11.81 o                         
   7   9   2         55.06         71.56        11.88 o                         
   8   9   2        513.61        465.74        31.13 o                         
   9   9   2        789.63        794.19        43.23 o                         
  10   9   2         14.45         22.71         8.35 o                         
  -2  10   2         23.35         17.17         6.37 o                         
  -1  10   2          1.80          0.75         3.77 o                         
   0  10   2        254.03        277.73        13.65 o                         
   1  10   2        401.81        408.76        16.76 o                         
   2  10   2        154.88        155.64        10.19 o                         
   3  10   2        442.92        439.08        23.01 o                         
   4  10   2          5.67          1.80         3.87 o                         
   5  10   2        111.56        116.80        14.22 o                         
   6  10   2          6.42          8.37         4.77 o                         
   7  10   2        252.97        253.17        22.61 o                         
   8  10   2          2.40         -0.62         3.47 o                         
   9  10   2        648.20        609.92        38.35 o                         
  -1  11   2         93.24         76.80        12.25 o                         
   0  11   2        307.52        303.30        23.23 o                         
   1  11   2         60.33         69.81        11.33 o                         
   2  11   2         72.88         81.69        12.50 o                         
   3  11   2         20.12         33.41         5.51 o                         
   4  11   2         44.06         47.65         6.06 o                         
   5  11   2        335.34        314.98        24.85 o                         
   6  11   2          7.76         11.42         5.73 o                         
   7  11   2        118.00        124.07        16.56 o                         
   8  11   2         31.88         35.07         9.45 o                         
   9  11   2        155.91        148.17        19.47 o                         
   0  12   2         28.44         39.12         9.28 o                         
   1  12   2        213.81        214.36        20.60 o                         
   2  12   2         52.38         50.09        10.64 o                         
   3  12   2        186.57        216.45        21.09 o                         
   4  12   2          1.27          3.74         3.19 o                         
   5  12   2        201.09        221.38        14.03 o                         
   6  12   2        173.73        164.92        19.52 o                         
   2  13   2         40.17         37.31        10.27 o                         
   3  13   2          1.78          3.37         5.13 o                         
  -4 -11   3         50.93         60.45        12.28 o                         
  -3 -11   3       1101.91       1101.39        51.39 o                         
  -2 -11   3         13.39          9.15         5.33 o                         
  -1 -11   3          5.19         10.02         5.07 o                         
   0 -11   3          6.20          5.85         5.56 o                         
   1 -11   3        677.14        655.53        38.41 o                         
  -6 -10   3        620.58        654.39        39.11 o                         
  -5 -10   3         41.86         38.74         9.67 o                         
  -4 -10   3        267.86        240.17        22.14 o                         
  -3 -10   3        501.19        501.07        19.61 o                         
  -2 -10   3          2.40          0.99         2.34 o                         
  -1 -10   3        269.25        253.14        22.06 o                         
   0 -10   3         23.30         23.04         6.89 o                         
   1 -10   3        499.02        493.51        31.55 o                         
   2 -10   3         60.22         42.75         9.22 o                         
   3 -10   3         32.75         28.45         8.44 o                         
   4 -10   3        124.67        102.69        15.28 o                         
  -7  -9   3        844.32        922.24        46.53 o                         
  -6  -9   3          6.41          9.73         5.35 o                         
  -5  -9   3        191.81        175.77        18.16 o                         
  -4  -9   3        110.03        114.23        14.67 o                         
  -3  -9   3       1404.58       1413.22        53.47 o                         
  -2  -9   3        437.46        382.84        15.63 o                         
  -1  -9   3         54.42         52.10         5.28 o                         
   0  -9   3          4.57          8.47         2.93 o                         
   1  -9   3        542.69        525.49        30.49 o                         
   2  -9   3         47.78         45.38         9.16 o                         
   3  -9   3         43.21         53.04        10.12 o                         
   4  -9   3         91.10        105.74        14.54 o                         
   5  -9   3         12.00         13.79         3.37 o                         
   6  -9   3         68.93         70.16        10.05 o                         
  -8  -8   3          3.94          3.95         5.42 o                         
  -7  -8   3        615.39        632.74        36.74 o                         
  -6  -8   3        427.97        417.27        28.20 o                         
  -5  -8   3        183.17        181.77        17.80 o                         
  -4  -8   3         23.52         16.92         5.77 o                         
  -3  -8   3        425.04        474.17        27.47 o                         
  -2  -8   3        608.80        579.71        30.06 o                         
  -1  -8   3        390.24        392.31         9.41 o                         
   0  -8   3        846.21        786.36        11.66 o                         
   1  -8   3        310.20        306.11         8.47 o                         
   2  -8   3         65.27         68.96        10.33 o                         
   3  -8   3       1644.75       1582.92        55.63 o                         
   4  -8   3        211.23        200.05        13.38 o                         
   5  -8   3         92.61        109.64        10.33 o                         
   6  -8   3         78.57         86.22         7.45 o                         
   7  -8   3         61.15         60.36         9.91 o                         
  -8  -7   3          5.93         19.91         8.00 o                         
  -7  -7   3       2245.06       2324.31        74.25 o                         
  -6  -7   3        509.72        462.77        28.49 o                         
  -5  -7   3          4.54         10.78         5.03 o                         
  -4  -7   3        364.89        343.90        22.52 o                         
  -3  -7   3        836.54        840.18        19.42 o                         
  -2  -7   3        300.70        298.47        12.50 o                         
  -1  -7   3        194.27        196.01         9.80 o                         
   0  -7   3        193.47        189.28        20.19 o                         
   1  -7   3         42.72         37.21         2.87 o                         
   2  -7   3       2690.79       2584.03        31.38 o                         
   3  -7   3        741.99        764.55        24.31 o                         
   4  -7   3        585.49        576.82        28.09 o                         
   5  -7   3        112.62         97.93         9.38 o                         
   6  -7   3        495.29        519.40        19.61 o                         
   7  -7   3         43.20         55.65         5.98 o                         
   8  -7   3        295.41        306.20        22.76 o                         
  -9  -6   3          9.42          9.83         5.50 o                         
  -8  -6   3        145.73        184.53        20.51 o                         
  -7  -6   3       1070.06       1039.73        48.19 o                         
  -6  -6   3        218.72        241.50        19.58 o                         
  -5  -6   3       1422.69       1545.93        28.06 o                         
  -4  -6   3        131.57        144.40        11.44 o                         
  -3  -6   3        939.48        886.99        17.12 o                         
  -2  -6   3         60.26         67.31         4.37 o                         
  -1  -6   3       1108.74       1015.04        43.60 o                         
   0  -6   3        266.34        221.29        16.14 o                         
   1  -6   3       1288.85       1287.64        25.15 o                         
   2  -6   3        931.23        978.11        36.63 o                         
   3  -6   3        411.92        428.99        16.70 o                         
   4  -6   3        649.10        627.12        14.46 o                         
   5  -6   3        892.79        855.20        37.27 o                         
   6  -6   3        152.59        166.13        16.55 o                         
   7  -6   3         41.62         43.23         9.61 o                         
   8  -6   3        145.09        153.10        11.74 o                         
  -9  -5   3        104.94         87.36        14.76 o                         
  -8  -5   3          1.42          8.09         6.04 o                         
  -7  -5   3        570.48        569.72        33.65 o                         
  -6  -5   3        579.59        586.00        21.67 o                         
  -5  -5   3        274.25        289.37        10.43 o                         
  -4  -5   3         21.70         24.00         2.79 o                         
  -3  -5   3       3015.47       3094.42        44.77 o                         
  -2  -5   3       1385.66       1320.17        34.15 o                         
  -1  -5   3        113.25         95.94         5.19 o                         
   0  -5   3        438.80        478.72        10.22 o                         
   1  -5   3        164.57        200.38         5.41 o                         
   2  -5   3        488.66        398.16        14.41 o                         
   3  -5   3        811.42        849.64        20.17 o                         
   4  -5   3       2102.55       2035.03        40.63 o                         
   5  -5   3        296.81        307.54        10.58 o                         
   6  -5   3        271.87        263.74        13.93 o                         
   7  -5   3        210.00        213.25        10.52 o                         
   8  -5   3         38.76         47.76         5.51 o                         
   9  -5   3         55.88         55.74         8.20 o                         
  -9  -4   3        262.85        288.28        18.79 o                         
  -8  -4   3          8.59         22.21         7.68 o                         
  -7  -4   3        422.96        462.74        19.26 o                         
  -6  -4   3         13.15         13.23         2.64 o                         
  -5  -4   3       1280.97       1259.29        25.78 o                         
  -4  -4   3        313.33        346.48        11.06 o                         
  -3  -4   3       2872.91       2741.05        30.01 o                         
  -2  -4   3         35.92         26.18         2.46 o                         
  -1  -4   3       9252.48       9674.64        96.08 o                         
   0  -4   3          3.45          0.85         0.96 o                         
   1  -4   3       1216.52       1268.20        23.22 o                         
   2  -4   3        135.17        123.58         4.21 o                         
   3  -4   3         27.77         48.15         3.70 o                         
   4  -4   3        284.48        299.58        13.79 o                         
   5  -4   3        521.07        524.79        12.98 o                         
   6  -4   3       1014.18       1005.31        27.30 o                         
   7  -4   3         41.54         40.29         3.86 o                         
   8  -4   3         20.72         20.50         2.94 o                         
   9  -4   3         84.83         79.86         7.06 o                         
  -9  -3   3        199.33        212.24        16.47 o                         
  -8  -3   3        268.35        244.84        21.89 o                         
  -7  -3   3        969.63        984.49        35.62 o                         
  -6  -3   3        142.27        162.46         9.23 o                         
  -5  -3   3        208.34        232.00        10.24 o                         
  -4  -3   3        719.85        730.92        14.66 o                         
  -3  -3   3        196.10        214.03         6.08 o                         
  -2  -3   3       9824.44      10296.64       269.69 o                         
  -1  -3   3       4122.91       4246.94        59.59 o                         
   0  -3   3       2146.24       2377.51        36.47 o                         
   1  -3   3         20.61         22.36         1.11 o                         
   2  -3   3        519.62        456.60         9.10 o                         
   3  -3   3       1429.81       1469.93        19.03 o                         
   4  -3   3       2239.61       2313.04        27.31 o                         
   5  -3   3        264.03        264.24        11.75 o                         
   6  -3   3        663.26        652.82        15.68 o                         
   7  -3   3         82.07         84.31         4.92 o                         
   8  -3   3         17.73         24.71         3.06 o                         
   9  -3   3         94.08        101.19         7.69 o                         
  10  -3   3        719.48        717.80        22.24 o                         
 -10  -2   3         36.94         31.34        10.17 o                         
  -9  -2   3        336.60        348.51        19.85 o                         
  -8  -2   3          2.76          1.60         2.90 o                         
  -7  -2   3        676.20        681.44        18.46 o                         
  -6  -2   3         40.93         42.91         6.41 o                         
  -5  -2   3       1001.37       1007.40        23.77 o                         
  -4  -2   3        245.57        258.86         8.41 o                         
  -3  -2   3       2624.51       2432.06        26.84 o                         
  -2  -2   3       1978.63       2176.22        33.61 o                         
  -1  -2   3         43.48         42.19         2.60 o                         
   0  -2   3       1132.07       1047.93        10.58 o                         
   1  -2   3       2552.58       2634.89        25.69 o                         
   2  -2   3       2013.87       1983.02        24.19 o                         
   3  -2   3         74.08         83.05         3.14 o                         
   4  -2   3          4.69          4.38         1.40 o                         
   5  -2   3         48.23         75.36         5.93 o                         
   6  -2   3       1423.00       1401.17        24.30 o                         
   7  -2   3        554.06        543.51        12.57 o                         
   8  -2   3         87.82         96.05         5.86 o                         
   9  -2   3        419.66        409.90        18.51 o                         
  10  -2   3        859.34        814.62        29.75 o                         
  -9  -1   3        108.22         88.43         8.18 o                         
  -8  -1   3          9.42          5.52         3.16 o                         
  -7  -1   3        672.11        670.96        16.26 o                         
  -6  -1   3        850.12        864.26        25.09 o                         
  -5  -1   3        148.82        135.02         5.34 o                         
  -4  -1   3       1112.78       1130.48        19.51 o                         
  -3  -1   3        159.23        166.25         5.30 o                         
  -2  -1   3       1123.84       1072.34        14.00 o                         
  -1  -1   3        971.98       1015.39        12.78 o                         
   0  -1   3       7070.16       7002.46        58.72 o                         
   1  -1   3        180.93        181.01         3.05 o                         
   2  -1   3       3632.64       3691.93        29.82 o                         
   3  -1   3       2297.90       2295.23        28.39 o                         
   4  -1   3         34.16         20.33         2.06 o                         
   5  -1   3        104.93         98.10         4.09 o                         
   6  -1   3        220.65        222.10         8.43 o                         
   7  -1   3        405.43        411.09        10.68 o                         
   8  -1   3        148.96        139.93         7.96 o                         
   9  -1   3       1694.25       1722.99        33.04 o                         
  10  -1   3        503.40        470.80        17.25 o                         
  11  -1   3         10.00         13.38         6.55 o                         
  -9   0   3        216.77        237.44        13.28 o                         
  -8   0   3          7.94          6.87         2.65 o                         
  -7   0   3        556.26        566.01        22.61 o                         
  -6   0   3        435.59        432.62        12.00 o                         
  -5   0   3        245.95        231.29         7.01 o                         
  -4   0   3        246.73        294.04         7.29 o                         
  -3   0   3          5.00          8.30         1.28 o                         
  -2   0   3        331.54        285.18         5.34 o                         
  -1   0   3         50.13         54.80         1.97 o                         
   0   0   3        869.02        841.72         7.91 o                         
   1   0   3        584.61        570.06         9.30 o                         
   2   0   3       6466.92       6266.63        46.98 o                         
   3   0   3       1027.17       1123.48        13.97 o                         
   4   0   3         75.20         54.61         2.63 o                         
   5   0   3        484.67        507.92        10.54 o                         
   6   0   3       3947.36       3943.28        48.96 o                         
   7   0   3        324.82        339.41         9.58 o                         
   8   0   3       1690.93       1586.19        29.31 o                         
   9   0   3         30.54         37.63         4.61 o                         
  10   0   3        206.91        215.10        11.28 o                         
  11   0   3         37.00         34.88         6.18 o                         
  -9   1   3        266.40        298.29        14.83 o                         
  -8   1   3        115.61        120.13        16.02 o                         
  -7   1   3         57.41         49.08         4.47 o                         
  -6   1   3        445.29        438.52        15.61 o                         
  -5   1   3        224.55        230.30         8.65 o                         
  -4   1   3         30.56         20.55         2.39 o                         
  -3   1   3          3.38          3.23         0.96 o                         
  -2   1   3       1593.37       1602.24        15.56 o                         
  -1   1   3       1656.67       1623.85        12.94 o                         
   0   1   3      11324.48      11741.29        70.90 o                         
   1   1   3       1646.76       1815.46        21.80 o                         
   2   1   3          7.27         12.89         2.19 o                         
   3   1   3        403.19        400.01         7.11 o                         
   4   1   3         58.06         45.25         2.68 o                         
   5   1   3       1077.63       1123.05        16.94 o                         
   6   1   3       1558.95       1639.36        26.52 o                         
   7   1   3        199.56        199.17        12.26 o                         
   8   1   3         20.68         32.36         3.81 o                         
   9   1   3        197.36        226.50        13.07 o                         
  10   1   3         75.26         78.90        11.59 o                         
  11   1   3        110.04        111.46         8.89 o                         
  -9   2   3        233.09        239.82        21.55 o                         
  -8   2   3         58.39         52.21         9.20 o                         
  -7   2   3        124.52        132.69         7.81 o                         
  -6   2   3         34.55         38.43         3.80 o                         
  -5   2   3        317.14        304.30         9.46 o                         
  -4   2   3          0.56          4.32         0.82 o                         
  -3   2   3         51.38         44.53         2.30 o                         
  -2   2   3       2759.90       2666.82        23.94 o                         
  -1   2   3        179.88        174.47         2.98 o                         
   0   2   3        190.72        225.12         2.72 o                         
   1   2   3       1209.53       1241.20         9.90 o                         
   2   2   3       3751.18       3725.09        33.66 o                         
   3   2   3        822.03        842.11        18.60 o                         
   4   2   3       1127.16       1202.75        18.71 o                         
   5   2   3       1115.67       1249.96        19.56 o                         
   6   2   3       2545.90       2565.35        29.31 o                         
   7   2   3          1.12          1.79         1.62 o                         
   8   2   3        155.05        142.05         7.73 o                         
   9   2   3         67.52         56.31         5.36 o                         
  10   2   3        461.34        453.62        16.84 o                         
  11   2   3          1.31         -1.30         3.45 o                         
  -9   3   3         47.71         58.25        10.95 o                         
  -8   3   3         97.81         92.98         8.03 o                         
  -7   3   3         22.07         27.75         5.10 o                         
  -6   3   3        381.58        372.38        11.56 o                         
  -5   3   3        861.90        847.78        16.85 o                         
  -4   3   3       1074.99       1047.25        16.02 o                         
  -3   3   3        227.45        223.85         5.76 o                         
  -2   3   3        177.51        169.45         4.27 o                         
  -1   3   3       3604.49       3743.28        21.70 o                         
   0   3   3        421.52        421.35         4.18 o                         
   1   3   3       9858.13      10195.55        52.97 o                         
   2   3   3        647.34        625.56         8.50 o                         
   3   3   3          7.97         11.01         1.67 o                         
   4   3   3         72.28         71.88         4.04 o                         
   5   3   3       3952.82       4096.56        42.50 o                         
   6   3   3       1370.54       1357.13        26.56 o                         
   7   3   3        186.38        168.11         8.88 o                         
   8   3   3        387.99        385.52        12.92 o                         
   9   3   3        590.03        602.76        17.77 o                         
  10   3   3        300.05        293.71        13.12 o                         
  11   3   3          5.11          8.44         3.42 o                         
  12   3   3          0.13          2.97         4.19 o                         
  -8   4   3         24.56         15.57         7.19 o                         
  -7   4   3          1.10          4.50         2.67 o                         
  -6   4   3        313.25        301.65        10.59 o                         
  -5   4   3        382.60        371.97        10.97 o                         
  -4   4   3         46.41         63.35         4.44 o                         
  -3   4   3        123.84        116.23         3.98 o                         
  -2   4   3        547.58        528.07         6.13 o                         
  -1   4   3         26.53         32.91         1.53 o                         
   0   4   3         34.34         52.16         1.60 o                         
   1   4   3        459.86        468.16         5.00 o                         
   2   4   3       5584.25       5453.91        40.39 o                         
   3   4   3         11.10         16.96         1.80 o                         
   4   4   3       2330.45       2409.97        29.59 o                         
   5   4   3        183.96        195.26         7.93 o                         
   6   4   3        494.02        476.46        13.93 o                         
   7   4   3         48.29         51.59         4.93 o                         
   8   4   3        111.09        103.15         7.53 o                         
   9   4   3        520.92        479.36        15.77 o                         
  10   4   3        137.16        144.86         9.21 o                         
  11   4   3        194.00        184.64        11.12 o                         
  12   4   3          4.28          5.43         5.55 o                         
  -8   5   3          4.38          7.53         5.77 o                         
  -7   5   3          0.50          7.10         6.18 o                         
  -6   5   3        173.40        166.72         9.49 o                         
  -5   5   3        630.08        668.43        15.49 o                         
  -4   5   3         89.90         85.13         5.95 o                         
  -3   5   3          2.82          3.78         0.91 o                         
  -2   5   3        399.58        417.98         7.18 o                         
  -1   5   3         33.81         27.37         1.94 o                         
   0   5   3         73.26         65.53         2.26 o                         
   1   5   3        328.93        316.58         4.34 o                         
   2   5   3        197.24        186.21         4.52 o                         
   3   5   3         28.81         38.89         2.63 o                         
   4   5   3        977.58        910.99        12.98 o                         
   5   5   3       1289.40       1179.37        35.69 o                         
   6   5   3       1065.15       1073.11        22.70 o                         
   7   5   3        158.83        149.78         8.35 o                         
   8   5   3        375.04        392.93        15.23 o                         
   9   5   3        211.93        247.21        12.99 o                         
  10   5   3        860.20        816.38        22.56 o                         
  11   5   3         98.48         94.42         8.07 o                         
  12   5   3          3.07          0.13         4.48 o                         
  -7   6   3         21.54         23.07         7.68 o                         
  -6   6   3        389.97        405.31        15.25 o                         
  -5   6   3          1.42          3.94         1.67 o                         
  -4   6   3          0.02          1.78         1.57 o                         
  -3   6   3        111.97        117.76         5.30 o                         
  -2   6   3       2236.84       2206.35        24.83 o                         
  -1   6   3         30.55         30.72         1.97 o                         
   0   6   3         30.43         32.91         1.95 o                         
   1   6   3         27.27         27.97         1.33 o                         
   2   6   3        958.95        919.17        10.87 o                         
   3   6   3          2.57          8.99         1.56 o                         
   4   6   3         22.59         40.77         3.36 o                         
   5   6   3        268.27        276.62         8.62 o                         
   6   6   3       1773.84       1777.35        55.02 o                         
   7   6   3        310.34        295.32        14.77 o                         
   8   6   3          2.04          4.68         3.96 o                         
   9   6   3        968.96        948.47        26.85 o                         
  10   6   3         65.30         57.98         7.10 o                         
  11   6   3        106.15        124.85         9.32 o                         
  12   6   3         11.74         10.80         5.51 o                         
  -7   7   3          5.39         -6.67         6.74 o                         
  -6   7   3        289.18        300.83        17.24 o                         
  -5   7   3         12.61         14.41         4.29 o                         
  -4   7   3          2.82          3.27         2.04 o                         
  -3   7   3        135.84        136.60         6.43 o                         
  -2   7   3        576.70        564.17        18.29 o                         
  -1   7   3        255.28        238.70         6.06 o                         
   0   7   3        220.39        218.09         5.84 o                         
   1   7   3        357.24        351.52         5.60 o                         
   2   7   3        367.39        421.09         6.83 o                         
   3   7   3        314.52        319.58         8.81 o                         
   4   7   3       1184.56       1148.09        38.38 o                         
   5   7   3       1206.44       1210.85        41.55 o                         
   6   7   3       1335.18       1289.30        49.21 o                         
   7   7   3         71.26         69.44         5.48 o                         
   8   7   3          4.57          3.84         2.33 o                         
   9   7   3        449.34        458.30        18.34 o                         
  10   7   3         11.56         22.23         4.79 o                         
  11   7   3        249.76        261.98        25.76 o                         
  -5   8   3          6.36          7.16         6.09 o                         
  -4   8   3          8.05         16.74         7.02 o                         
  -3   8   3         55.34         48.83         4.17 o                         
  -2   8   3        525.38        509.69        13.33 o                         
  -1   8   3         79.33         82.53         4.43 o                         
   0   8   3         82.43         80.14         3.77 o                         
   1   8   3         33.29         36.54         1.91 o                         
   2   8   3        818.34        809.90        13.47 o                         
   3   8   3          5.03          7.89         1.41 o                         
   4   8   3          3.02          4.52         1.33 o                         
   5   8   3         40.20         42.49         3.29 o                         
   6   8   3         12.27         16.66         5.26 o                         
   7   8   3       2612.64       2565.33        74.27 o                         
   8   8   3         71.24         78.49        12.59 o                         
   9   8   3       1091.49       1069.40        48.24 o                         
  10   8   3         50.74         39.51        10.12 o                         
  11   8   3        217.83        224.08        23.73 o                         
  -4   9   3          4.68          8.47         5.10 o                         
  -3   9   3         28.57         23.65         7.34 o                         
  -2   9   3         98.00        105.56         8.80 o                         
  -1   9   3         59.50         65.31         5.63 o                         
   0   9   3        424.57        433.53        18.72 o                         
   1   9   3        599.21        581.37        14.73 o                         
   2   9   3        996.68       1009.81        19.87 o                         
   3   9   3         55.75         64.53         3.62 o                         
   4   9   3        165.22        158.00         6.43 o                         
   5   9   3        205.96        206.41        10.62 o                         
   6   9   3        643.08        658.40        20.52 o                         
   7   9   3         29.67         21.37         4.96 o                         
   8   9   3          4.07          3.04         4.67 o                         
   9   9   3        409.23        385.01        28.84 o                         
  10   9   3        444.28        526.21        35.55 o                         
  -1  10   3         52.45         53.96         6.45 o                         
   0  10   3          6.31          6.28         3.17 o                         
   1  10   3        236.08        263.85        10.06 o                         
   2  10   3        143.10        130.65         9.70 o                         
   3  10   3        638.59        668.57        22.47 o                         
   4  10   3        252.19        285.12        22.01 o                         
   5  10   3       1450.43       1552.03        55.50 o                         
   6  10   3        116.31        100.99        13.68 o                         
   7  10   3         82.99         76.04        12.49 o                         
   8  10   3          0.09         -2.51         3.67 o                         
   9  10   3        304.54        300.88        25.98 o                         
  10  10   3          5.26          5.60         5.20 o                         
   0  11   3        271.18        251.38        20.62 o                         
   1  11   3        254.53        262.20        23.58 o                         
   2  11   3        307.45        290.87        23.58 o                         
   3  11   3         39.23         50.69        11.53 o                         
   4  11   3         95.23         87.21         8.55 o                         
   5  11   3        215.90        218.55        13.36 o                         
   6  11   3         90.16        103.44        14.48 o                         
   7  11   3         92.11         92.22        14.28 o                         
   8  11   3          4.33          3.94         3.74 o                         
   9  11   3         70.31         51.53        12.32 o                         
   2  12   3          1.15          2.81         4.72 o                         
   3  12   3        213.52        220.88        14.14 o                         
   4  12   3         24.65         33.27         5.74 o                         
   5  12   3        244.37        245.95        14.98 o                         
   6  12   3         32.81         23.04         9.08 o                         
   7  12   3        382.94        381.25        29.86 o                         
   8  12   3         33.13         42.22        10.77 o                         
   3  13   3          1.21         10.96         7.92 o                         
   4  13   3         19.76         20.79         8.11 o                         
   6  13   3        113.78        120.28        15.25 o                         
  -3 -11   4          1.19         10.59         6.00 o                         
  -2 -11   4         15.99         11.42         6.21 o                         
  -1 -11   4        587.58        646.44        38.61 o                         
   0 -11   4         25.56         24.92         8.40 o                         
  -5 -10   4        419.18        390.80        29.95 o                         
  -4 -10   4        698.13        682.92        39.18 o                         
  -3 -10   4          5.32          3.28         4.86 o                         
  -2 -10   4        329.11        287.67        14.64 o                         
  -1 -10   4        288.43        308.46        24.94 o                         
   0 -10   4         21.02         27.12         8.24 o                         
   1 -10   4        138.24        186.95        19.76 o                         
   2 -10   4        388.15        393.39        28.71 o                         
   3 -10   4        468.43        483.80        32.75 o                         
  -7  -9   4         30.15         32.68         9.91 o                         
  -6  -9   4          3.58          1.81         4.06 o                         
  -5  -9   4        921.88        970.28        46.20 o                         
  -4  -9   4        171.15        146.92        16.98 o                         
  -3  -9   4         13.11         11.20         5.18 o                         
  -2  -9   4        523.74        492.84        18.96 o                         
  -1  -9   4       1236.32       1208.87        31.42 o                         
   0  -9   4         61.99         71.74         6.38 o                         
   1  -9   4        112.89        110.40        14.26 o                         
   2  -9   4        226.51        216.41        20.49 o                         
   3  -9   4        231.12        225.43        21.23 o                         
   4  -9   4          3.24          1.31         5.06 o                         
   5  -9   4          0.79          7.36         9.85 o                         
   6  -9   4        268.29        263.21        19.14 o                         
  -7  -8   4        130.20        130.14        16.98 o                         
  -6  -8   4         69.07         76.91        12.91 o                         
  -5  -8   4        338.99        361.81        26.00 o                         
  -4  -8   4        347.64        311.39        23.50 o                         
  -3  -8   4         27.86         24.42         6.61 o                         
  -2  -8   4        669.54        680.95        21.90 o                         
  -1  -8   4        402.70        464.68        16.98 o                         
   0  -8   4         22.77         25.63         3.37 o                         
   1  -8   4        156.50        156.19         8.53 o                         
   2  -8   4         81.53         93.07        12.42 o                         
   3  -8   4        718.38        692.61        35.58 o                         
   4  -8   4         16.31         16.08         5.71 o                         
   5  -8   4         29.21         21.69         5.36 o                         
   6  -8   4        305.43        283.33        17.47 o                         
   7  -8   4         55.55         62.21        10.17 o                         
  -8  -7   4        119.85        106.80        16.40 o                         
  -7  -7   4         30.94         27.62         8.54 o                         
  -6  -7   4         37.29         33.85         7.88 o                         
  -5  -7   4       1055.52       1155.46        46.13 o                         
  -4  -7   4         42.58         38.85         2.84 o                         
  -3  -7   4          1.19          2.48         1.15 o                         
  -2  -7   4         17.75         16.32         2.04 o                         
  -1  -7   4       2256.47       2208.78        41.75 o                         
   0  -7   4         17.58         14.65         4.62 o                         
   1  -7   4        667.73        623.98        17.84 o                         
   2  -7   4        177.53        175.86        19.87 o                         
   3  -7   4        864.11        867.37        28.40 o                         
   4  -7   4        381.95        386.24        17.81 o                         
   5  -7   4          5.39          6.66         3.70 o                         
   6  -7   4        313.43        291.85        16.96 o                         
   7  -7   4         30.63         32.50         5.67 o                         
   8  -7   4        151.93        153.23        15.59 o                         
  -8  -6   4        268.98        245.97        24.54 o                         
  -7  -6   4        181.81        176.01        20.10 o                         
  -6  -6   4        647.18        707.99        19.19 o                         
  -5  -6   4       2493.06       2549.94        42.76 o                         
  -4  -6   4          5.46          2.71         1.89 o                         
  -3  -6   4        507.80        488.05        11.06 o                         
  -2  -6   4        889.36        874.39        20.16 o                         
  -1  -6   4       2232.24       2283.01        44.04 o                         
   0  -6   4          6.10          5.92         2.11 o                         
   1  -6   4        548.91        562.29        28.75 o                         
   2  -6   4        972.35        938.47        37.89 o                         
   3  -6   4        919.45        922.04        25.96 o                         
   4  -6   4        202.78        202.24         8.42 o                         
   5  -6   4         36.91         44.74         6.20 o                         
   6  -6   4         84.18        116.85        14.18 o                         
   7  -6   4        373.66        369.13        26.12 o                         
   8  -6   4        285.15        284.62        24.69 o                         
  -9  -5   4        396.11        420.30        33.28 o                         
  -8  -5   4          3.59         -2.93         4.27 o                         
  -7  -5   4         71.89         76.58        16.47 o                         
  -6  -5   4        442.23        436.26        15.11 o                         
  -5  -5   4       1626.60       1671.53        50.89 o                         
  -4  -5   4          7.10         13.90         2.60 o                         
  -3  -5   4        150.83        151.87         6.06 o                         
  -2  -5   4        463.85        475.70        14.20 o                         
  -1  -5   4       1182.96       1201.68        19.61 o                         
   0  -5   4       1240.11       1216.67        38.24 o                         
   1  -5   4         77.17         61.60         3.45 o                         
   2  -5   4       1316.24       1339.88        20.01 o                         
   3  -5   4        320.11        309.11        10.39 o                         
   4  -5   4        218.05        194.89         9.18 o                         
   5  -5   4        235.13        231.59        14.08 o                         
   6  -5   4        507.53        500.95        27.92 o                         
   7  -5   4        234.22        210.83        14.44 o                         
   8  -5   4        531.78        575.87        19.19 o                         
   9  -5   4         26.56         19.91         4.48 o                         
  -9  -4   4        326.39        323.23        20.34 o                         
  -8  -4   4        230.52        236.20        22.71 o                         
  -7  -4   4        112.25        110.31         8.33 o                         
  -6  -4   4         32.96         32.97         4.42 o                         
  -5  -4   4         24.67         31.67         3.93 o                         
  -4  -4   4         17.28         36.11         6.28 o                         
  -3  -4   4        836.80        817.83        18.88 o                         
  -2  -4   4       1200.12       1117.05        32.45 o                         
  -1  -4   4       3463.62       3579.19        37.26 o                         
   0  -4   4        155.76        149.49         5.21 o                         
   1  -4   4       1482.17       1433.34        24.73 o                         
   2  -4   4        437.30        417.81         7.69 o                         
   3  -4   4       1979.19       2040.07        34.96 o                         
   4  -4   4        907.95        897.56        34.95 o                         
   5  -4   4        172.26        168.29         8.70 o                         
   6  -4   4        573.90        551.02        14.55 o                         
   7  -4   4          4.19          9.55         3.37 o                         
   8  -4   4        819.23        833.96        17.80 o                         
   9  -4   4          4.48          1.95         2.61 o                         
  -9  -3   4        670.82        684.70        32.20 o                         
  -8  -3   4        203.05        222.62        11.23 o                         
  -7  -3   4          7.12         17.08         4.21 o                         
  -6  -3   4        827.13        854.62        35.25 o                         
  -5  -3   4        524.38        541.14        17.29 o                         
  -4  -3   4        455.20        432.80        11.38 o                         
  -3  -3   4        622.33        706.68        14.28 o                         
  -2  -3   4       2600.31       2721.05        43.68 o                         
  -1  -3   4       1644.76       1675.43        20.91 o                         
   0  -3   4       2579.70       2555.62        24.03 o                         
   1  -3   4        313.95        275.45         4.98 o                         
   2  -3   4        569.91        559.61         9.39 o                         
   3  -3   4        907.22        975.09        11.87 o                         
   4  -3   4       1601.78       1492.27        23.64 o                         
   5  -3   4         16.66         12.86         2.06 o                         
   6  -3   4       1969.48       1866.21        38.33 o                         
   7  -3   4         20.80         17.75         2.95 o                         
   8  -3   4        209.58        232.69         8.78 o                         
   9  -3   4         37.64         45.08         4.18 o                         
  10  -3   4         39.51         54.39         6.27 o                         
  -9  -2   4        526.27        513.09        24.82 o                         
  -8  -2   4        241.87        221.97        11.34 o                         
  -7  -2   4        552.77        574.12        19.98 o                         
  -6  -2   4        272.45        268.88        11.00 o                         
  -5  -2   4        590.75        576.42        44.86 o                         
  -4  -2   4         30.61         30.84         3.13 o                         
  -3  -2   4       2701.80       2755.75        34.73 o                         
  -2  -2   4        625.42        667.17        13.15 o                         
  -1  -2   4       5375.30       5481.11        45.38 o                         
   0  -2   4        926.18        915.03        10.56 o                         
   1  -2   4        146.86        175.30         3.55 o                         
   2  -2   4       1723.59       1774.65        17.50 o                         
   3  -2   4         81.67         62.32         3.67 o                         
   4  -2   4       1795.26       1764.71        20.05 o                         
   5  -2   4       1483.32       1640.07        26.64 o                         
   6  -2   4        451.78        433.76        17.97 o                         
   7  -2   4          3.56          4.73         2.73 o                         
   8  -2   4        799.26        841.16        17.20 o                         
   9  -2   4         10.59         14.89         3.86 o                         
  10  -2   4          6.91          9.43         3.01 o                         
  -9  -1   4        163.76        172.67        14.08 o                         
  -8  -1   4         94.80         89.58         7.29 o                         
  -7  -1   4        413.74        385.99        14.18 o                         
  -6  -1   4        412.94        436.33        14.25 o                         
  -5  -1   4        847.96        872.29        16.52 o                         
  -4  -1   4        525.83        463.38        12.81 o                         
  -3  -1   4        949.03        956.98        22.29 o                         
  -2  -1   4         44.10         41.04         2.67 o                         
  -1  -1   4         41.15         43.02         2.54 o                         
   0  -1   4       1663.17       1637.31        19.39 o                         
   1  -1   4        646.03        605.50         6.83 o                         
   2  -1   4       6116.93       6224.10        40.97 o                         
   3  -1   4         35.16         33.32         1.87 o                         
   4  -1   4       7937.18       8430.78        74.59 o                         
   5  -1   4       1636.85       1634.81        22.34 o                         
   6  -1   4        106.89        104.39         5.80 o                         
   7  -1   4        636.91        658.53        16.43 o                         
   8  -1   4        449.93        450.86        12.04 o                         
   9  -1   4          3.99          7.44         2.82 o                         
  10  -1   4          6.39          7.46         3.24 o                         
  11  -1   4        203.81        223.30        12.39 o                         
  -9   0   4         27.01         34.94         6.67 o                         
  -8   0   4          1.89          3.97         2.72 o                         
  -7   0   4        798.56        768.27        20.56 o                         
  -6   0   4        206.34        212.21         9.79 o                         
  -5   0   4       1552.37       1442.74        22.27 o                         
  -4   0   4       1372.71       1401.67        20.50 o                         
  -3   0   4       1872.66       1842.07        25.57 o                         
  -2   0   4        634.48        654.98        10.11 o                         
  -1   0   4        752.49        751.44         9.57 o                         
   0   0   4        185.16        155.02         4.37 o                         
   1   0   4        136.92        131.70         3.52 o                         
   2   0   4         60.26         64.69         2.61 o                         
   3   0   4       5274.63       5464.37        43.30 o                         
   4   0   4       9347.98       9487.89        81.82 o                         
   5   0   4         23.35         14.09         1.59 o                         
   6   0   4         27.58         24.74         3.69 o                         
   7   0   4        213.52        222.42         9.15 o                         
   8   0   4       1941.72       2008.52        29.65 o                         
   9   0   4        178.14        172.21         9.29 o                         
  10   0   4        126.53        119.05         9.44 o                         
  11   0   4        126.02        114.84         8.85 o                         
  -9   1   4         63.29         55.04        11.08 o                         
  -8   1   4         48.71         54.89         5.97 o                         
  -7   1   4        358.80        380.51        12.55 o                         
  -6   1   4        382.33        388.59        11.90 o                         
  -5   1   4        623.95        615.07        13.47 o                         
  -4   1   4       1781.84       1689.64        27.32 o                         
  -3   1   4        826.82        777.87        13.02 o                         
  -2   1   4        722.33        699.57         8.33 o                         
  -1   1   4       1518.30       1572.38        13.73 o                         
   0   1   4         51.25         33.08         1.58 o                         
   1   1   4        350.00        343.94         4.90 o                         
   2   1   4        250.43        235.29         5.24 o                         
   3   1   4        908.42        910.75        12.98 o                         
   4   1   4       3663.83       3850.31        37.58 o                         
   5   1   4         59.18         38.30         2.77 o                         
   6   1   4        175.52        158.77         7.03 o                         
   7   1   4        531.76        522.78        14.99 o                         
   8   1   4       3648.70       3493.63        48.16 o                         
   9   1   4        162.81        158.50        12.44 o                         
  10   1   4          0.43          2.96         4.68 o                         
  11   1   4        748.80        771.15        22.90 o                         
  -9   2   4        142.21        160.40        17.95 o                         
  -8   2   4          2.63          1.44         2.37 o                         
  -7   2   4        339.72        346.74        12.10 o                         
  -6   2   4         76.65         72.94         5.53 o                         
  -5   2   4        655.71        648.14        14.70 o                         
  -4   2   4         15.18         17.79         2.31 o                         
  -3   2   4        759.09        725.84        15.33 o                         
  -2   2   4          3.90          4.04         1.00 o                         
  -1   2   4       1325.53       1265.67        10.10 o                         
   0   2   4       2823.49       2784.91        17.74 o                         
   1   2   4       1495.50       1540.62        13.62 o                         
   2   2   4        171.36        203.64         3.06 o                         
   3   2   4         60.34         70.97         2.83 o                         
   4   2   4       7166.46       7171.11        73.52 o                         
   5   2   4        200.27        209.15         6.40 o                         
   6   2   4        557.70        538.76        11.89 o                         
   7   2   4       1200.91       1211.43        29.21 o                         
   8   2   4       1904.45       1936.35        32.05 o                         
   9   2   4        168.44        159.95         9.30 o                         
  10   2   4        120.09        109.67         9.47 o                         
  11   2   4        580.66        528.92        18.69 o                         
  -8   3   4        136.21        156.88        15.31 o                         
  -7   3   4        278.59        278.38        10.92 o                         
  -6   3   4        120.07        122.40         6.81 o                         
  -5   3   4         47.92         48.32         4.11 o                         
  -4   3   4        289.87        275.13         8.72 o                         
  -3   3   4        936.75        905.57        13.63 o                         
  -2   3   4        422.85        423.16         6.80 o                         
  -1   3   4        127.42        140.33         2.62 o                         
   0   3   4      11038.69      11119.69        53.38 o                         
   1   3   4       4145.04       4137.62        25.60 o                         
   2   3   4        120.27        133.17         3.23 o                         
   3   3   4       1610.87       1652.16        19.07 o                         
   4   3   4       1270.17       1311.10        20.08 o                         
   5   3   4         69.73         67.89         4.33 o                         
   6   3   4         88.06         82.83         6.41 o                         
   7   3   4       1564.84       1576.18        26.18 o                         
   8   3   4       1538.46       1503.04        27.21 o                         
   9   3   4         11.73         18.85         3.17 o                         
  10   3   4        146.79        143.01         9.00 o                         
  11   3   4        250.82        260.22        12.91 o                         
  12   3   4        211.08        206.05        14.94 o                         
  -7   4   4        230.91        219.12         9.94 o                         
  -6   4   4         77.12         83.64         6.38 o                         
  -5   4   4        210.79        196.76         7.03 o                         
  -4   4   4        538.64        541.12        12.26 o                         
  -3   4   4         38.98         39.06         2.47 o                         
  -2   4   4         27.78         33.81         2.08 o                         
  -1   4   4        599.95        600.05         7.89 o                         
   0   4   4      10484.80      10440.95        56.24 o                         
   1   4   4         36.25         45.75         1.44 o                         
   2   4   4         97.56         92.32         2.86 o                         
   3   4   4         16.78         16.69         1.65 o                         
   4   4   4       5194.82       5081.49        56.36 o                         
   5   4   4       1321.78       1400.27        27.87 o                         
   6   4   4        742.07        753.30        17.60 o                         
   7   4   4        738.67        752.00        19.26 o                         
   8   4   4        954.51        955.99        24.23 o                         
   9   4   4         19.54         17.26         3.00 o                         
  10   4   4        107.37         88.30         6.95 o                         
  11   4   4        703.79        683.71        21.37 o                         
  12   4   4        273.50        263.85        16.69 o                         
  -7   5   4         14.98         17.29         7.22 o                         
  -6   5   4         55.61         64.03         5.19 o                         
  -5   5   4          3.61          4.04         1.78 o                         
  -4   5   4        554.41        547.50        11.27 o                         
  -3   5   4        439.74        466.33         8.07 o                         
  -2   5   4        194.66        188.21         5.28 o                         
  -1   5   4        479.69        514.90         7.48 o                         
   0   5   4       1754.75       1745.79        15.01 o                         
   1   5   4         80.90         85.36         2.12 o                         
   2   5   4        209.52        229.93         3.99 o                         
   3   5   4        515.67        466.51         8.72 o                         
   4   5   4       3088.00       3205.14        49.31 o                         
   5   5   4        440.25        448.27         9.93 o                         
   6   5   4        139.13        127.26         7.78 o                         
   7   5   4       1465.05       1456.67        30.28 o                         
   8   5   4        643.93        636.00        19.07 o                         
   9   5   4         44.20         24.83         5.11 o                         
  10   5   4          2.45         -0.72         2.26 o                         
  11   5   4       1006.47       1008.67        26.40 o                         
  12   5   4        274.66        249.33        16.42 o                         
  -6   6   4          0.29          2.25         3.10 o                         
  -5   6   4         33.86         45.47         5.24 o                         
  -4   6   4        600.01        590.79        12.45 o                         
  -3   6   4         41.84         38.72         3.37 o                         
  -2   6   4          5.99          7.57         1.56 o                         
  -1   6   4         23.21         19.03         2.17 o                         
   0   6   4       2461.78       2434.46        25.32 o                         
   1   6   4         54.49         60.41         2.13 o                         
   2   6   4        114.75        111.99         3.18 o                         
   3   6   4        388.44        410.44         7.75 o                         
   4   6   4       2364.43       2272.66        34.84 o                         
   5   6   4        125.68        121.12         6.00 o                         
   6   6   4          6.06          7.03         1.70 o                         
   7   6   4        470.66        474.83        14.60 o                         
   8   6   4        324.33        324.57        13.16 o                         
   9   6   4        233.75        263.68        12.78 o                         
  10   6   4          4.46          7.16         3.16 o                         
  11   6   4       1032.33       1046.19        26.92 o                         
  12   6   4         84.32         73.01        11.70 o                         
  -6   7   4         28.75         21.05         7.49 o                         
  -5   7   4          0.55          4.03         2.53 o                         
  -4   7   4        447.52        411.30        14.56 o                         
  -3   7   4        165.01        157.64         6.96 o                         
  -2   7   4         63.22         60.23         4.81 o                         
  -1   7   4        562.51        574.57        17.27 o                         
   0   7   4        506.58        482.84        12.35 o                         
   1   7   4         62.99         61.36         2.53 o                         
   2   7   4          9.15          6.89         1.05 o                         
   3   7   4        368.40        326.03         7.74 o                         
   4   7   4        771.04        749.72        20.14 o                         
   5   7   4         63.42         70.22         6.02 o                         
   6   7   4        672.17        636.89        16.87 o                         
   7   7   4       1471.83       1473.26        51.79 o                         
   8   7   4        351.84        357.31        13.68 o                         
   9   7   4         15.54         13.74         3.39 o                         
  10   7   4        109.27        118.37         9.24 o                         
  11   7   4        516.80        513.89        27.88 o                         
  -5   8   4          0.64          4.73         5.06 o                         
  -4   8   4        301.62        325.42        22.55 o                         
  -3   8   4          3.13          0.88         2.62 o                         
  -2   8   4          1.68          0.49         2.39 o                         
  -1   8   4        105.66         94.97         9.11 o                         
   0   8   4       1009.40        993.39        20.79 o                         
   1   8   4          3.28          1.72         1.27 o                         
   2   8   4          8.14         17.04         2.67 o                         
   3   8   4         26.46         32.74         2.38 o                         
   4   8   4        786.26        791.51        14.49 o                         
   5   8   4        257.09        249.70        13.04 o                         
   6   8   4        114.63        106.02         6.80 o                         
   7   8   4        993.71        948.57        39.50 o                         
   8   8   4         53.93         52.87         9.60 o                         
   9   8   4        352.73        340.79        25.72 o                         
  10   8   4         20.30         21.71         8.08 o                         
  11   8   4        427.12        381.86        30.14 o                         
  -4   9   4         76.63         74.85        13.50 o                         
  -3   9   4          0.64          1.22         2.72 o                         
  -2   9   4         13.92         15.91         4.02 o                         
  -1   9   4         58.79         78.79         7.33 o                         
   0   9   4        254.93        261.51        10.32 o                         
   1   9   4         20.36         17.43         2.72 o                         
   2   9   4        478.13        462.31        13.16 o                         
   3   9   4       1125.85       1082.64        18.01 o                         
   4   9   4        533.29        544.10        11.85 o                         
   5   9   4         35.65         35.73         4.88 o                         
   6   9   4         80.60         87.54         8.59 o                         
   7   9   4        354.09        341.95        15.23 o                         
   8   9   4        241.01        262.56        21.96 o                         
   9   9   4         12.84         25.49         8.09 o                         
  10   9   4         66.71         55.04        11.16 o                         
  11   9   4        151.67        161.92        20.02 o                         
  -1  10   4         49.93         56.34         7.46 o                         
   0  10   4        211.06        220.46        12.05 o                         
   1  10   4        121.42        136.47         7.50 o                         
   2  10   4          0.78          5.67         3.18 o                         
   3  10   4        430.16        429.87        18.00 o                         
   4  10   4        177.32        189.94        12.04 o                         
   5  10   4        323.21        326.59        12.09 o                         
   6  10   4         22.56         33.16         4.98 o                         
   7  10   4        471.77        489.44        16.06 o                         
   8  10   4         87.63         83.28         8.07 o                         
   9  10   4         17.72         26.10         8.34 o                         
  10  10   4         26.58         34.21         9.60 o                         
   1  11   4         36.23         48.26         9.50 o                         
   2  11   4        126.24        143.98        10.93 o                         
   3  11   4        187.88        189.78        12.41 o                         
   4  11   4        313.70        322.55        16.41 o                         
   5  11   4          7.33         17.54         4.23 o                         
   6  11   4         19.06         21.87         7.09 o                         
   7  11   4        127.41        111.93        15.60 o                         
   8  11   4         64.35         44.85         9.90 o                         
   9  11   4        228.83        234.98        23.42 o                         
  10  11   4         41.65         57.25        12.45 o                         
   3  12   4         93.53        112.96        14.18 o                         
   4  12   4         44.51         51.02         6.82 o                         
   5  12   4        198.31        216.16        14.34 o                         
   6  12   4         33.86         35.04         6.37 o                         
   7  12   4        301.19        290.87        26.45 o                         
  -5 -11   5          0.59         -1.26         5.12 o                         
  -4 -10   5          7.03          9.59         4.62 o                         
  -3 -10   5        424.75        472.10        20.88 o                         
  -2 -10   5        658.37        631.35        23.29 o                         
  -1 -10   5          0.01          3.72         4.49 o                         
   0 -10   5        129.60        138.28        17.10 o                         
   1 -10   5        226.91        235.53        22.37 o                         
   2 -10   5          6.41         12.31         6.45 o                         
  -6  -9   5         26.51         16.68         7.31 o                         
  -5  -9   5         45.79         56.40        11.42 o                         
  -4  -9   5          4.63         16.67         7.75 o                         
  -3  -9   5       1320.22       1285.40        61.28 o                         
  -2  -9   5          3.74          1.60         2.58 o                         
  -1  -9   5         67.12         59.94         6.59 o                         
   0  -9   5          3.49          0.03         2.27 o                         
   1  -9   5       1601.79       1570.42        58.76 o                         
   2  -9   5        115.79        147.88        17.21 o                         
   3  -9   5          2.56          9.79         7.58 o                         
   4  -9   5          1.07          8.64         7.22 o                         
  -7  -8   5        232.96        219.71        22.11 o                         
  -6  -8   5        416.97        466.83        31.42 o                         
  -5  -8   5         14.97         14.29         6.24 o                         
  -4  -8   5         18.79          7.50         5.48 o                         
  -3  -8   5        345.92        355.61        16.80 o                         
  -2  -8   5        107.43        137.45         9.96 o                         
  -1  -8   5         25.73         23.97         4.82 o                         
   0  -8   5         26.10         26.31         4.09 o                         
   1  -8   5       1314.73       1289.73        39.66 o                         
   2  -8   5        623.96        561.86        31.90 o                         
   3  -8   5         13.21         29.88         8.38 o                         
   4  -8   5        313.07        303.31        24.41 o                         
   5  -8   5        101.25        102.31        10.13 o                         
   6  -8   5          8.01          6.17         7.20 o                         
  -7  -7   5       1299.26       1405.96        57.27 o                         
  -6  -7   5        102.88         91.41        13.62 o                         
  -5  -7   5         50.68         56.32        10.33 o                         
  -4  -7   5         75.21        103.12        12.75 o                         
  -3  -7   5       1167.65       1152.49        30.59 o                         
  -2  -7   5        201.72        195.90        11.45 o                         
  -1  -7   5         71.38         72.92         9.04 o                         
   0  -7   5          2.28          1.62         1.13 o                         
   1  -7   5       1927.80       1873.11        58.38 o                         
   2  -7   5         60.30         49.66         3.72 o                         
   3  -7   5        213.32        211.11         9.06 o                         
   4  -7   5         29.06         30.11         7.63 o                         
   5  -7   5         91.98         94.60        10.72 o                         
   6  -7   5         99.46         92.21        15.55 o                         
   7  -7   5         38.55         51.71         8.12 o                         
  -8  -6   5         17.11         24.76         9.12 o                         
  -7  -6   5        313.33        322.15        27.58 o                         
  -6  -6   5        939.31        982.04        31.09 o                         
  -5  -6   5         97.70        103.05         6.99 o                         
  -4  -6   5         35.17         36.53         4.44 o                         
  -3  -6   5        936.23        904.92        17.62 o                         
  -2  -6   5        163.24        165.51         7.31 o                         
  -1  -6   5        307.62        290.86         9.12 o                         
   0  -6   5        612.61        586.93        12.95 o                         
   1  -6   5          6.68          4.67         3.88 o                         
   2  -6   5          4.84          4.27         1.52 o                         
   3  -6   5       2778.41       2750.50        52.43 o                         
   4  -6   5        352.00        323.04        16.31 o                         
   5  -6   5        338.05        353.99        16.97 o                         
   6  -6   5        494.42        427.03        27.16 o                         
   7  -6   5        260.32        256.23        21.94 o                         
   8  -6   5        183.82        195.96        20.34 o                         
  -8  -5   5          0.36          5.33         5.83 o                         
  -7  -5   5        927.87        971.76        27.17 o                         
  -6  -5   5         18.82         14.67         3.87 o                         
  -5  -5   5        201.11        208.40        10.29 o                         
  -4  -5   5        310.21        279.20        11.44 o                         
  -3  -5   5       2450.49       2377.72        41.35 o                         
  -2  -5   5       1311.21       1275.86        24.16 o                         
  -1  -5   5        119.89        126.19         5.98 o                         
   0  -5   5         64.12         66.02         5.35 o                         
   1  -5   5        125.15        109.29         6.03 o                         
   2  -5   5       2762.81       2847.40        36.47 o                         
   3  -5   5        162.76        163.60         7.67 o                         
   4  -5   5       1045.39       1034.28        21.05 o                         
   5  -5   5        362.52        358.56        24.21 o                         
   6  -5   5        530.19        521.71        28.18 o                         
   7  -5   5        412.41        381.24        25.41 o                         
   8  -5   5        380.62        397.50        24.58 o                         
   9  -5   5         53.74         49.44         7.00 o                         
  -8  -4   5         37.94         46.85         5.48 o                         
  -7  -4   5        385.88        393.25        16.84 o                         
  -6  -4   5        488.54        499.91        27.86 o                         
  -5  -4   5        173.72        178.95         9.52 o                         
  -4  -4   5        204.62        201.81         9.70 o                         
  -3  -4   5        632.22        630.40        29.00 o                         
  -2  -4   5        387.23        412.71        11.74 o                         
  -1  -4   5       1147.19       1052.25        16.51 o                         
   0  -4   5        805.44        758.51        15.19 o                         
   1  -4   5       2014.50       2008.04        20.88 o                         
   2  -4   5        235.77        245.07         6.22 o                         
   3  -4   5        681.96        657.78        12.57 o                         
   4  -4   5       1495.93       1502.17        30.27 o                         
   5  -4   5       1026.70        995.75        15.87 o                         
   6  -4   5         41.53         38.84         7.59 o                         
   7  -4   5        130.97        135.15        14.25 o                         
   8  -4   5        165.27        180.47         9.50 o                         
   9  -4   5         71.17         79.02         5.74 o                         
  -9  -3   5         23.01         15.81         7.41 o                         
  -8  -3   5         26.45         16.06         3.65 o                         
  -7  -3   5        702.27        713.83        20.39 o                         
  -6  -3   5        121.99        116.86         8.60 o                         
  -5  -3   5         61.07         64.60         6.16 o                         
  -4  -3   5        264.68        241.02        10.56 o                         
  -3  -3   5       2616.05       2634.21        37.84 o                         
  -2  -3   5         29.18         20.43         1.92 o                         
  -1  -3   5         45.44         54.57         2.94 o                         
   0  -3   5         42.61         27.94         1.83 o                         
   1  -3   5         28.30         20.14         1.68 o                         
   2  -3   5       2427.02       2391.33        28.17 o                         
   3  -3   5        701.65        719.88        10.21 o                         
   4  -3   5       2028.47       2083.60        24.13 o                         
   5  -3   5        200.51        229.33        15.41 o                         
   6  -3   5        239.35        270.50        12.89 o                         
   7  -3   5        197.64        193.93        11.68 o                         
   8  -3   5        260.77        275.80        14.10 o                         
   9  -3   5        107.77         99.91         6.25 o                         
  10  -3   5        429.45        459.68        17.21 o                         
  -9  -2   5         66.86         76.84        13.69 o                         
  -8  -2   5         17.38         29.52         4.63 o                         
  -7  -2   5        750.69        761.25        21.12 o                         
  -6  -2   5         22.59         27.33         4.42 o                         
  -5  -2   5       1005.15       1002.66        64.72 o                         
  -4  -2   5        123.62        126.83         6.44 o                         
  -3  -2   5        518.69        477.46        11.63 o                         
  -2  -2   5          6.55          7.81         1.34 o                         
  -1  -2   5       5336.49       5671.66        48.11 o                         
   0  -2   5        373.96        334.89         6.45 o                         
   1  -2   5       2510.61       2586.32        21.00 o                         
   2  -2   5        283.63        280.38         5.07 o                         
   3  -2   5        872.75        904.96        10.90 o                         
   4  -2   5        673.59        770.98        11.24 o                         
   5  -2   5       1264.49       1268.18        30.48 o                         
   6  -2   5        593.81        574.37        18.53 o                         
   7  -2   5          5.80          5.12         2.11 o                         
   8  -2   5        289.28        291.00        11.53 o                         
   9  -2   5        145.58        155.77         7.65 o                         
  10  -2   5        790.83        782.45        22.14 o                         
  -9  -1   5         76.87         46.72        11.03 o                         
  -8  -1   5         49.10         52.92         5.98 o                         
  -7  -1   5        847.13        866.09        22.66 o                         
  -6  -1   5        164.51        166.08         8.98 o                         
  -5  -1   5        205.46        210.63         9.71 o                         
  -4  -1   5        215.76        213.29         9.22 o                         
  -3  -1   5        725.34        727.90        15.12 o                         
  -2  -1   5       3739.10       3633.72        42.38 o                         
  -1  -1   5        860.92        809.48        11.43 o                         
   0  -1   5        676.32        640.25         9.93 o                         
   1  -1   5         53.87         55.22         1.95 o                         
   2  -1   5       1036.28       1010.50        11.78 o                         
   3  -1   5        523.54        489.20         7.25 o                         
   4  -1   5       4573.44       4629.82        40.29 o                         
   5  -1   5         27.80         19.66         2.43 o                         
   6  -1   5       1233.61       1185.35        26.97 o                         
   7  -1   5        228.04        248.56        13.69 o                         
   8  -1   5         10.03         13.33         2.93 o                         
   9  -1   5         17.78         19.19         2.94 o                         
  10  -1   5        616.29        575.46        18.49 o                         
  11  -1   5         36.79         50.80         6.16 o                         
  -9   0   5        102.24        133.73        17.19 o                         
  -8   0   5         11.72         11.45         3.37 o                         
  -7   0   5        336.21        351.89        13.98 o                         
  -6   0   5         23.60         26.13         3.80 o                         
  -5   0   5        375.06        359.79        10.32 o                         
  -4   0   5        613.72        599.05        12.64 o                         
  -3   0   5       2244.64       2150.08        30.18 o                         
  -2   0   5        881.79        971.25        13.18 o                         
  -1   0   5        588.29        547.82         7.64 o                         
   0   0   5        654.05        701.44         9.35 o                         
   1   0   5        241.93        216.39         3.64 o                         
   2   0   5         21.25         14.31         1.03 o                         
   3   0   5          0.67          3.29         0.66 o                         
   4   0   5         15.80         23.31         1.77 o                         
   5   0   5        260.87        243.93         7.00 o                         
   6   0   5       1742.19       1669.95        26.76 o                         
   7   0   5          3.90          4.83         2.30 o                         
   8   0   5        189.37        190.07         9.14 o                         
   9   0   5        805.98        816.81        21.97 o                         
  10   0   5       1038.73       1072.75        25.60 o                         
  11   0   5         52.44         55.99         6.16 o                         
  -9   1   5          3.01          2.35         5.29 o                         
  -8   1   5         60.34         58.79         7.97 o                         
  -7   1   5         85.90         84.45         7.60 o                         
  -6   1   5        186.66        205.13        10.02 o                         
  -5   1   5         39.49         39.00         4.15 o                         
  -4   1   5        681.41        671.16        14.04 o                         
  -3   1   5        103.19        117.80         4.33 o                         
  -2   1   5       1789.80       1728.49        18.78 o                         
  -1   1   5        695.63        647.54         8.09 o                         
   0   1   5       1258.74       1258.45        13.95 o                         
   1   1   5         62.63         70.55         2.26 o                         
   2   1   5       1381.49       1309.96        13.67 o                         
   3   1   5        627.30        572.47         7.49 o                         
   4   1   5        757.58        663.77        11.89 o                         
   5   1   5         47.74         47.45         2.96 o                         
   6   1   5       1004.87       1016.39        16.98 o                         
   7   1   5        833.86        770.65        17.73 o                         
   8   1   5       1028.63       1036.92        22.53 o                         
   9   1   5       1306.74       1301.48        26.45 o                         
  10   1   5        633.32        564.81        17.80 o                         
  11   1   5         72.06         61.99         8.98 o                         
  12   1   5          4.54         26.33        10.41 o                         
  -8   2   5         38.77         30.87         5.79 o                         
  -7   2   5        181.68        192.96        10.46 o                         
  -6   2   5          1.71          6.16         2.63 o                         
  -5   2   5        101.67        120.94         7.17 o                         
  -4   2   5          3.74          3.44         1.29 o                         
  -3   2   5        422.60        397.37        13.14 o                         
  -2   2   5        409.07        408.92         7.93 o                         
  -1   2   5        185.44        195.53         4.79 o                         
   0   2   5       1979.02       2000.16        17.16 o                         
   1   2   5       1090.16       1072.53        13.12 o                         
   2   2   5       1951.70       1787.00        17.40 o                         
   3   2   5        480.65        518.08         6.33 o                         
   4   2   5        572.59        577.12         9.68 o                         
   5   2   5         43.00         35.52         2.72 o                         
   6   2   5       1109.64       1052.38        24.13 o                         
   7   2   5        718.35        724.54        17.13 o                         
   8   2   5        639.40        605.27        16.69 o                         
   9   2   5        232.99        227.20        10.14 o                         
  10   2   5        688.13        686.36        23.38 o                         
  11   2   5         30.44         37.49         5.01 o                         
  12   2   5          0.67          5.51         4.03 o                         
  -7   3   5        241.92        227.21        14.21 o                         
  -6   3   5        161.88        161.82         9.50 o                         
  -5   3   5          2.04          4.27         1.65 o                         
  -4   3   5         45.30         43.20         3.88 o                         
  -3   3   5        292.07        271.19         8.34 o                         
  -2   3   5        472.65        445.78         9.47 o                         
  -1   3   5        400.44        388.90         5.68 o                         
   0   3   5       6908.40       7062.78        51.39 o                         
   1   3   5        802.22        839.74        10.82 o                         
   2   3   5       1198.94       1184.14        11.53 o                         
   3   3   5       2003.48       2034.47        18.62 o                         
   4   3   5          0.85          3.07         1.30 o                         
   5   3   5        872.99        866.94        16.18 o                         
   6   3   5        198.50        198.82         8.28 o                         
   7   3   5        675.06        714.64        21.01 o                         
   8   3   5         14.39         12.53         2.75 o                         
   9   3   5        108.67        127.93         7.53 o                         
  10   3   5        428.31        406.28        14.75 o                         
  11   3   5          0.60          3.93         2.85 o                         
  12   3   5          2.18         -1.87         6.72 o                         
  -7   4   5         41.74         60.66        12.12 o                         
  -6   4   5         53.83         56.02         7.14 o                         
  -5   4   5        403.89        390.63        11.40 o                         
  -4   4   5         42.66         41.13         3.50 o                         
  -3   4   5         25.95         26.08         1.98 o                         
  -2   4   5        140.63        131.49         4.58 o                         
  -1   4   5         14.43         18.93         1.32 o                         
   0   4   5         22.91         22.03         1.21 o                         
   1   4   5         64.82         61.20         2.45 o                         
   2   4   5       2943.85       2953.81        23.52 o                         
   3   4   5          2.07          1.70         0.58 o                         
   4   4   5        797.22        788.89        12.81 o                         
   5   4   5        645.81        659.74        18.41 o                         
   6   4   5       3064.22       2902.48        66.53 o                         
   7   4   5        127.91        124.28        11.67 o                         
   8   4   5         71.00         76.36         5.49 o                         
   9   4   5         72.04         69.80         5.63 o                         
  10   4   5        247.99        249.86        11.38 o                         
  11   4   5         48.61         47.78        10.39 o                         
  12   4   5          1.32          2.97         3.52 o                         
  -6   5   5        155.81        161.68        17.73 o                         
  -5   5   5        278.79        293.44        15.42 o                         
  -4   5   5        286.50        276.31        11.85 o                         
  -3   5   5          9.92          8.59         1.45 o                         
  -2   5   5        156.16        141.32         4.67 o                         
  -1   5   5        790.31        807.99         9.45 o                         
   0   5   5         18.88         31.53         1.74 o                         
   1   5   5       1409.17       1395.52        14.85 o                         
   2   5   5        346.38        325.05         6.67 o                         
   3   5   5         45.80         39.29         2.17 o                         
   4   5   5        280.24        297.04         8.55 o                         
   5   5   5       1342.51       1345.38        31.70 o                         
   6   5   5        984.46        960.49        32.63 o                         
   7   5   5          3.95          9.10         5.75 o                         
   8   5   5        344.81        354.26        13.32 o                         
   9   5   5        767.05        761.06        22.22 o                         
  10   5   5         28.00         40.99         4.73 o                         
  11   5   5        103.23        114.22         8.57 o                         
  12   5   5          5.06          0.91         2.91 o                         
  -6   6   5         15.16         12.79         6.01 o                         
  -5   6   5        142.74        133.56        15.47 o                         
  -4   6   5         48.90         45.77         6.12 o                         
  -3   6   5        130.05        140.08        21.79 o                         
  -2   6   5        376.23        425.26         9.55 o                         
  -1   6   5          4.61          4.96         1.29 o                         
   0   6   5          9.89         12.56         1.36 o                         
   1   6   5         26.44         28.80         2.28 o                         
   2   6   5       1043.74        987.52         9.79 o                         
   3   6   5        302.01        271.90         4.91 o                         
   4   6   5        521.96        526.87         9.77 o                         
   5   6   5        269.78        288.61         7.28 o                         
   6   6   5        941.93        906.47        18.62 o                         
   7   6   5         15.59         15.04         2.67 o                         
   8   6   5        270.43        250.87        21.83 o                         
   9   6   5         52.90         48.64         5.28 o                         
  10   6   5        322.37        326.72        15.14 o                         
  11   6   5         39.59         39.78         6.67 o                         
  12   6   5         71.08         72.06         7.29 o                         
  -5   7   5        134.62        136.78        16.60 o                         
  -4   7   5         72.55         85.16        13.88 o                         
  -3   7   5          3.46          4.97         3.17 o                         
  -2   7   5        379.99        386.12        16.04 o                         
  -1   7   5        121.58        125.55         5.81 o                         
   0   7   5         50.51         49.41         5.69 o                         
   1   7   5         53.23         69.62         3.21 o                         
   2   7   5         37.86         47.82         2.26 o                         
   3   7   5          2.29          3.17         0.98 o                         
   4   7   5        106.18         97.37         4.98 o                         
   5   7   5        714.99        687.16        19.45 o                         
   6   7   5        700.55        689.46        13.15 o                         
   7   7   5         63.33         67.96         7.52 o                         
   8   7   5        404.75        401.83        13.93 o                         
   9   7   5        341.56        333.90        13.91 o                         
  10   7   5        791.88        734.36        23.21 o                         
  11   7   5          8.44         22.07         7.36 o                         
  12   7   5         13.96         26.26         9.16 o                         
  -4   8   5          0.05         -0.49         4.99 o                         
  -3   8   5         52.77         50.30         6.81 o                         
  -2   8   5        626.11        648.91        22.05 o                         
  -1   8   5         33.50         31.37         5.83 o                         
   0   8   5          0.24          0.14         2.31 o                         
   1   8   5         27.74         22.08         3.07 o                         
   2   8   5        996.74        959.14        19.80 o                         
   3   8   5         94.82         93.28         6.34 o                         
   4   8   5         12.80         16.95         2.73 o                         
   5   8   5         28.06         25.84         3.31 o                         
   6   8   5        678.34        633.17        19.94 o                         
   7   8   5          3.62          6.02         3.13 o                         
   8   8   5          1.87          1.02         2.94 o                         
   9   8   5        462.89        478.26        29.50 o                         
  10   8   5         89.99         87.03        13.42 o                         
  11   8   5        232.01        252.44        23.52 o                         
  -3   9   5          9.80          5.45         6.36 o                         
  -2   9   5         75.89         86.68        11.47 o                         
  -1   9   5         24.43         27.02         5.01 o                         
   0   9   5         22.88         24.12         4.64 o                         
   1   9   5        153.84        163.85        10.28 o                         
   2   9   5        344.22        348.37        11.80 o                         
   3   9   5         30.60         38.60         3.37 o                         
   4   9   5        404.47        408.43        10.91 o                         
   5   9   5        409.03        417.73        11.00 o                         
   6   9   5        111.25        117.66         8.47 o                         
   7   9   5         44.42         34.03         5.00 o                         
   8   9   5          1.14          4.28         6.29 o                         
   9   9   5        389.75        420.09        28.24 o                         
  10   9   5         40.87         37.32         9.41 o                         
  11   9   5        120.53        106.41        15.57 o                         
  -2  10   5        131.25        151.25        15.66 o                         
  -1  10   5          0.38          0.06         3.35 o                         
   0  10   5          4.16          8.59         3.18 o                         
   1  10   5         11.31         11.11         3.59 o                         
   2  10   5        328.55        342.29        14.72 o                         
   3  10   5        117.01        123.85        17.09 o                         
   4  10   5          0.94          5.68         2.50 o                         
   5  10   5         58.06         56.29         5.35 o                         
   6  10   5         97.04        101.76         6.18 o                         
   7  10   5        643.92        630.72        25.60 o                         
   8  10   5         40.80         40.39         6.41 o                         
   9  10   5        528.04        508.84        21.04 o                         
  10  10   5         28.71         28.03         8.58 o                         
   0  11   5         47.44         40.32         9.63 o                         
   1  11   5        173.15        170.64        17.98 o                         
   2  11   5         87.95         99.57        13.58 o                         
   3  11   5          7.73          8.87         5.02 o                         
   4  11   5        289.49        306.57        16.32 o                         
   5  11   5        169.12        176.47        12.55 o                         
   6  11   5        746.63        832.06        28.48 o                         
   3  12   5         67.98         76.78        12.32 o                         
   4  12   5          7.91          2.93         5.03 o                         
   5  12   5        362.12        376.07        27.31 o                         
   6  12   5          9.23          6.15         4.07 o                         
   7  12   5         10.62         20.89         8.20 o                         
  -5 -10   6         58.94         40.86         9.69 o                         
  -4 -10   6        196.65        221.08        20.50 o                         
  -3 -10   6        153.08        171.43        12.98 o                         
  -2 -10   6          7.71          6.92         3.62 o                         
  -1 -10   6        301.24        269.38        24.61 o                         
   0 -10   6        268.88        275.04        24.54 o                         
   1 -10   6         46.29         42.70        10.19 o                         
  -5  -9   6        314.46        311.63        22.22 o                         
  -4  -9   6          6.07         15.44         4.50 o                         
  -3  -9   6          4.86         10.33         3.80 o                         
  -2  -9   6         35.36         31.60         5.62 o                         
  -1  -9   6        927.60        983.28        29.39 o                         
   0  -9   6         52.19         64.48         6.86 o                         
   1  -9   6          7.41          7.45         3.70 o                         
   2  -9   6         93.79         80.15        13.32 o                         
   3  -9   6       1041.80       1042.11        49.15 o                         
   4  -9   6          1.44         -5.01         5.47 o                         
  -6  -8   6          3.53          6.89         5.93 o                         
  -5  -8   6        444.15        463.58        31.16 o                         
  -4  -8   6        632.59        644.84        61.00 o                         
  -3  -8   6          4.52         14.73         4.02 o                         
  -2  -8   6        281.50        257.35        14.52 o                         
  -1  -8   6        209.62        202.55        12.29 o                         
   0  -8   6         85.35         96.27         8.12 o                         
   1  -8   6         14.01         22.94         4.40 o                         
   2  -8   6       1147.58       1073.81        46.71 o                         
   3  -8   6        905.56        921.00        43.74 o                         
   4  -8   6          4.53          5.39         4.68 o                         
   5  -8   6         54.72         71.81        13.08 o                         
   6  -8   6        281.92        301.90        25.66 o                         
  -6  -7   6          7.80         15.83         6.47 o                         
  -5  -7   6       1711.14       1724.91        61.35 o                         
  -4  -7   6        353.57        328.30        23.94 o                         
  -3  -7   6        115.65         81.58         5.58 o                         
  -2  -7   6        425.47        370.61        16.75 o                         
  -1  -7   6        398.34        384.96        16.57 o                         
   0  -7   6          6.93          3.00         2.18 o                         
   1  -7   6        197.80        201.34        11.26 o                         
   2  -7   6        112.54        120.03         8.35 o                         
   3  -7   6       1138.79       1077.12        45.49 o                         
   4  -7   6         10.11          8.80         5.88 o                         
   5  -7   6         21.06         20.74         4.86 o                         
   6  -7   6        396.84        420.69        41.11 o                         
   7  -7   6        217.36        217.52        21.30 o                         
  -7  -6   6        309.22        323.80        28.41 o                         
  -6  -6   6          1.63          3.54         3.51 o                         
  -5  -6   6        102.26        112.58         9.79 o                         
  -4  -6   6       1434.29       1400.46        30.54 o                         
  -3  -6   6          5.35         13.42         3.38 o                         
  -2  -6   6       1158.51       1111.35        22.38 o                         
  -1  -6   6        709.78        691.43        13.58 o                         
   0  -6   6        399.07        389.03        11.02 o                         
   1  -6   6        386.43        381.25        17.67 o                         
   2  -6   6        213.91        208.32         7.91 o                         
   3  -6   6       1145.83       1150.61        26.38 o                         
   4  -6   6         31.19         29.51         4.75 o                         
   5  -6   6         13.65         10.81         3.60 o                         
   6  -6   6        711.76        650.04        33.77 o                         
   7  -6   6        180.87        186.25        18.59 o                         
   8  -6   6        107.35         91.62        14.25 o                         
  -7  -5   6          6.56          7.07         3.73 o                         
  -6  -5   6         16.95         18.69         3.96 o                         
  -5  -5   6       1014.22       1018.41        26.11 o                         
  -4  -5   6         36.67         47.04         5.09 o                         
  -3  -5   6         28.70         43.66         4.19 o                         
  -2  -5   6         41.16         42.88         5.42 o                         
  -1  -5   6       5355.26       5174.49        52.70 o                         
   0  -5   6        249.97        270.21         8.26 o                         
   1  -5   6          0.81          1.85         0.99 o                         
   2  -5   6        361.63        383.01        10.99 o                         
   3  -5   6         82.42         77.41         6.17 o                         
   4  -5   6        139.93        134.17         9.16 o                         
   5  -5   6         68.85         63.29         7.87 o                         
   6  -5   6        381.69        360.90        23.54 o                         
   7  -5   6        200.54        203.66        18.34 o                         
   8  -5   6        356.67        309.17        24.01 o                         
   9  -5   6         59.43         66.28        11.88 o                         
  -8  -4   6        137.52        151.84         9.98 o                         
  -7  -4   6         87.03         82.43         8.04 o                         
  -6  -4   6        352.28        368.47        40.98 o                         
  -5  -4   6       1181.54       1211.28        28.83 o                         
  -4  -4   6         32.16         30.29         4.14 o                         
  -3  -4   6          2.26          9.86         2.26 o                         
  -2  -4   6        864.68        889.41        24.12 o                         
  -1  -4   6       1081.53       1118.31        18.11 o                         
   0  -4   6        198.79        187.52         6.32 o                         
   1  -4   6       1630.76       1532.44        18.28 o                         
   2  -4   6        953.45        915.52        15.48 o                         
   3  -4   6       2112.83       2156.60        56.70 o                         
   4  -4   6         79.13         82.75         5.35 o                         
   5  -4   6         26.05         22.66         4.08 o                         
   6  -4   6        148.72        172.10         7.96 o                         
   7  -4   6        984.60        943.82        39.53 o                         
   8  -4   6        427.54        440.51        19.70 o                         
   9  -4   6         42.97         36.50         4.95 o                         
  -8  -3   6         69.51         69.25         7.01 o                         
  -7  -3   6          0.31          3.00         2.70 o                         
  -6  -3   6        238.45        233.55        12.96 o                         
  -5  -3   6        660.42        653.29        21.48 o                         
  -4  -3   6          8.51          9.34         3.12 o                         
  -3  -3   6        131.54        122.09         6.59 o                         
  -2  -3   6         50.66         44.46         3.89 o                         
  -1  -3   6       1824.14       1822.02        21.72 o                         
   0  -3   6        379.40        395.62         9.34 o                         
   1  -3   6        144.10        128.32         3.97 o                         
   2  -3   6        752.93        771.90        13.92 o                         
   3  -3   6        971.52       1055.58        17.55 o                         
   4  -3   6        986.23        999.14        18.55 o                         
   5  -3   6         57.86         64.95         4.47 o                         
   6  -3   6       1214.76       1193.31        40.79 o                         
   7  -3   6         98.36         90.71         8.03 o                         
   8  -3   6        584.34        598.53        17.81 o                         
   9  -3   6         33.49         35.32         4.56 o                         
  10  -3   6        687.21        721.92        18.77 o                         
  -8  -2   6        156.75        162.09        10.38 o                         
  -7  -2   6         97.01         78.15         7.01 o                         
  -6  -2   6         10.44         16.14         3.12 o                         
  -5  -2   6        128.92        130.85         7.89 o                         
  -4  -2   6         36.20         40.70         5.40 o                         
  -3  -2   6        726.41        676.07        13.38 o                         
  -2  -2   6       1186.53       1209.06        20.92 o                         
  -1  -2   6       1162.80       1090.26        20.00 o                         
   0  -2   6         77.32         92.50         3.85 o                         
   1  -2   6        882.14        889.20        11.33 o                         
   2  -2   6        775.26        735.89         9.13 o                         
   3  -2   6       4072.48       4194.49        42.50 o                         
   4  -2   6       1062.73       1094.10        18.23 o                         
   5  -2   6         46.41         56.00         4.08 o                         
   6  -2   6        603.85        603.29        19.02 o                         
   7  -2   6         15.80         17.77         7.62 o                         
   8  -2   6        408.37        417.15        17.97 o                         
   9  -2   6         29.65         34.78         4.66 o                         
  10  -2   6        466.16        434.63        13.71 o                         
  11  -2   6         28.91         23.73         7.90 o                         
  -8  -1   6         27.40         31.23         4.77 o                         
  -7  -1   6         20.52         24.95         4.19 o                         
  -6  -1   6        194.61        194.43        10.13 o                         
  -5  -1   6        631.79        635.34        17.79 o                         
  -4  -1   6        457.39        443.04        11.29 o                         
  -3  -1   6        245.02        257.93         7.23 o                         
  -2  -1   6       1081.12       1101.91        18.82 o                         
  -1  -1   6        521.94        520.04        11.67 o                         
   0  -1   6        676.73        606.40        10.37 o                         
   1  -1   6          0.94          3.68         0.73 o                         
   2  -1   6        707.17        628.25         7.64 o                         
   3  -1   6        556.69        561.01        11.60 o                         
   4  -1   6       1414.13       1320.24        15.90 o                         
   5  -1   6        503.76        507.19        12.39 o                         
   6  -1   6       2299.65       2257.20        33.62 o                         
   7  -1   6         80.94         77.83         5.60 o                         
   8  -1   6        465.05        473.06        20.22 o                         
   9  -1   6         25.42         33.75         4.30 o                         
  10  -1   6        147.68        170.58         8.41 o                         
  11  -1   6        224.77        216.14        15.12 o                         
  -8   0   6         31.81         34.07         6.43 o                         
  -7   0   6        179.19        206.64        11.01 o                         
  -6   0   6         68.00         72.20         8.99 o                         
  -5   0   6        303.79        285.25        15.03 o                         
  -4   0   6          9.44          5.03         1.98 o                         
  -3   0   6       1005.38        979.57        14.76 o                         
  -2   0   6        317.17        309.68         7.36 o                         
  -1   0   6       3311.93       3310.82        35.24 o                         
   0   0   6        443.18        434.04         9.24 o                         
   1   0   6         72.53         50.86         1.84 o                         
   2   0   6       1194.24       1207.43        13.85 o                         
   3   0   6         21.38         12.50         1.45 o                         
   4   0   6       1093.08       1108.14        13.66 o                         
   5   0   6        886.59        957.44        14.95 o                         
   6   0   6        325.06        330.76        14.47 o                         
   7   0   6        561.63        596.21        15.47 o                         
   8   0   6       1151.74       1148.39        24.07 o                         
   9   0   6         89.55        121.16         7.83 o                         
  10   0   6         11.20         11.50         2.76 o                         
  11   0   6        137.52        148.97         9.64 o                         
  -8   1   6         15.02         20.18         8.44 o                         
  -7   1   6         45.78         42.50         5.28 o                         
  -6   1   6          0.19         -0.74         2.58 o                         
  -5   1   6         41.41         37.32         4.81 o                         
  -4   1   6        356.40        317.66         9.94 o                         
  -3   1   6        580.85        593.49        15.69 o                         
  -2   1   6        730.26        712.12        10.66 o                         
  -1   1   6        604.90        564.40        13.71 o                         
   0   1   6       1440.05       1441.76        19.20 o                         
   1   1   6        634.72        633.08         8.80 o                         
   2   1   6       2553.48       2538.06        21.48 o                         
   3   1   6         59.10         53.60         4.43 o                         
   4   1   6       2171.83       2189.42        21.79 o                         
   5   1   6        262.04        242.69         7.50 o                         
   6   1   6        498.63        470.07        12.33 o                         
   7   1   6        343.07        346.24        15.30 o                         
   8   1   6        358.51        351.60        12.44 o                         
   9   1   6        437.87        418.05        14.49 o                         
  10   1   6         46.33         44.83         4.95 o                         
  11   1   6        138.59        143.30         9.41 o                         
  12   1   6        281.08        275.19        25.56 o                         
  -7   2   6        334.09        342.35        27.80 o                         
  -6   2   6        190.09        184.14         8.57 o                         
  -5   2   6        262.54        283.11         9.95 o                         
  -4   2   6         19.72         20.04         2.64 o                         
  -3   2   6        578.82        559.43         9.94 o                         
  -2   2   6         80.06         68.50         3.70 o                         
  -1   2   6       1576.26       1586.70        28.64 o                         
   0   2   6        184.38        170.68         5.13 o                         
   1   2   6         99.93        111.51         4.97 o                         
   2   2   6         32.84         31.99         2.30 o                         
   3   2   6       2188.24       2204.44        25.59 o                         
   4   2   6       3962.24       3980.02        31.87 o                         
   5   2   6         89.50         88.78         3.93 o                         
   6   2   6        171.40        184.32         6.46 o                         
   7   2   6         34.14         35.05         3.72 o                         
   8   2   6       2501.80       2524.65        38.95 o                         
   9   2   6        298.06        276.22        11.70 o                         
  10   2   6        175.26        170.91        11.35 o                         
  11   2   6        326.45        319.31        13.82 o                         
  12   2   6        580.63        595.17        24.67 o                         
  -7   3   6        204.30        209.73        20.71 o                         
  -6   3   6         67.70         65.02         7.46 o                         
  -5   3   6        583.67        562.83        14.22 o                         
  -4   3   6        319.59        313.52         9.73 o                         
  -3   3   6         38.76         43.40         3.37 o                         
  -2   3   6        147.02        158.01         5.65 o                         
  -1   3   6          4.78          4.22         1.40 o                         
   0   3   6         62.48        103.33         4.39 o                         
   1   3   6       1032.89       1025.62        12.58 o                         
   2   3   6       1274.80       1219.54        14.39 o                         
   3   3   6        668.65        648.97        10.65 o                         
   4   3   6       3613.64       3695.53        30.30 o                         
   5   3   6        265.36        253.48         5.71 o                         
   6   3   6        167.73        173.79         6.89 o                         
   7   3   6        604.15        623.71        15.71 o                         
   8   3   6       1653.93       1646.37        29.74 o                         
   9   3   6         11.05         17.26         3.20 o                         
  10   3   6          9.98         11.09         2.86 o                         
  11   3   6        686.28        684.42        22.37 o                         
  12   3   6        263.41        279.03        13.84 o                         
  -7   4   6        108.00         91.68        14.37 o                         
  -6   4   6         48.81         63.20        11.29 o                         
  -5   4   6        357.92        360.43        17.21 o                         
  -4   4   6         46.06         50.64         4.76 o                         
  -3   4   6        667.54        637.86        13.19 o                         
  -2   4   6         63.74         57.06         3.13 o                         
  -1   4   6        213.79        213.79         6.89 o                         
   0   4   6        254.53        264.28         5.42 o                         
   1   4   6          0.65          1.17         0.85 o                         
   2   4   6        106.72        105.43         3.16 o                         
   3   4   6        304.46        320.81         7.86 o                         
   4   4   6       5114.34       4906.03        42.80 o                         
   5   4   6         67.36         62.60         3.61 o                         
   6   4   6         73.88         64.54         6.82 o                         
   7   4   6        362.72        363.62        14.19 o                         
   8   4   6       1913.26       1924.21        40.20 o                         
   9   4   6          0.74          2.33         1.88 o                         
  10   4   6         29.65         39.32         4.74 o                         
  11   4   6        221.12        212.96        11.12 o                         
  12   4   6         77.42         74.69         7.20 o                         
  -6   5   6         79.19         86.39        13.11 o                         
  -5   5   6         50.29         40.01         6.27 o                         
  -4   5   6        150.80        140.54        18.72 o                         
  -3   5   6        344.01        345.23        11.62 o                         
  -2   5   6        104.68        108.81         6.07 o                         
  -1   5   6          9.62         13.72         1.27 o                         
   0   5   6       2268.31       2191.38        24.72 o                         
   1   5   6        540.87        527.56        10.02 o                         
   2   5   6        323.47        297.75         6.64 o                         
   3   5   6        286.80        302.65         7.55 o                         
   4   5   6        317.32        331.77         6.74 o                         
   5   5   6        437.50        426.10        12.66 o                         
   6   5   6        103.97         93.21        13.79 o                         
   7   5   6        877.71        876.18        32.39 o                         
   8   5   6       1287.33       1202.43        27.99 o                         
   9   5   6         27.63         33.56         4.64 o                         
  10   5   6        187.48        179.83        11.06 o                         
  11   5   6        407.73        427.04        15.86 o                         
  12   5   6        123.16        130.87         9.31 o                         
  -5   6   6         40.46         35.89         8.96 o                         
  -4   6   6         93.40        113.65         9.73 o                         
  -3   6   6         53.53         67.89        15.26 o                         
  -2   6   6          1.96          1.12         2.61 o                         
  -1   6   6        289.91        254.13        10.28 o                         
   0   6   6       2533.83       2436.68        45.57 o                         
   1   6   6          4.04          6.31         1.05 o                         
   2   6   6         17.70         17.63         1.53 o                         
   3   6   6         63.22         67.34         3.06 o                         
   4   6   6       2078.97       2043.55        22.33 o                         
   5   6   6         71.47         84.38         4.50 o                         
   6   6   6        543.36        535.06        29.62 o                         
   7   6   6        497.87        451.35        13.24 o                         
   8   6   6       1263.95       1196.37        25.99 o                         
   9   6   6        115.79        123.06        15.12 o                         
  10   6   6         26.14         21.82         3.48 o                         
  11   6   6        383.65        361.08        14.46 o                         
  12   6   6        172.14        184.32        11.03 o                         
  -4   7   6         67.00         62.33        11.09 o                         
  -3   7   6        158.98        168.55        14.20 o                         
  -2   7   6        183.18        185.95        11.30 o                         
  -1   7   6        139.19        132.98         7.86 o                         
   0   7   6        884.06        920.35        26.67 o                         
   1   7   6        226.18        240.51         8.66 o                         
   2   7   6         86.87         72.77         3.44 o                         
   3   7   6        146.36        150.12         4.64 o                         
   4   7   6        622.68        655.20        11.44 o                         
   5   7   6          6.16          4.40         1.14 o                         
   6   7   6         12.25         12.63         1.65 o                         
   7   7   6        837.14        826.72        16.18 o                         
   8   7   6        400.46        361.46        12.57 o                         
   9   7   6         20.67         20.76         6.61 o                         
  10   7   6         22.80         35.20         9.27 o                         
  11   7   6        599.26        654.59        27.15 o                         
  12   7   6        231.55        201.80        15.59 o                         
  -3   8   6          1.08          2.54         4.19 o                         
  -2   8   6          9.36          8.36         3.49 o                         
  -1   8   6          8.81          9.09         3.71 o                         
   0   8   6        863.16        869.72        26.41 o                         
   1   8   6         19.37         14.25         3.65 o                         
   2   8   6         92.71         76.71         5.32 o                         
   3   8   6         64.12         53.92         3.94 o                         
   4   8   6       1013.64        985.87        21.58 o                         
   5   8   6          4.51          2.53         1.75 o                         
   6   8   6          0.75          2.48         3.21 o                         
   7   8   6         97.96         90.37         7.76 o                         
   8   8   6        190.80        197.95        11.79 o                         
   9   8   6         56.92         62.81        10.30 o                         
  10   8   6          0.92          1.92         5.64 o                         
  11   8   6        759.86        735.04        39.77 o                         
  -2   9   6         15.01         16.50         5.73 o                         
  -1   9   6         90.12         91.91        11.34 o                         
   0   9   6         78.03         92.33        13.56 o                         
   1   9   6          3.72         -0.57         2.61 o                         
   2   9   6          1.89         10.28         3.24 o                         
   3   9   6        199.80        188.72         9.04 o                         
   4   9   6        614.77        615.15        14.27 o                         
   5   9   6         27.37         35.82         5.48 o                         
   6   9   6        264.91        271.89        14.24 o                         
   7   9   6        785.78        787.01        35.09 o                         
   8   9   6         30.66         35.18         5.40 o                         
   9   9   6          3.99          8.14         3.28 o                         
  10   9   6         17.56         17.64         6.96 o                         
  11   9   6        458.12        391.27        29.08 o                         
  -1  10   6          6.68          8.79         5.12 o                         
   0  10   6        226.28        247.90        14.33 o                         
   1  10   6         50.09         40.04         6.80 o                         
   2  10   6          0.20          2.61         2.35 o                         
   3  10   6          6.39          2.72         4.02 o                         
   4  10   6        434.91        421.94        54.19 o                         
   5  10   6        210.90        235.85        11.02 o                         
   6  10   6          0.97          4.88         2.93 o                         
   7  10   6        346.70        324.19        16.28 o                         
   8  10   6         13.62         15.31         4.83 o                         
   9  10   6         42.00         29.20         7.68 o                         
  10  10   6          0.42          6.33         5.04 o                         
   0  11   6         12.81          0.83         5.99 o                         
   1  11   6          1.61          0.48         3.89 o                         
   2  11   6        113.53        127.22        16.44 o                         
   3  11   6        344.73        412.44        28.89 o                         
   4  11   6        111.86        157.59        17.81 o                         
   5  11   6         13.58         21.55         7.62 o                         
   6  11   6        133.34        146.20        16.71 o                         
   7  11   6         88.08         79.31        13.22 o                         
  -4 -10   7          4.23          2.83         4.22 o                         
  -3 -10   7        150.83        166.36        17.62 o                         
  -2 -10   7        154.42        164.20        16.55 o                         
  -4  -9   7        128.20        139.51        12.32 o                         
  -3  -9   7        406.89        405.70        20.22 o                         
  -2  -9   7          8.15          9.19         4.08 o                         
  -1  -9   7         19.18         18.78         4.47 o                         
   0  -9   7          1.53          3.20         3.00 o                         
   1  -9   7        656.68        696.00        23.79 o                         
   2  -9   7         54.47         58.17        11.73 o                         
   3  -9   7          3.62         17.09         8.36 o                         
  -6  -8   7        189.27        167.86        19.59 o                         
  -5  -8   7        174.79        186.42        14.15 o                         
  -4  -8   7          7.97         11.81         4.20 o                         
  -3  -8   7        446.59        415.49        20.03 o                         
  -2  -8   7        326.51        341.81        17.46 o                         
  -1  -8   7          0.13         -1.80         2.66 o                         
   0  -8   7         23.62         29.09         4.85 o                         
   1  -8   7        303.11        330.84        15.71 o                         
   2  -8   7          8.90         10.08         6.51 o                         
   3  -8   7         21.24         32.38         9.39 o                         
   4  -8   7         49.48         49.72        10.92 o                         
   5  -8   7        150.35        147.83        18.67 o                         
  -6  -7   7         24.53         10.88         6.59 o                         
  -5  -7   7         96.39         99.67        10.13 o                         
  -4  -7   7         40.62         33.15         5.50 o                         
  -3  -7   7       1848.96       1794.71        70.33 o                         
  -2  -7   7          8.70          2.91         2.31 o                         
  -1  -7   7          5.64          7.07         2.41 o                         
   0  -7   7         92.26         91.99         8.11 o                         
   1  -7   7        846.47        826.16        25.07 o                         
   2  -7   7        454.14        488.38        30.77 o                         
   3  -7   7         12.52         24.05         7.67 o                         
   4  -7   7         58.04         46.26         9.95 o                         
   5  -7   7        328.77        318.95        26.00 o                         
   6  -7   7         96.88         89.29        13.21 o                         
   7  -7   7         68.20         50.86        10.88 o                         
  -6  -6   7        114.97        128.83        16.20 o                         
  -5  -6   7         14.30         21.81        10.24 o                         
  -4  -6   7          7.65         12.03         3.45 o                         
  -3  -6   7        451.18        454.48        17.30 o                         
  -2  -6   7       1290.08       1288.66        50.19 o                         
  -1  -6   7          2.38          4.29         2.85 o                         
   0  -6   7        262.17        268.20        13.51 o                         
   1  -6   7       2143.58       2073.80        66.46 o                         
   2  -6   7          1.52          0.61         2.29 o                         
   3  -6   7         39.63         30.27         4.39 o                         
   4  -6   7         69.85         79.57         7.03 o                         
   5  -6   7        142.00        142.73         9.75 o                         
   6  -6   7          0.85         -0.16         4.11 o                         
   7  -6   7         87.16         84.13         9.47 o                         
   8  -6   7        255.52        254.08        22.68 o                         
  -7  -5   7        486.12        449.75        33.69 o                         
  -6  -5   7         59.05         55.55         6.57 o                         
  -5  -5   7          0.05          7.10         3.16 o                         
  -4  -5   7         26.26         21.89         3.43 o                         
  -3  -5   7        742.74        746.55        18.59 o                         
  -2  -5   7          1.82          8.29         2.96 o                         
  -1  -5   7          6.22         11.25         3.28 o                         
   0  -5   7          1.79          4.53         1.47 o                         
   1  -5   7       3462.60       3401.84        37.61 o                         
   2  -5   7         40.72         31.98         3.40 o                         
   3  -5   7        109.69        111.71         8.41 o                         
   4  -5   7          4.91          3.60         2.82 o                         
   5  -5   7          7.64          7.47         2.50 o                         
   6  -5   7        134.47        120.98        13.42 o                         
   7  -5   7         69.84         63.06        10.22 o                         
   8  -5   7        302.56        362.65        25.95 o                         
   9  -5   7         60.00         48.54        13.56 o                         
  -7  -4   7        413.57        401.43        16.30 o                         
  -6  -4   7        317.34        321.53        15.92 o                         
  -5  -4   7         53.82         49.30         7.75 o                         
  -4  -4   7         32.07         31.84         3.93 o                         
  -3  -4   7        428.29        444.31        13.82 o                         
  -2  -4   7         45.63         54.59         5.93 o                         
  -1  -4   7         24.19         26.35         9.99 o                         
   0  -4   7        513.39        515.30        13.68 o                         
   1  -4   7         10.31          9.66         1.46 o                         
   2  -4   7        887.70        870.19        15.82 o                         
   3  -4   7       3347.47       3245.75        79.74 o                         
   4  -4   7        596.28        549.60        18.57 o                         
   5  -4   7        684.79        685.70        13.37 o                         
   6  -4   7         29.06         33.53         7.28 o                         
   7  -4   7        131.19        115.18        13.31 o                         
   8  -4   7        230.47        246.24        20.55 o                         
   9  -4   7         72.62         77.25         8.26 o                         
  -8  -3   7          0.32          6.65         5.54 o                         
  -7  -3   7        515.09        549.86        20.35 o                         
  -6  -3   7        305.91        283.05        18.88 o                         
  -5  -3   7        147.56        179.35        11.49 o                         
  -4  -3   7          3.93          2.32         2.73 o                         
  -3  -3   7       1046.05       1051.92        36.94 o                         
  -2  -3   7        304.79        308.54        17.92 o                         
  -1  -3   7          0.59          0.78         1.30 o                         
   0  -3   7         67.02         57.59         4.27 o                         
   1  -3   7        728.28        683.03        11.52 o                         
   2  -3   7       1552.12       1609.01        19.27 o                         
   3  -3   7        306.99        305.63         7.27 o                         
   4  -3   7        661.44        658.53        16.63 o                         
   5  -3   7        650.73        656.94        17.98 o                         
   6  -3   7        455.19        464.12        13.94 o                         
   7  -3   7        382.57        353.26        20.99 o                         
   8  -3   7        721.65        764.24        25.69 o                         
   9  -3   7         39.39         32.16         4.65 o                         
  10  -3   7         29.14         32.76        13.49 o                         
  -8  -2   7         17.28         21.08         5.85 o                         
  -7  -2   7         79.97         73.13         8.48 o                         
  -6  -2   7        513.41        497.52        17.31 o                         
  -5  -2   7         32.04         26.04         3.51 o                         
  -4  -2   7        121.39        134.15         9.40 o                         
  -3  -2   7       1012.49       1026.85        22.63 o                         
  -2  -2   7         49.76         52.91         4.07 o                         
  -1  -2   7        249.85        228.31         8.16 o                         
   0  -2   7        291.98        275.39        21.08 o                         
   1  -2   7        483.44        464.62         9.92 o                         
   2  -2   7         70.30         75.88         2.87 o                         
   3  -2   7        435.12        428.03         8.58 o                         
   4  -2   7       1649.32       1611.87        22.99 o                         
   5  -2   7        982.82        971.97        15.97 o                         
   6  -2   7        208.54        213.73         9.47 o                         
   7  -2   7        538.86        503.74        18.60 o                         
   8  -2   7        161.60        168.20         9.09 o                         
   9  -2   7         73.97         84.51         6.83 o                         
  10  -2   7         56.84         59.53         6.32 o                         
  11  -2   7          0.53         -0.43         3.18 o                         
  -7  -1   7        328.80        371.27        15.45 o                         
  -6  -1   7          1.98          5.83         2.25 o                         
  -5  -1   7          3.60          7.39         2.29 o                         
  -4  -1   7        121.62        128.72         8.08 o                         
  -3  -1   7       1952.21       1945.57        24.28 o                         
  -2  -1   7        170.49        162.89         6.76 o                         
  -1  -1   7        168.62        193.81         6.73 o                         
   0  -1   7          3.45          0.50         1.68 o                         
   1  -1   7          5.14          5.60         0.98 o                         
   2  -1   7        464.33        417.68         6.65 o                         
   3  -1   7        278.29        283.32         7.08 o                         
   4  -1   7       1480.66       1433.46        17.09 o                         
   5  -1   7       1124.50       1209.38        17.97 o                         
   6  -1   7        535.25        557.92        11.98 o                         
   7  -1   7        607.45        617.92        19.77 o                         
   8  -1   7        418.68        454.66        14.77 o                         
   9  -1   7        136.00        132.53        12.28 o                         
  10  -1   7        393.44        415.86        18.84 o                         
  11  -1   7         22.25         22.61         5.88 o                         
  -7   0   7        200.76        172.82        15.21 o                         
  -6   0   7          7.48          7.68         2.40 o                         
  -5   0   7        374.91        380.70        12.22 o                         
  -4   0   7         82.15         75.88         5.12 o                         
  -3   0   7        568.37        556.01        14.33 o                         
  -2   0   7        145.05        148.06         7.45 o                         
  -1   0   7       2111.00       2093.67        37.60 o                         
   0   0   7        244.48        233.28         6.50 o                         
   1   0   7       2025.37       2077.96        23.21 o                         
   2   0   7         52.84         60.47         2.71 o                         
   3   0   7        332.78        312.57         8.88 o                         
   4   0   7       1965.96       2034.21        20.91 o                         
   5   0   7        472.64        447.45         9.91 o                         
   6   0   7        373.15        353.51        12.70 o                         
   7   0   7          0.62          9.54         2.81 o                         
   8   0   7        396.78        400.83        13.38 o                         
   9   0   7        107.98         98.52         7.02 o                         
  10   0   7        701.25        727.17        21.13 o                         
  11   0   7         76.85        100.13         6.89 o                         
  12   0   7         34.88         37.56         9.73 o                         
  -7   1   7        528.36        523.03        23.59 o                         
  -6   1   7          6.28          4.45         3.45 o                         
  -5   1   7         12.34         13.05         2.63 o                         
  -4   1   7          0.39          2.87         3.22 o                         
  -3   1   7        264.02        259.77         8.76 o                         
  -2   1   7       1180.11       1149.55        18.68 o                         
  -1   1   7        239.37        228.86         7.63 o                         
   0   1   7        953.70        891.82        16.22 o                         
   1   1   7        398.34        409.63         7.95 o                         
   2   1   7        713.88        723.35        10.40 o                         
   3   1   7        132.77        130.41         5.62 o                         
   4   1   7       1814.30       1766.60        26.62 o                         
   5   1   7         57.56         60.96         3.12 o                         
   6   1   7        374.58        360.59        10.58 o                         
   7   1   7        212.84        206.12         8.60 o                         
   8   1   7          1.74          3.06         1.96 o                         
   9   1   7        173.15        190.11        11.23 o                         
  10   1   7       1028.18        999.38        24.82 o                         
  11   1   7          2.02          5.34         2.91 o                         
  12   1   7         55.28         52.40        11.47 o                         
  -6   2   7         77.44         68.00         7.96 o                         
  -5   2   7        112.59        114.34         8.13 o                         
  -4   2   7        457.75        436.59        12.05 o                         
  -3   2   7        189.38        185.90        13.00 o                         
  -2   2   7         15.55         16.02         2.03 o                         
  -1   2   7        564.85        537.98        11.45 o                         
   0   2   7         32.74         31.09         2.00 o                         
   1   2   7       1373.28       1379.45        24.97 o                         
   2   2   7        737.28        659.69        11.56 o                         
   3   2   7         11.28         10.74         1.87 o                         
   4   2   7         11.57         16.08         2.26 o                         
   5   2   7         74.93         73.72         2.99 o                         
   6   2   7        621.18        579.14        11.74 o                         
   7   2   7          4.63          5.67         1.77 o                         
   8   2   7        123.54        138.26         9.74 o                         
   9   2   7        566.71        575.96        17.16 o                         
  10   2   7        900.87        849.66        27.50 o                         
  11   2   7         24.75         37.78         4.99 o                         
  12   2   7         20.35         21.47         8.20 o                         
  -6   3   7         75.36         98.69        13.89 o                         
  -5   3   7         66.61         76.47         7.08 o                         
  -4   3   7         83.14         70.28         5.89 o                         
  -3   3   7        413.26        413.63        13.38 o                         
  -2   3   7        393.29        384.57         9.34 o                         
  -1   3   7          6.06          6.57         1.18 o                         
   0   3   7        377.17        355.28         9.70 o                         
   1   3   7         25.78         25.39         3.01 o                         
   2   3   7        955.27        935.21        19.49 o                         
   3   3   7       1154.61       1139.93        17.03 o                         
   4   3   7       1689.59       1668.17        23.11 o                         
   5   3   7        150.20        163.22         4.16 o                         
   6   3   7        535.33        547.71        10.38 o                         
   7   3   7        180.94        175.61         7.79 o                         
   8   3   7        721.96        749.90        18.46 o                         
   9   3   7        648.56        674.17        18.65 o                         
  10   3   7        412.03        414.95        14.35 o                         
  11   3   7        258.25        231.03        11.57 o                         
  12   3   7          1.58         -0.32         3.53 o                         
  -5   4   7         10.74          7.38         4.08 o                         
  -4   4   7         17.77         13.09         2.95 o                         
  -3   4   7        262.25        271.26        10.78 o                         
  -2   4   7        247.59        251.75        10.02 o                         
  -1   4   7        344.97        356.85        15.16 o                         
   0   4   7       1740.50       1680.09        30.60 o                         
   1   4   7         36.84         47.73         2.90 o                         
   2   4   7          3.68          8.94         1.90 o                         
   3   4   7         74.62         83.13         3.96 o                         
   4   4   7         39.96         43.70         2.32 o                         
   5   4   7        288.53        308.63         7.45 o                         
   6   4   7       1474.97       1449.90        21.45 o                         
   7   4   7        255.53        280.52        10.13 o                         
   8   4   7        237.62        262.59        12.64 o                         
   9   4   7         65.55         55.92        12.61 o                         
  10   4   7        452.51        465.20        15.09 o                         
  11   4   7         62.81         63.22         6.11 o                         
  12   4   7         62.39         68.22         6.75 o                         
  -4   5   7         60.96         59.74        10.28 o                         
  -3   5   7          6.69          4.85         2.97 o                         
  -2   5   7        318.48        313.43        10.89 o                         
  -1   5   7        167.64        178.37         7.02 o                         
   0   5   7       1405.68       1382.17        30.17 o                         
   1   5   7        307.26        286.83        11.73 o                         
   2   5   7        399.32        381.96         8.38 o                         
   3   5   7        236.82        237.48         5.89 o                         
   4   5   7        113.66        111.64         4.18 o                         
   5   5   7        262.92        258.79         6.75 o                         
   6   5   7        238.32        226.32        10.32 o                         
   7   5   7          7.46          8.03         2.66 o                         
   8   5   7         50.33         52.39         9.65 o                         
   9   5   7        118.00        133.26         7.33 o                         
  10   5   7        414.34        372.63        13.37 o                         
  11   5   7         35.35         38.89         4.85 o                         
  12   5   7         17.71         19.70         4.09 o                         
  -3   6   7         24.25         12.59         6.02 o                         
  -2   6   7         41.55         45.18         5.74 o                         
  -1   6   7          2.16          0.89         2.18 o                         
   0   6   7          2.11          8.85         3.78 o                         
   1   6   7        107.18        102.41        24.24 o                         
   2   6   7       1073.64       1059.57        29.86 o                         
   3   6   7          7.57         10.32         1.67 o                         
   4   6   7          1.94          2.92         1.17 o                         
   5   6   7        122.93        101.52         3.99 o                         
   6   6   7        915.69        902.74        19.32 o                         
   7   6   7        165.03        162.59         9.68 o                         
   8   6   7         46.04         57.46         4.43 o                         
   9   6   7        179.13        152.91         8.82 o                         
  10   6   7        225.29        220.49        10.12 o                         
  11   6   7         56.29         52.59         5.52 o                         
  12   6   7          2.63          3.06         3.53 o                         
  -2   7   7          7.17          5.33         4.38 o                         
  -1   7   7        187.60        187.13        21.02 o                         
   0   7   7         83.61        141.89        10.83 o                         
   1   7   7        424.80        380.98        17.04 o                         
   2   7   7        362.66        354.69        13.41 o                         
   3   7   7         57.01         73.46         7.54 o                         
   4   7   7        118.05        115.85         9.38 o                         
   5   7   7        179.19        180.07        11.59 o                         
   6   7   7        165.18        153.21         7.54 o                         
   7   7   7         87.83         83.38         7.00 o                         
   8   7   7         65.33         63.82         6.80 o                         
   9   7   7        358.37        382.23        23.68 o                         
  10   7   7         91.36         68.32        11.03 o                         
  11   7   7         10.41         15.61         6.26 o                         
  12   7   7          0.96          4.15         3.74 o                         
  -2   8   7         47.29         61.65        10.30 o                         
  -1   8   7          7.65          1.14         4.01 o                         
   0   8   7          0.82          6.16         3.62 o                         
   1   8   7          7.10         18.65         4.58 o                         
   2   8   7        474.87        487.93        32.37 o                         
   3   8   7          2.22          4.66         2.35 o                         
   4   8   7         68.44         70.91         7.93 o                         
   5   8   7         87.85         80.39         8.08 o                         
   6   8   7        478.82        523.48        31.57 o                         
   7   8   7        123.05        118.04         9.82 o                         
   8   8   7         80.12         65.97        10.83 o                         
   9   8   7         12.55          8.07         4.50 o                         
  10   8   7        327.07        346.97        24.56 o                         
  11   8   7          0.65          6.25         5.40 o                         
  -1   9   7         55.20         59.40        10.47 o                         
   0   9   7         15.72         14.00         4.56 o                         
   1   9   7          8.13          6.93         4.01 o                         
   2   9   7         36.95         46.33         6.88 o                         
   3   9   7          0.76          0.33         1.97 o                         
   4   9   7          7.31          8.14         2.58 o                         
   5   9   7        308.36        310.65        16.43 o                         
   6   9   7        468.56        489.12        30.85 o                         
   7   9   7         65.43         56.92         7.12 o                         
   8   9   7        174.35        195.51        17.94 o                         
   9   9   7        117.28        128.84        14.88 o                         
  10   9   7        172.33        148.01        16.66 o                         
   0  10   7          0.02          4.28         4.66 o                         
   1  10   7         10.48         14.61         4.83 o                         
   2  10   7        280.12        299.79        15.64 o                         
   3  10   7        130.27        122.65        16.25 o                         
   4  10   7          0.05         -2.85         2.85 o                         
   5  10   7          5.99         11.75         4.04 o                         
   6  10   7        303.91        334.04        17.38 o                         
   7  10   7         78.98        104.75        10.01 o                         
   8  10   7          0.75         -3.73         5.12 o                         
   9  10   7        202.00        209.82        19.45 o                         
  10  10   7         19.78         30.42         8.41 o                         
  -2 -10   8          5.64         14.10         7.77 o                         
  -3  -9   8          1.90          0.55         3.25 o                         
  -2  -9   8        185.49        190.08        14.12 o                         
  -1  -9   8        327.18        316.36        17.63 o                         
   0  -9   8         62.53         82.00        16.07 o                         
   1  -9   8          1.45          5.64         3.35 o                         
  -5  -8   8        156.85        162.98        19.29 o                         
  -4  -8   8        195.61        207.49        21.23 o                         
  -3  -8   8        284.41        294.11        21.57 o                         
  -2  -8   8         10.60         11.50         5.24 o                         
  -1  -8   8        232.46        213.60        13.81 o                         
   0  -8   8        360.41        404.94        23.73 o                         
   1  -8   8        215.64        200.57        23.43 o                         
   2  -8   8         85.67         90.58         9.95 o                         
   3  -8   8        254.75        236.27        22.29 o                         
   4  -8   8         30.10         24.72         8.23 o                         
  -6  -7   8         59.05         83.68        14.18 o                         
  -5  -7   8         84.02         95.29        14.07 o                         
  -4  -7   8         25.59         25.56         5.51 o                         
  -3  -7   8         16.52         18.43         4.74 o                         
  -2  -7   8         26.37         30.14         5.30 o                         
  -1  -7   8       1521.16       1518.42        80.97 o                         
   0  -7   8         14.25         21.31         4.62 o                         
   1  -7   8         55.79         49.00         8.28 o                         
   2  -7   8        114.09        110.91         9.28 o                         
   3  -7   8        827.16        831.42        41.35 o                         
   4  -7   8          1.99          6.40         5.20 o                         
   5  -7   8          0.06          1.34         3.98 o                         
  -5  -6   8        240.23        235.90        20.96 o                         
  -4  -6   8        314.97        321.16        17.60 o                         
  -3  -6   8        124.10        140.64         8.40 o                         
  -2  -6   8        170.63        142.89        13.70 o                         
  -1  -6   8        192.31        195.35        17.03 o                         
   0  -6   8        790.49        774.71        26.86 o                         
   1  -6   8         70.61         62.16         6.96 o                         
   2  -6   8       1300.92       1335.60        25.55 o                         
   3  -6   8        549.44        544.98        19.27 o                         
   4  -6   8         98.33         94.74         7.97 o                         
   5  -6   8         70.78         63.10        11.34 o                         
   6  -6   8        161.00        173.21        19.13 o                         
   7  -6   8        447.31        469.25        22.46 o                         
   8  -6   8          4.90          4.34         5.87 o                         
  -6  -5   8         26.68         26.66         9.86 o                         
  -5  -5   8        388.06        385.84        14.47 o                         
  -4  -5   8        183.44        160.20         9.01 o                         
  -3  -5   8         90.55         83.66         6.34 o                         
  -2  -5   8        307.17        298.04        15.33 o                         
  -1  -5   8        339.35        352.74        16.09 o                         
   0  -5   8         81.61         68.08        10.66 o                         
   1  -5   8         44.77         48.21         6.36 o                         
   2  -5   8         49.49         41.42         4.16 o                         
   3  -5   8       4040.58       4028.98        53.29 o                         
   4  -5   8         11.02          7.75         2.96 o                         
   5  -5   8        113.99        131.02         9.72 o                         
   6  -5   8        529.78        530.93        16.98 o                         
   7  -5   8        102.48        110.20         9.40 o                         
   8  -5   8         26.91         24.08         7.86 o                         
   9  -5   8         33.63         34.66         9.06 o                         
  -7  -4   8         88.85         96.35        11.62 o                         
  -6  -4   8         18.16         22.14         4.67 o                         
  -5  -4   8        301.83        303.21        13.42 o                         
  -4  -4   8        663.05        660.11        23.36 o                         
  -3  -4   8         84.91         79.67         6.04 o                         
  -2  -4   8        226.73        210.78        12.20 o                         
  -1  -4   8        373.87        403.24        16.52 o                         
   0  -4   8        168.76        170.87        10.33 o                         
   1  -4   8         36.48         37.15         3.39 o                         
   2  -4   8        876.27        884.57        19.80 o                         
   3  -4   8        533.25        564.92        23.70 o                         
   4  -4   8         62.85         67.85         9.53 o                         
   5  -4   8         71.32         78.43         7.56 o                         
   6  -4   8       1179.13       1147.46        29.84 o                         
   7  -4   8        197.51        233.68        18.82 o                         
   8  -4   8         15.21         25.33         7.54 o                         
   9  -4   8         34.61         22.03         6.13 o                         
  10  -4   8        255.77        280.51        16.79 o                         
  -7  -3   8          0.26         -3.12         3.12 o                         
  -6  -3   8         11.68          8.47         3.70 o                         
  -5  -3   8       1202.05       1193.92        28.01 o                         
  -4  -3   8         20.35         20.22         7.95 o                         
  -3  -3   8          0.58          0.65         2.60 o                         
  -2  -3   8          0.99          3.31         2.27 o                         
  -1  -3   8       1769.58       1795.96        37.33 o                         
   0  -3   8          1.64          4.41         2.16 o                         
   1  -3   8         69.82         74.31         4.30 o                         
   2  -3   8        210.81        219.06         6.40 o                         
   3  -3   8        419.58        426.90        10.76 o                         
   4  -3   8         61.72         59.73         3.79 o                         
   5  -3   8          0.32          1.87         1.36 o                         
   6  -3   8         52.42         71.91         5.24 o                         
   7  -3   8        704.07        715.28        32.12 o                         
   8  -3   8        394.93        386.10        24.59 o                         
   9  -3   8          2.67          1.45         2.99 o                         
  10  -3   8        409.27        424.26        20.15 o                         
  11  -3   8          8.88         15.47         7.30 o                         
  -6  -2   8        146.07        130.13         8.19 o                         
  -5  -2   8        272.83        287.35        11.40 o                         
  -4  -2   8         76.43         74.96         6.62 o                         
  -3  -2   8          0.35          7.09         3.03 o                         
  -2  -2   8        419.44        412.61        18.26 o                         
  -1  -2   8        940.88        927.91        32.26 o                         
   0  -2   8         17.87         18.82         3.25 o                         
   1  -2   8        502.73        499.74        10.79 o                         
   2  -2   8        497.16        488.48         8.69 o                         
   3  -2   8       1169.23       1176.08        16.31 o                         
   4  -2   8         84.71         84.00         4.41 o                         
   5  -2   8        132.12        115.18         5.13 o                         
   6  -2   8        443.80        427.99        12.30 o                         
   7  -2   8       1203.38       1173.36        71.12 o                         
   8  -2   8        573.15        528.90        27.71 o                         
   9  -2   8          0.92          1.01         3.08 o                         
  10  -2   8        447.97        448.00        16.95 o                         
  11  -2   8         17.01          9.84         9.18 o                         
  -6  -1   8         45.68         38.89         5.18 o                         
  -5  -1   8        323.78        350.20        12.38 o                         
  -4  -1   8         90.96         92.38         6.08 o                         
  -3  -1   8         41.39         35.05         3.63 o                         
  -2  -1   8          1.01         -0.53         2.15 o                         
  -1  -1   8       2278.18       2261.86        39.52 o                         
   0  -1   8        404.60        392.40        13.07 o                         
   1  -1   8         50.73         38.82         5.56 o                         
   2  -1   8        288.02        263.17         5.90 o                         
   3  -1   8        461.08        478.00         8.28 o                         
   4  -1   8        190.97        185.48        12.06 o                         
   5  -1   8         80.03         88.20         4.42 o                         
   6  -1   8       1191.74       1151.42        18.76 o                         
   7  -1   8        286.40        269.24        17.70 o                         
   8  -1   8        755.82        778.69        19.97 o                         
   9  -1   8          4.77          3.52         2.30 o                         
  10  -1   8        804.24        853.75        23.34 o                         
  11  -1   8          7.84         10.27         7.44 o                         
  -6   0   8          4.77         12.54         6.84 o                         
  -5   0   8         10.84         11.85         3.83 o                         
  -4   0   8          1.25          5.67         2.36 o                         
  -3   0   8        209.48        211.59         8.47 o                         
  -2   0   8       1080.07       1100.99        19.44 o                         
  -1   0   8        702.51        704.76        55.22 o                         
   0   0   8          1.77          2.64         0.94 o                         
   1   0   8        850.84        788.87         9.39 o                         
   2   0   8        297.29        289.67         6.95 o                         
   3   0   8       2025.64       1967.70        28.14 o                         
   4   0   8          4.60          7.14         1.78 o                         
   5   0   8         23.72         25.81         2.70 o                         
   6   0   8        825.95        813.97        18.83 o                         
   7   0   8          5.55          5.87         1.73 o                         
   8   0   8        397.94        409.85        13.70 o                         
   9   0   8         10.76          8.75         2.49 o                         
  10   0   8        440.84        418.18        21.26 o                         
  11   0   8         62.31         57.89         6.46 o                         
  12   0   8        366.55        331.16        27.04 o                         
  -6   1   8         33.70         22.35         7.57 o                         
  -5   1   8        311.49        308.45        16.66 o                         
  -4   1   8          3.99          6.55         3.17 o                         
  -3   1   8          0.17         -0.01         1.82 o                         
  -2   1   8         24.12         27.42         3.35 o                         
  -1   1   8        156.93        151.21         6.33 o                         
   0   1   8        729.17        689.72        12.89 o                         
   1   1   8         36.16         38.55         3.50 o                         
   2   1   8        876.07        842.43        11.94 o                         
   3   1   8        310.59        310.67         9.41 o                         
   4   1   8        894.62        871.28        17.80 o                         
   5   1   8        347.20        336.30         7.81 o                         
   6   1   8       1465.66       1405.63        20.70 o                         
   7   1   8         40.75         36.19         3.72 o                         
   8   1   8        437.20        466.60        19.05 o                         
   9   1   8         65.44         63.62         5.64 o                         
  10   1   8        269.17        285.38        12.67 o                         
  11   1   8        244.10        256.09        12.82 o                         
  12   1   8        369.51        289.11        25.07 o                         
  -6   2   8         13.94         12.48         6.39 o                         
  -5   2   8        115.15        105.48        13.82 o                         
  -4   2   8         24.87         27.41         5.28 o                         
  -3   2   8        330.33        324.72        12.11 o                         
  -2   2   8        337.27        315.75        11.17 o                         
  -1   2   8        328.14        317.10         9.40 o                         
   0   2   8         31.89         38.99         2.28 o                         
   1   2   8        461.10        421.14        25.91 o                         
   2   2   8        616.61        643.27        17.87 o                         
   3   2   8       1185.88       1102.07        21.14 o                         
   4   2   8        914.07        855.30        17.16 o                         
   5   2   8        195.35        199.26         8.49 o                         
   6   2   8        120.22        117.56         4.23 o                         
   7   2   8        313.81        313.33         9.36 o                         
   8   2   8         68.43         71.20         5.39 o                         
   9   2   8        150.14        158.39         8.77 o                         
  10   2   8         64.01         57.46         5.88 o                         
  11   2   8         88.70        100.23        10.02 o                         
  12   2   8        255.39        248.84        23.02 o                         
  -5   3   8         47.80         67.76        10.87 o                         
  -4   3   8        211.17        207.50        13.03 o                         
  -3   3   8        277.79        293.29        14.92 o                         
  -2   3   8        216.01        211.56         9.10 o                         
  -1   3   8        448.20        394.69        13.77 o                         
   0   3   8         32.94         34.28         3.05 o                         
   1   3   8         51.86         43.98         5.04 o                         
   2   3   8        401.47        369.88        28.63 o                         
   3   3   8         10.41          8.02         1.36 o                         
   4   3   8       1957.31       1966.42        26.58 o                         
   5   3   8        758.92        750.59        14.77 o                         
   6   3   8        943.84        914.06        12.70 o                         
   7   3   8         28.33         25.87         3.74 o                         
   8   3   8        102.27         94.21         6.34 o                         
   9   3   8        422.84        414.34        14.72 o                         
  10   3   8        141.14        150.32        10.91 o                         
  11   3   8        114.91        114.98         7.94 o                         
  12   3   8        301.23        294.56        19.04 o                         
  -3   4   8        172.62        196.17        12.27 o                         
  -2   4   8         33.89         35.77         5.21 o                         
  -1   4   8        567.76        575.61        19.61 o                         
   0   4   8         17.99         27.13         2.33 o                         
   1   4   8        282.85        303.01        11.16 o                         
   2   4   8        337.73        330.92        11.82 o                         
   3   4   8        482.04        444.83         9.03 o                         
   4   4   8        359.08        367.26         9.63 o                         
   5   4   8          0.55          0.19         1.12 o                         
   6   4   8          1.36          3.71         1.21 o                         
   7   4   8         55.41         57.14         3.97 o                         
   8   4   8       2719.72       2736.08        35.71 o                         
   9   4   8         65.57         54.86         9.01 o                         
  10   4   8        141.50        125.36        10.03 o                         
  11   4   8        177.61        169.40         9.54 o                         
  12   4   8        323.08        332.61        30.65 o                         
  -3   5   8         34.51         39.67         8.40 o                         
  -2   5   8        106.06        111.97         8.67 o                         
  -1   5   8         13.85         18.08         3.73 o                         
   0   5   8        193.08        233.68        14.67 o                         
   1   5   8        401.49        406.34        15.36 o                         
   2   5   8        451.50        433.91        13.85 o                         
   3   5   8         48.57         50.57         4.88 o                         
   4   5   8       1000.11       1053.97        23.29 o                         
   5   5   8         19.34         20.37         2.65 o                         
   6   5   8        257.32        254.87         7.01 o                         
   7   5   8        132.25        147.72         7.38 o                         
   8   5   8       1280.22       1236.65        24.58 o                         
   9   5   8         51.49         57.39         6.61 o                         
  10   5   8         60.81         61.12         5.40 o                         
  11   5   8        273.20        282.21        14.31 o                         
  12   5   8         89.85         78.64         8.39 o                         
  -2   6   8          6.05          0.54         4.33 o                         
  -1   6   8        101.46        126.62        14.65 o                         
   0   6   8        190.76        206.93        13.27 o                         
   1   6   8          1.51          7.58         3.31 o                         
   2   6   8         36.45         27.74         5.07 o                         
   3   6   8        176.42        166.55        11.76 o                         
   4   6   8       1089.45       1071.64        31.03 o                         
   5   6   8         66.45         71.38         7.61 o                         
   6   6   8         71.23         78.14         8.03 o                         
   7   6   8         88.47         82.28         5.85 o                         
   8   6   8        995.20        980.33        21.80 o                         
   9   6   8         14.35         22.88         3.29 o                         
  10   6   8          2.02         -0.39         3.25 o                         
  11   6   8        118.89        136.34        15.67 o                         
  12   6   8        179.89        165.89        18.68 o                         
  -1   7   8         35.14         50.41         9.39 o                         
   0   7   8        364.26        316.31        31.33 o                         
   1   7   8        212.38        221.98        15.47 o                         
   2   7   8        184.47        165.20        11.57 o                         
   3   7   8        108.01        110.51         9.94 o                         
   4   7   8        259.82        239.06        14.40 o                         
   5   7   8        255.56        248.38        14.62 o                         
   6   7   8         77.72         72.83         8.12 o                         
   7   7   8        207.76        212.22        13.48 o                         
   8   7   8        507.01        505.65        29.89 o                         
   9   7   8          0.29          6.15         5.80 o                         
  10   7   8         10.33         15.48         6.07 o                         
  -1   8   8         45.64         42.32         8.89 o                         
   0   8   8        335.35        335.88        22.86 o                         
   1   8   8          4.45          0.69         3.01 o                         
   2   8   8         11.48          6.57         4.29 o                         
   3   8   8          1.06         -0.01         2.08 o                         
   4   8   8       1135.80       1129.99        33.56 o                         
   5   8   8         31.75         23.69         5.14 o                         
   6   8   8        215.00        185.63        12.93 o                         
   7   8   8        127.48         99.96         9.84 o                         
   8   8   8        434.96        426.88        24.65 o                         
   9   8   8          0.92          2.41         3.64 o                         
  10   8   8          4.67         13.58         6.59 o                         
   0   9   8        115.99        130.26        15.08 o                         
   1   9   8         84.68        101.12         9.96 o                         
   2   9   8         94.95         86.39         8.82 o                         
   3   9   8         27.62         29.42         7.29 o                         
   4   9   8        167.69        170.29         9.80 o                         
   5   9   8          5.89         11.52         6.63 o                         
   6   9   8          7.45          9.40         4.11 o                         
   7   9   8        272.69        306.92        17.25 o                         
   8   9   8        221.73        213.96        19.89 o                         
   9   9   8          0.17          3.55         4.58 o                         
  10   9   8         16.38         19.00         7.08 o                         
   1  10   8          9.28         16.59         5.81 o                         
   2  10   8          8.38          1.14         3.48 o                         
   4  10   8        376.34        365.98        25.49 o                         
   5  10   8         22.96         12.29         6.64 o                         
   6  10   8          0.83         -4.67         4.79 o                         
   7  10   8         80.09         86.69        13.30 o                         
   8  10   8        164.01        143.97        16.92 o                         
   9  10   8         51.20         71.44        12.16 o                         
  -1  -9   9          6.66          5.85         4.46 o                         
   0  -9   9         46.19         57.24        10.46 o                         
   1  -9   9        192.28        208.71        18.23 o                         
  -3  -8   9        226.07        191.73        20.46 o                         
  -2  -8   9        245.37        253.48        16.28 o                         
  -1  -8   9         65.11         78.61         8.93 o                         
   0  -8   9          3.56         13.44         4.13 o                         
   1  -8   9        124.72        109.97        10.12 o                         
   2  -8   9        193.64        193.11        18.30 o                         
   3  -8   9         83.24         87.01        14.58 o                         
  -4  -7   9        158.72        186.86        19.74 o                         
  -3  -7   9        233.19        220.69        14.98 o                         
  -2  -7   9         21.66         20.72         5.11 o                         
  -1  -7   9         24.47         24.78         4.96 o                         
   0  -7   9         12.92         11.27         4.42 o                         
   1  -7   9        854.19        904.89        28.77 o                         
   2  -7   9          9.31          8.00         3.48 o                         
   3  -7   9         44.15         45.02        10.16 o                         
   4  -7   9          9.03         14.32         6.89 o                         
   5  -7   9        286.51        306.48        26.47 o                         
  -4  -6   9          3.15          3.22         5.62 o                         
  -3  -6   9        171.14        196.18        13.60 o                         
  -2  -6   9        135.29        136.22        11.04 o                         
  -1  -6   9          0.36         -2.79         2.79 o                         
   0  -6   9          3.58          1.98         2.53 o                         
   1  -6   9        328.94        315.47        15.99 o                         
   2  -6   9        454.74        445.66        15.62 o                         
   3  -6   9          4.06         13.04         6.34 o                         
   4  -6   9        205.11        230.76        21.20 o                         
   5  -6   9         83.52         70.04        12.79 o                         
   6  -6   9          4.28          4.50         4.50 o                         
   8  -6   9        101.98        109.37        15.31 o                         
  -4  -5   9         55.61         74.44         8.01 o                         
  -3  -5   9        510.38        486.03        16.36 o                         
  -2  -5   9         11.14          9.58         3.60 o                         
  -1  -5   9          0.65          2.91         2.73 o                         
   0  -5   9         43.16         35.51         5.28 o                         
   1  -5   9       1239.30       1229.33        80.99 o                         
   2  -5   9        498.50        480.38        15.05 o                         
   3  -5   9         14.82         22.78         3.41 o                         
   4  -5   9         23.40         29.10         5.03 o                         
   5  -5   9        803.72        836.19        26.79 o                         
   6  -5   9          2.13          3.23         2.54 o                         
   7  -5   9         14.24         24.37         4.19 o                         
   8  -5   9        187.14        166.18        18.17 o                         
   9  -5   9         67.48         78.68        13.46 o                         
  -6  -4   9        191.48        223.63        24.11 o                         
  -5  -4   9         16.48         10.94         4.32 o                         
  -4  -4   9         15.39          9.18         4.21 o                         
  -3  -4   9        365.65        392.12        14.28 o                         
  -2  -4   9        406.15        408.36        26.09 o                         
  -1  -4   9        122.28        119.42         9.35 o                         
   0  -4   9         22.23         24.33         4.32 o                         
   1  -4   9       1406.39       1364.78        33.11 o                         
   2  -4   9         41.18         45.85         4.68 o                         
   3  -4   9         12.11         15.12         3.01 o                         
   4  -4   9         31.57         29.71         4.80 o                         
   5  -4   9         92.97        116.44         9.48 o                         
   6  -4   9        118.81        111.60         9.89 o                         
   7  -4   9        117.03        137.11        16.54 o                         
   8  -4   9        546.37        548.19        22.24 o                         
   9  -4   9        131.33        158.95        17.23 o                         
  10  -4   9         14.70         26.70         8.69 o                         
  -6  -3   9          3.50         10.23         5.58 o                         
  -5  -3   9          2.51         -1.39         2.78 o                         
  -4  -3   9         76.62         68.77         7.53 o                         
  -3  -3   9       1105.30       1116.85        32.13 o                         
  -2  -3   9         61.54         55.87        14.54 o                         
  -1  -3   9         13.14          9.50         2.89 o                         
   0  -3   9          2.54         15.00         3.25 o                         
   1  -3   9        969.64        939.71        21.11 o                         
   2  -3   9         89.36         87.85         6.09 o                         
   3  -3   9         49.50         47.55         4.72 o                         
   4  -3   9          2.21          2.79         1.86 o                         
   5  -3   9         91.43         95.46         5.97 o                         
   6  -3   9        297.03        300.22        21.49 o                         
   7  -3   9         78.66         79.57         7.73 o                         
   8  -3   9        205.00        237.79        14.04 o                         
   9  -3   9         90.87         96.87         9.40 o                         
  10  -3   9         29.40         48.56         7.26 o                         
  -5  -2   9          0.53          8.84         5.72 o                         
  -4  -2   9          3.22          6.03         2.81 o                         
  -3  -2   9        120.63        141.25         7.58 o                         
  -2  -2   9        344.51        319.98        24.02 o                         
  -1  -2   9        119.61        118.04         8.12 o                         
   0  -2   9        518.50        490.19        16.85 o                         
   1  -2   9        160.02        151.69         7.71 o                         
   2  -2   9        112.55        112.76         7.01 o                         
   3  -2   9        980.88        994.13        18.23 o                         
   4  -2   9        294.64        285.33        12.00 o                         
   5  -2   9        711.56        682.96        33.62 o                         
   6  -2   9          3.56          3.62         1.52 o                         
   7  -2   9        236.95        239.32         9.77 o                         
   8  -2   9        268.94        295.14        15.13 o                         
   9  -2   9        120.51        131.16        29.40 o                         
  10  -2   9         96.65        107.92        10.21 o                         
  11  -2   9          0.54         -2.92         4.72 o                         
  -5  -1   9         29.70         38.89         6.49 o                         
  -4  -1   9         13.34         22.64         6.26 o                         
  -3  -1   9        572.08        582.04        19.33 o                         
  -2  -1   9          1.81          3.51         2.25 o                         
  -1  -1   9          2.00          6.26         4.46 o                         
   0  -1   9          7.83          7.19         2.17 o                         
   1  -1   9       1171.84       1084.61        21.34 o                         
   2  -1   9       1083.67       1071.90        19.32 o                         
   3  -1   9         19.56         24.42         4.22 o                         
   4  -1   9        562.14        550.13        15.15 o                         
   5  -1   9         50.77         56.60         6.01 o                         
   6  -1   9         81.56         83.92         5.52 o                         
   7  -1   9        377.97        354.94        12.02 o                         
   8  -1   9        661.16        671.75        17.80 o                         
   9  -1   9        107.08        106.28         7.69 o                         
  10  -1   9         42.31         52.85         6.05 o                         
  11  -1   9          7.69          5.52         4.97 o                         
  -5   0   9          0.52         -2.84         4.18 o                         
  -4   0   9          6.38          3.24         3.23 o                         
  -3   0   9        226.23        231.06        14.15 o                         
  -2   0   9          4.11          5.11         2.31 o                         
  -1   0   9         46.17         36.87         5.11 o                         
   0   0   9        388.24        382.25        13.02 o                         
   1   0   9        313.98        323.71         9.60 o                         
   2   0   9        135.62        140.31         5.71 o                         
   3   0   9        825.73        758.40        14.18 o                         
   4   0   9        476.26        461.83        15.84 o                         
   5   0   9        932.97        952.60        36.31 o                         
   6   0   9          2.45         11.11         2.26 o                         
   7   0   9        237.52        223.30         9.23 o                         
   8   0   9        243.34        253.85         9.06 o                         
   9   0   9        159.42        186.57        11.02 o                         
  10   0   9        135.25        147.38         9.27 o                         
  11   0   9          2.58          4.02         4.14 o                         
  -5   1   9         11.55          0.02         5.27 o                         
  -4   1   9         62.75         60.20         7.83 o                         
  -3   1   9        625.32        638.20        23.83 o                         
  -2   1   9          1.10          3.69         5.75 o                         
  -1   1   9          4.56          1.71         3.32 o                         
   0   1   9         20.47         16.92         2.80 o                         
   1   1   9        174.80        189.63         9.50 o                         
   2   1   9        646.00        604.92        10.95 o                         
   3   1   9        238.02        232.50         7.09 o                         
   4   1   9       1321.90       1242.30        23.06 o                         
   5   1   9        671.29        688.62        17.84 o                         
   6   1   9        182.85        176.59         6.95 o                         
   7   1   9        246.14        237.19         8.32 o                         
   8   1   9        659.28        692.14        21.37 o                         
   9   1   9         16.90         12.96         2.65 o                         
  10   1   9        151.49        139.84        11.39 o                         
  11   1   9         28.53         35.14         6.39 o                         
  -5   2   9         90.74         84.81        12.91 o                         
  -4   2   9         44.42         46.62         9.63 o                         
  -3   2   9        322.39        349.97        17.35 o                         
  -2   2   9         58.00         60.61         9.64 o                         
  -1   2   9        379.48        365.04        30.94 o                         
   0   2   9        218.82        187.45        15.94 o                         
   1   2   9        291.96        311.95        12.38 o                         
   2   2   9         63.68         61.51         5.50 o                         
   3   2   9        461.82        467.93        19.16 o                         
   4   2   9       1087.93       1123.09        30.79 o                         
   5   2   9        853.82        833.03        20.52 o                         
   6   2   9        405.18        410.97        14.41 o                         
   7   2   9         17.97         27.65         2.51 o                         
   8   2   9         53.03         54.39         3.84 o                         
   9   2   9         24.37         33.93         5.31 o                         
  10   2   9        273.41        277.42        15.78 o                         
  11   2   9         75.25         86.35         9.63 o                         
  -4   3   9         12.70         -2.07         4.65 o                         
  -3   3   9        210.11        211.01        13.39 o                         
  -2   3   9        319.75        321.17        16.07 o                         
  -1   3   9        127.27        138.99        12.63 o                         
   0   3   9        137.25        150.43        10.64 o                         
   1   3   9        222.34        221.10        15.09 o                         
   2   3   9         41.87         48.64         6.58 o                         
   3   3   9        128.77        113.60         8.81 o                         
   4   3   9        475.09        500.38        17.17 o                         
   5   3   9         50.91         46.82         4.83 o                         
   6   3   9        986.71        955.21        22.92 o                         
   7   3   9        115.91        107.40         5.98 o                         
   8   3   9        236.59        254.27         9.74 o                         
   9   3   9        171.77        158.65        11.10 o                         
  10   3   9        205.73        187.48        23.91 o                         
  11   3   9          0.55         -4.14         4.14 o                         
  12   3   9        115.25        128.27        16.63 o                         
  -3   4   9        151.91        144.33        14.97 o                         
  -2   4   9         15.47         12.57         4.14 o                         
  -1   4   9        203.95        251.59        18.13 o                         
   0   4   9          6.47          4.38         2.15 o                         
   1   4   9        661.60        658.79        21.17 o                         
   2   4   9        153.96        154.18        15.07 o                         
   3   4   9          2.55          3.67         2.21 o                         
   4   4   9        365.57        371.07        13.59 o                         
   5   4   9          7.50          6.71         2.97 o                         
   6   4   9         63.53         53.49         6.02 o                         
   7   4   9         92.12         85.05         5.31 o                         
   8   4   9         66.73         50.48         4.83 o                         
   9   4   9        455.33        473.93        16.25 o                         
  10   4   9        961.65        922.41        39.25 o                         
  11   4   9        127.41        163.02        17.21 o                         
  12   4   9         17.86         25.99         5.60 o                         
  -2   5   9         83.66        111.84        14.76 o                         
  -1   5   9         18.11         25.89         4.46 o                         
   0   5   9        351.50        327.12        18.55 o                         
   1   5   9          9.72          7.84         5.93 o                         
   2   5   9        295.45        316.16        16.99 o                         
   3   5   9        433.35        463.22        15.34 o                         
   4   5   9        696.19        707.46        19.48 o                         
   5   5   9         14.62         21.50         5.43 o                         
   6   5   9         96.77        106.79         8.37 o                         
   7   5   9         10.71         11.53         3.32 o                         
   8   5   9        416.13        472.75        16.79 o                         
   9   5   9        169.36        138.27        16.50 o                         
  10   5   9        494.65        456.56        20.01 o                         
  11   5   9          5.84          9.57         3.47 o                         
  -1   6   9         83.38         75.30        11.90 o                         
   0   6   9        429.82        379.10        19.09 o                         
   1   6   9         39.77         42.55        12.54 o                         
   2   6   9         56.13         68.23         8.07 o                         
   3   6   9         40.19         42.77         6.61 o                         
   4   6   9          0.70          3.92         3.11 o                         
   5   6   9         78.24         87.95         9.09 o                         
   6   6   9        364.63        381.56        18.75 o                         
   7   6   9        165.97        168.95        24.37 o                         
   8   6   9        279.37        305.93        17.05 o                         
   9   6   9         32.79         36.65         8.40 o                         
  10   6   9        353.39        349.80        27.09 o                         
   0   7   9        425.32        419.11        44.39 o                         
   1   7   9        210.67        189.13        13.44 o                         
   2   7   9        122.28        123.59        10.78 o                         
   3   7   9        326.33        315.11        17.65 o                         
   4   7   9        140.18        136.77        11.75 o                         
   5   7   9        158.89        136.91        11.95 o                         
   6   7   9         73.40         90.61         9.47 o                         
   7   7   9          0.48         -3.22         3.22 o                         
   8   7   9         74.19         71.71         8.75 o                         
   9   7   9         83.75         99.53        13.87 o                         
   1   8   9         41.49         43.86         9.21 o                         
   2   8   9        150.50        137.06        12.09 o                         
   3   8   9          8.31          5.38         2.42 o                         
   4   8   9         12.17          8.84         4.04 o                         
   5   8   9         25.69         20.68         6.90 o                         
   6   8   9        520.99        546.47        23.95 o                         
   7   8   9         27.96         40.33         7.88 o                         
   8   8   9         19.48         24.15         6.13 o                         
   9   8   9         41.57         44.84         9.96 o                         
   2   9   9         23.14         39.40         8.41 o                         
   3   9   9         30.76         38.42         8.13 o                         
   4   9   9         85.19         93.46         9.21 o                         
   5   9   9         55.27         63.91        11.50 o                         
   6   9   9         88.70        104.63        14.79 o                         
   7   9   9          6.93          2.45         4.33 o                         
   8   9   9         31.06         41.16         9.90 o                         
   5  10   9          0.62         -4.32         5.17 o                         
   6  10   9        269.13        334.62        26.28 o                         
   7  10   9        103.25         86.01        13.80 o                         
   8  10   9         13.34          3.95         4.80 o                         
  -2  -8  10          7.09         -0.33         5.22 o                         
  -1  -8  10        265.87        297.88        25.80 o                         
   0  -8  10         37.84         30.99         5.76 o                         
   1  -8  10         87.24        108.16        10.43 o                         
   2  -8  10          4.26         18.47         6.25 o                         
  -2  -7  10        163.38        168.64        18.50 o                         
  -1  -7  10        184.20        216.00        14.79 o                         
   0  -7  10          4.07          1.19         2.59 o                         
   1  -7  10          3.48          6.00         3.86 o                         
   2  -7  10          5.93          2.42         6.53 o                         
   3  -7  10        436.95        475.89        32.34 o                         
   4  -7  10          8.51         10.08         6.08 o                         
  -2  -6  10         61.12         63.18        10.72 o                         
  -1  -6  10        248.61        266.80        15.94 o                         
   0  -6  10        323.00        343.85        20.13 o                         
   1  -6  10        234.59        209.01        23.02 o                         
   2  -6  10        115.94        123.24        10.28 o                         
   3  -6  10        397.02        385.68        27.60 o                         
   4  -6  10        115.49        102.27        14.59 o                         
   5  -6  10          2.53          4.25         4.71 o                         
  -3  -5  10          1.39         -1.14         4.16 o                         
  -2  -5  10         66.90         57.05        11.72 o                         
  -1  -5  10        308.78        309.07        16.32 o                         
   0  -5  10          2.33          3.26         2.98 o                         
   1  -5  10        110.67         98.02        14.86 o                         
   2  -5  10        145.80        128.05         8.17 o                         
   3  -5  10        637.09        682.55        25.57 o                         
   4  -5  10         26.60         18.90         4.58 o                         
   5  -5  10         25.20         23.92         5.52 o                         
   6  -5  10         45.43         33.73         9.32 o                         
   7  -5  10        537.15        570.71        36.92 o                         
  -5  -4  10         92.57         93.39        13.19 o                         
  -4  -4  10        402.11        395.69        25.39 o                         
  -3  -4  10         53.38         53.82         9.58 o                         
  -2  -4  10        169.71        197.92        20.25 o                         
  -1  -4  10         99.31         91.81         8.91 o                         
   0  -4  10        134.98        138.33        10.22 o                         
   1  -4  10        210.55        214.64        12.65 o                         
   2  -4  10        209.18        203.55         9.92 o                         
   3  -4  10        949.40        964.97        23.00 o                         
   4  -4  10          5.73         -0.33         4.22 o                         
   5  -4  10         37.79         40.59         6.09 o                         
   6  -4  10        157.93        192.03        13.27 o                         
   7  -4  10        524.92        535.32        23.23 o                         
   8  -4  10         28.26         17.42         7.23 o                         
   9  -4  10         22.33         18.68         8.50 o                         
  -4  -3  10         85.88         89.67        12.19 o                         
  -3  -3  10          6.81          5.96         3.01 o                         
  -2  -3  10         86.45         74.52        12.63 o                         
  -1  -3  10        750.98        756.44        38.60 o                         
   0  -3  10         17.18         15.85         3.82 o                         
   1  -3  10          0.97          0.36         1.89 o                         
   2  -3  10        185.45        180.83         9.16 o                         
   3  -3  10       1686.10       1652.21        31.03 o                         
   4  -3  10        135.96        122.04         9.74 o                         
   5  -3  10         52.77         59.56         8.07 o                         
   6  -3  10        563.57        574.86        22.97 o                         
   7  -3  10        244.84        272.29        22.39 o                         
   8  -3  10         10.68          9.43         5.70 o                         
   9  -3  10         75.34         78.71        13.17 o                         
  -4  -2  10        131.05        140.68        15.73 o                         
  -3  -2  10        214.23        199.09        13.62 o                         
  -2  -2  10         42.76         38.45         8.63 o                         
  -1  -2  10        112.07        126.84        15.41 o                         
   0  -2  10         79.52         96.21        12.56 o                         
   1  -2  10         73.35         65.83        12.26 o                         
   2  -2  10       1138.40       1117.62        23.68 o                         
   3  -2  10        227.08        231.84        10.02 o                         
   4  -2  10        113.58        108.37         6.92 o                         
   5  -2  10          7.81          5.77         2.12 o                         
   6  -2  10        398.10        414.21        16.92 o                         
   7  -2  10        330.52        352.97        25.85 o                         
   8  -2  10          1.50         -4.55         4.55 o                         
   9  -2  10         65.32         58.50         8.14 o                         
  -3  -1  10         12.78          6.98         4.12 o                         
  -2  -1  10         17.84          2.91         5.77 o                         
  -1  -1  10        723.31        812.54        39.14 o                         
   0  -1  10         28.83         40.82         9.02 o                         
   1  -1  10          2.28         -2.81         3.61 o                         
   2  -1  10          1.81          5.41         2.32 o                         
   3  -1  10        710.96        725.53        19.01 o                         
   4  -1  10         42.68         42.13         4.34 o                         
   5  -1  10         30.37         29.83         3.87 o                         
   6  -1  10        119.57        135.47         9.83 o                         
   7  -1  10        449.62        445.62        18.38 o                         
   8  -1  10        159.47        160.55        17.42 o                         
   9  -1  10          3.49          5.63         3.53 o                         
  -3   0  10         22.13         37.38        14.35 o                         
  -2   0  10         31.86         39.69         6.51 o                         
  -1   0  10        329.76        332.38        24.12 o                         
   0   0  10          2.77          6.56         4.08 o                         
   1   0  10         64.33         80.06        11.22 o                         
   2   0  10        393.72        388.47        14.24 o                         
   3   0  10        637.95        630.78        16.22 o                         
   4   0  10          1.56          2.68         1.73 o                         
   5   0  10        164.11        151.51        11.83 o                         
   6   0  10        423.34        409.18        17.85 o                         
   7   0  10        826.33        788.50        26.01 o                         
   8   0  10         78.26         77.96         7.99 o                         
   9   0  10         49.55         42.64         5.16 o                         
  10   0  10        517.05        507.58        22.65 o                         
  -3   1  10          0.20          1.33         3.12 o                         
  -2   1  10          6.63         17.58         4.62 o                         
  -1   1  10        760.47        819.73        38.11 o                         
   0   1  10          2.03         14.11         5.05 o                         
   1   1  10         17.94         20.91         4.43 o                         
   2   1  10         50.83         53.45         5.45 o                         
   3   1  10        538.86        563.84        21.95 o                         
   4   1  10        116.43        110.35         6.60 o                         
   5   1  10          8.14          8.68         5.06 o                         
   6   1  10        544.79        537.56        21.38 o                         
   7   1  10        100.11         96.59         7.37 o                         
   8   1  10        226.02        223.20        11.37 o                         
   9   1  10          2.07          4.43         2.27 o                         
  10   1  10        741.48        739.41        21.63 o                         
  11   1  10         13.31         22.97         7.20 o                         
  -3   2  10         30.82         32.63         9.12 o                         
  -2   2  10        309.82        307.22        25.10 o                         
  -1   2  10        139.94        150.18        11.25 o                         
   0   2  10          5.59          4.67         3.80 o                         
   1   2  10        207.29        217.27        13.00 o                         
   2   2  10        163.16        152.46         9.35 o                         
   3   2  10        340.58        374.27        18.16 o                         
   4   2  10         18.26         14.91         3.91 o                         
   5   2  10        197.26        189.15        12.69 o                         
   6   2  10        648.97        670.81        26.81 o                         
   7   2  10        124.01        125.27         8.48 o                         
   8   2  10        433.92        433.19        16.65 o                         
   9   2  10         10.94         10.47         2.76 o                         
  10   2  10        359.07        353.42        25.02 o                         
  11   2  10         12.78         10.56         4.14 o                         
  -3   3  10          1.70         10.26         5.52 o                         
  -2   3  10         15.03         10.62         5.37 o                         
  -1   3  10        172.82        158.43        11.50 o                         
   0   3  10        276.32        278.97        19.92 o                         
   1   3  10         50.26         62.90         7.29 o                         
   2   3  10        319.36        326.07        33.05 o                         
   3   3  10         96.60        105.42         9.96 o                         
   4   3  10         44.68         34.85         5.49 o                         
   5   3  10          0.11         -0.88         2.36 o                         
   6   3  10        379.99        376.78        14.62 o                         
   7   3  10          6.79          3.98         3.24 o                         
   8   3  10        625.28        652.85        24.79 o                         
   9   3  10         20.04         13.30         3.34 o                         
  10   3  10        295.09        307.38        13.99 o                         
  11   3  10         66.39         67.31        11.51 o                         
  12   3  10         87.21         64.01        13.09 o                         
  -2   4  10         83.19         82.35        11.44 o                         
  -1   4  10        228.13        225.40        13.55 o                         
   0   4  10          3.16          3.10         2.77 o                         
   1   4  10        171.61        217.47        12.42 o                         
   2   4  10        153.54        155.52         9.11 o                         
   3   4  10        314.15        328.96        13.42 o                         
   4   4  10         81.70         91.19         7.23 o                         
   5   4  10          9.53         11.32         4.27 o                         
   6   4  10        301.30        301.05        13.18 o                         
   7   4  10         64.96         80.37        11.66 o                         
   8   4  10         14.71         18.83         4.12 o                         
   9   4  10         22.97         14.98         3.45 o                         
  10   4  10         14.94         35.46         8.89 o                         
   0   5  10          5.57          6.33         4.02 o                         
   1   5  10         31.65         29.58         5.92 o                         
   2   5  10        173.06        175.63         9.73 o                         
   3   5  10         24.02         35.88         5.69 o                         
   4   5  10        478.20        489.94        16.88 o                         
   5   5  10        236.79        238.94        11.83 o                         
   6   5  10        445.78        448.47        16.59 o                         
   7   5  10          3.89          7.32         3.22 o                         
   8   5  10         20.77         24.49         4.65 o                         
   9   5  10         81.43         98.10        10.47 o                         
  10   5  10         81.24         97.01        14.14 o                         
   1   6  10        178.79        183.10        13.71 o                         
   2   6  10         82.51         59.26        11.93 o                         
   3   6  10        295.44        298.70        16.33 o                         
   4   6  10        296.90        319.49        13.75 o                         
   5   6  10          0.70          4.78         2.98 o                         
   6   6  10          1.44         -0.36         3.28 o                         
   7   6  10          3.04          2.46         4.49 o                         
   8   6  10        800.38        810.44        29.99 o                         
   9   6  10          0.12         10.09         8.96 o                         
   2   7  10        206.43        245.26        21.03 o                         
   3   7  10          9.72          9.13         4.53 o                         
   4   7  10        335.66        353.66        19.69 o                         
   5   7  10         44.41         64.91         8.60 o                         
   6   7  10        103.63        123.20        11.88 o                         
   7   7  10         46.99         55.28         8.12 o                         
   8   7  10        380.74        351.24        28.03 o                         
   2   8  10          2.78          6.41         5.10 o                         
   3   8  10         64.78         71.56        11.64 o                         
   4   8  10        119.42        109.38        16.26 o                         
   5   8  10         20.29         27.27         9.39 o                         
   6   8  10          3.59         -2.78         4.15 o                         
   7   8  10         21.94         23.54         8.52 o                         
   8   8  10        726.29        759.19        41.98 o                         
   3   9  10          0.83         -2.59         4.88 o                         
   4   9  10         48.66         48.85        16.55 o                         
   5   9  10         57.10         74.02        12.89 o                         
   6   9  10        104.93        116.24        16.62 o                         
   0  -7  11        180.06        189.63        19.96 o                         
   1  -7  11        151.05        159.92        18.66 o                         
   2  -7  11          1.12          4.90         5.29 o                         
   0  -6  11         15.10         13.61         6.04 o                         
   1  -6  11        108.27         96.65         9.67 o                         
   2  -6  11        159.41        166.58        12.54 o                         
   3  -6  11        145.26        146.30        17.76 o                         
   4  -6  11         74.40         88.22        13.97 o                         
   5  -6  11        407.38        451.42        32.44 o                         
   0  -5  11          9.24          6.43         4.96 o                         
   1  -5  11        189.68        183.41        12.84 o                         
   2  -5  11         25.90         29.02         5.52 o                         
   3  -5  11          2.93          3.41         3.01 o                         
   4  -5  11         26.74         39.49         8.84 o                         
   5  -5  11        478.03        542.39        34.33 o                         
   6  -5  11          0.47         -2.25         4.06 o                         
  -3  -4  11        110.66        115.19        14.59 o                         
   0  -4  11          9.04          8.32         5.55 o                         
   1  -4  11        128.52        120.08        14.93 o                         
   2  -4  11        158.04        151.88        11.05 o                         
   3  -4  11         99.68         96.72         7.49 o                         
   4  -4  11         57.72         65.29         7.67 o                         
   5  -4  11        168.97        172.74        12.68 o                         
   6  -4  11          8.02          7.04         3.13 o                         
   7  -4  11         46.05         54.22         7.78 o                         
   8  -4  11        106.46        119.41        15.78 o                         
  -3  -3  11        142.23        153.69        16.99 o                         
  -1  -3  11          7.74          8.92         4.53 o                         
   0  -3  11         41.67         39.78         9.46 o                         
   1  -3  11       1436.17       1411.47        53.68 o                         
   2  -3  11         76.16         82.09         6.62 o                         
   3  -3  11        176.58        187.55        11.84 o                         
   4  -3  11          5.82          4.71         2.85 o                         
   5  -3  11        265.40        280.03        22.58 o                         
   6  -3  11          7.68          9.33         4.05 o                         
   7  -3  11          0.54          5.49         3.78 o                         
   8  -3  11        160.90        179.73        19.82 o                         
   9  -3  11        148.89        190.60        21.02 o                         
  -2  -2  11        156.64        208.34        19.14 o                         
  -1  -2  11        194.26        206.72        20.64 o                         
   0  -2  11          1.39          2.21         4.44 o                         
   1  -2  11        558.15        537.24        30.96 o                         
   2  -2  11         63.43         49.19         6.91 o                         
   3  -2  11         11.12         13.04         3.04 o                         
   4  -2  11        143.66        136.74         8.30 o                         
   5  -2  11         15.10         15.88         3.18 o                         
   6  -2  11          0.47          1.26         3.34 o                         
   7  -2  11          3.90          3.25         3.75 o                         
   8  -2  11        324.30        310.71        25.97 o                         
   9  -2  11        156.85        193.64        21.04 o                         
  -2  -1  11          3.65          5.77         3.64 o                         
  -1  -1  11         15.83         10.63         5.25 o                         
   0  -1  11         34.42         37.01         8.51 o                         
   1  -1  11        541.56        641.66        33.90 o                         
   2  -1  11         37.64         50.38        11.41 o                         
   3  -1  11        111.73        113.97         9.88 o                         
   4  -1  11        116.76        114.67         9.92 o                         
   5  -1  11        428.24        429.01        14.93 o                         
   6  -1  11        141.94        128.91        13.89 o                         
   7  -1  11         53.48         65.36        11.51 o                         
   8  -1  11        247.83        263.80        24.08 o                         
   9  -1  11         17.33         13.22         7.28 o                         
  -2   0  11        131.94        146.43        17.52 o                         
  -1   0  11          0.07          2.16         5.14 o                         
   0   0  11        135.41        153.39        16.52 o                         
   1   0  11        114.70         97.86        12.88 o                         
   2   0  11         50.46         60.94         7.55 o                         
   3   0  11        187.13        192.55        23.26 o                         
   4   0  11        208.91        200.84        13.42 o                         
   5   0  11        213.78        210.90        10.26 o                         
   6   0  11          1.73          2.23         3.18 o                         
   7   0  11        357.55        356.44        17.87 o                         
   8   0  11        289.90        277.71        13.19 o                         
   9   0  11        101.11         86.65        14.29 o                         
  -2   1  11          6.86          0.98         4.18 o                         
  -1   1  11          0.06         -0.17         3.56 o                         
   0   1  11         26.32         24.38         7.80 o                         
   1   1  11        396.10        427.54        26.41 o                         
   2   1  11        128.22        132.21         8.87 o                         
   3   1  11          5.04          5.70         4.04 o                         
   4   1  11        134.15        142.16        15.35 o                         
   5   1  11        157.90        145.14        23.15 o                         
   6   1  11        137.15        128.70        11.04 o                         
   7   1  11        334.68        349.99        14.80 o                         
   8   1  11        291.92        303.50        13.96 o                         
   9   1  11         81.25         83.68         8.81 o                         
  11   1  11          0.14          4.30         5.68 o                         
  -2   2  11         11.80         17.06         7.73 o                         
  -1   2  11         20.56         19.85         7.98 o                         
   0   2  11        138.62        135.90        15.50 o                         
   1   2  11         52.09         44.23         8.72 o                         
   2   2  11          4.84         10.26         3.96 o                         
   3   2  11        285.56        323.19        17.85 o                         
   4   2  11        316.99        328.82        18.04 o                         
   5   2  11        560.75        544.13        42.95 o                         
   6   2  11          2.49          7.31         2.55 o                         
   7   2  11        366.04        350.81        15.72 o                         
   8   2  11        275.64        273.12        13.38 o                         
   9   2  11        139.17        148.33        13.33 o                         
  10   2  11         41.87         36.30         9.08 o                         
  -2   3  11          2.74          3.41         5.04 o                         
  -1   3  11          3.62          5.08         4.43 o                         
   0   3  11          0.42         -1.10         2.95 o                         
   1   3  11        229.39        244.46        14.87 o                         
   2   3  11        123.36        130.45        11.79 o                         
   3   3  11         57.81         69.83         6.60 o                         
   4   3  11        477.33        448.07        16.66 o                         
   5   3  11        169.17        159.09         9.92 o                         
   6   3  11         16.58         26.28         4.67 o                         
   7   3  11         12.79         12.99         3.67 o                         
   8   3  11        167.77        200.98        11.59 o                         
   9   3  11         10.15          3.34        11.07 o                         
  10   3  11        319.29        313.86        25.44 o                         
  11   3  11          1.82          6.57         5.73 o                         
  -1   4  11        107.52        123.89        14.23 o                         
   0   4  11         38.33         48.48         9.06 o                         
   1   4  11        276.65        252.27        24.39 o                         
   2   4  11          6.24          3.63         3.54 o                         
   3   4  11        158.03        161.80        10.02 o                         
   4   4  11        363.81        370.63        15.23 o                         
   5   4  11        206.49        217.63        11.75 o                         
   6   4  11         35.47         38.74         5.44 o                         
   7   4  11         21.53         19.13         7.51 o                         
   8   4  11         84.96         85.80        11.78 o                         
   9   4  11         52.43         35.92         9.07 o                         
  10   4  11         65.31         56.61        11.81 o                         
   2   5  11        110.50        123.47        17.29 o                         
   3   5  11          3.20         11.86         3.54 o                         
   4   5  11        274.54        285.34        13.49 o                         
   5   5  11          4.21          3.63         2.86 o                         
   6   5  11        232.83        246.04        15.75 o                         
   7   5  11         65.64         58.51         8.26 o                         
   8   5  11        313.82        358.35        20.00 o                         
   9   5  11         59.34         50.67        10.66 o                         
   3   6  11         21.67         43.99        10.86 o                         
   4   6  11         77.81         84.22         7.67 o                         
   5   6  11         74.54         74.69         7.21 o                         
   6   6  11        126.85        125.38         9.36 o                         
   7   6  11         13.24         15.31         4.80 o                         
   3  -6  12        102.21        113.38        16.12 o                         
   4  -5  12          2.18          3.77         5.02 o                         
   5  -5  12          4.83         13.86         7.03 o                         
   3  -4  12         49.09         70.70        12.68 o                         
   4  -4  12         14.50         15.18         4.23 o                         
   5  -4  12         24.31         30.56         5.83 o                         
   6  -4  12        110.63        102.70        10.63 o                         
   2  -3  12          7.66          8.06         6.17 o                         
   3  -3  12        626.44        649.07        25.18 o                         
   4  -3  12         10.98         18.47         6.74 o                         
   5  -3  12         35.21         29.95         5.74 o                         
   6  -3  12         22.40         19.69         5.54 o                         
   7  -3  12        252.28        260.47        48.57 o                         
   8  -3  12         25.16         19.03         7.54 o                         
   2  -2  12         44.68         71.31        11.56 o                         
   3  -2  12        700.78        725.47        39.54 o                         
   4  -2  12         40.22         52.36        10.95 o                         
   5  -2  12         23.22         31.80         8.52 o                         
   6  -2  12        364.62        345.95        18.42 o                         
   7  -2  12        245.27        237.19        15.90 o                         
   8  -2  12         48.80         53.16         8.64 o                         
   1  -1  12          0.35          2.40         4.96 o                         
   2  -1  12        246.83        234.93        16.89 o                         
   3  -1  12        929.04        936.54        46.00 o                         
   4  -1  12         70.04         62.02        12.40 o                         
   5  -1  12          2.20          6.19         3.57 o                         
   6  -1  12         80.51         50.75        11.29 o                         
   7  -1  12        295.03        278.24        35.64 o                         
   8  -1  12          2.95          3.76         5.54 o                         
   1   0  12          4.90         26.30         8.44 o                         
   2   0  12        488.25        519.61        22.70 o                         
   3   0  12         90.90        111.79        15.47 o                         
   4   0  12         55.86         65.05        13.78 o                         
   5   0  12          0.56          1.32         2.91 o                         
   6   0  12         83.31        115.22        10.72 o                         
   7   0  12        255.84        304.58        19.16 o                         
   8   0  12          4.00         10.03         6.25 o                         
   1   1  12          1.62          8.85         6.31 o                         
   2   1  12         10.45         21.49         7.53 o                         
   3   1  12        311.57        313.08        25.24 o                         
   4   1  12          2.36          0.04         2.94 o                         
   5   1  12         47.33         44.20        12.51 o                         
   6   1  12        113.20        114.08        10.97 o                         
   7   1  12        415.57        389.27        16.39 o                         
   8   1  12         98.51        102.91        14.19 o                         
   1   2  12          4.92         22.26         7.74 o                         
   2   2  12        116.89        124.54        17.07 o                         
   3   2  12        111.38        120.15        11.67 o                         
   4   2  12         47.33         36.13         6.36 o                         
   5   2  12         10.75         18.56         5.19 o                         
   6   2  12        239.13        235.66        12.75 o                         
   7   2  12        441.61        437.28        17.68 o                         
   8   2  12         21.82         19.76         7.88 o                         
   9   2  12          5.57          8.37         4.73 o                         
  10   2  12        268.32        230.76        22.33 o                         
   2   3  12          4.25          3.05         4.52 o                         
   3   3  12        221.77        242.53        12.87 o                         
   4   3  12          0.55          4.35         2.90 o                         
   5   3  12          0.63          2.19         4.16 o                         
   6   3  12        243.90        260.24        13.53 o                         
   7   3  12         29.48         25.56        12.92 o                         
   8   3  12         88.01        106.52        15.42 o                         
   9   3  12          0.55         -7.28         7.28 o                         
  10   3  12        368.17        388.80        30.34 o                         
   3   4  12        234.07        270.71        20.44 o                         
   4   4  12          0.44          3.84         4.02 o                         
   5   4  12         76.77         95.31         9.81 o                         
   6   4  12        268.24        306.63        20.00 o                         
   7   4  12         28.04         31.51         7.96 o                         
   8   4  12         80.07         78.32        13.73 o                         
   4   5  12         98.45        106.24        13.64 o                         
   5   5  12         22.82         44.16         9.28 o                         
   6   5  12        195.24        226.03        20.32 o                         
   7   5  12         14.36         27.91         8.19 o                         
   5   6  12         68.23         69.97        11.53 o                         
   6   6  12         47.40         31.84         8.45 o                         
   3  -3  13          7.60         10.31         6.65 o                         
   4  -3  13          7.79         17.05         7.49 o                         
   5  -3  13        317.81        318.84        27.56 o                         
   6  -3  13         10.47         10.87         5.95 o                         
   3  -2  13        125.94        113.26        16.78 o                         
   4  -2  13          9.51         12.18         6.94 o                         
   5  -2  13        148.07        142.72        18.54 o                         
   4  -1  13         13.79         19.29         6.97 o                         
   5  -1  13        198.75        244.79        24.42 o                         
   4   0  13         42.61         32.28         9.08 o                         
   5   0  13         26.49         21.54         7.34 o                         
   3   1  13          8.42         12.80         7.04 o                         
   4   1  13         40.68         41.78         9.95 o                         
   5   1  13        209.79        236.75        22.70 o                         
   6   1  13          8.46         18.70         8.13 o                         
   7   1  13         40.73         41.11        10.05 o                         
   4   2  13         37.40         28.63         8.57 o                         
   5   2  13         17.16         20.82         8.48 o                         
   6   2  13         10.67          0.69         5.08 o                         
   7   2  13        128.66        151.89        18.71 o                         
   8   2  13        189.57        233.19        23.22 o                         
   3   3  13          1.11          6.30         5.11 o                         
   4   3  13         15.20         11.07         5.43 o                         
   5   3  13        119.50        144.42        16.82 o                         
   6   3  13          0.86         -0.87         4.81 o                         
   4   4  13        105.39        115.19        15.02 o                         
   5   4  13        322.72        335.81        25.29 o                         
   5   5  13         68.05         65.33        11.85 o                         
   6   1  14          9.07          9.03         8.44 o                         
                                                                                
